# Supplementary material for: Crystallisation of 1,2-dimethylimidazole, and 1-methylimidazole with organic acids
Source: Sci Rep. 2026 Jan 5;16:4127. doi: 10.1038/s41598-025-34293-9 (PMC12858832; doi:10.1038/s41598-025-34293-9)
Supplement: Supplementary file 1 — Supplementary Material 1 [file 41598_2025_34293_MOESM1_ESM.cif]

 
data_exp_2153_auto
 
_audit_creation_method            'SHELXL-2018/3'
_shelx_SHELXL_version_number      '2018/3'
_chemical_name_systematic         ?
_chemical_name_common             ?
_chemical_melting_point           ?
_chemical_formula_moiety          ?
_chemical_formula_sum
 'C8 H10 N2 O4' 
_chemical_formula_weight          198.18

loop_
 _atom_type_symbol
 _atom_type_description
 _atom_type_scat_dispersion_real
 _atom_type_scat_dispersion_imag
 _atom_type_scat_source
 'C'  'C'   0.0181   0.0091
 'International Tables Vol C Tables 4.2.6.8 and 6.1.1.4'
 'H'  'H'   0.0000   0.0000
 'International Tables Vol C Tables 4.2.6.8 and 6.1.1.4'
 'N'  'N'   0.0311   0.0180
 'International Tables Vol C Tables 4.2.6.8 and 6.1.1.4'
 'O'  'O'   0.0492   0.0322
 'International Tables Vol C Tables 4.2.6.8 and 6.1.1.4'
 
_space_group_crystal_system       triclinic
_space_group_IT_number            2
_space_group_name_H-M_alt         'P -1'
_space_group_name_Hall            '-P 1'
 
_shelx_space_group_comment
;
The symmetry employed for this shelxl refinement is uniquely defined
by the following loop, which should always be used as a source of
symmetry information in preference to the above space-group names.
They are only intended as comments.
;
 
loop_
 _space_group_symop_operation_xyz
 'x, y, z'
 '-x, -y, -z'
 
_cell_length_a                    6.45150(10)
_cell_length_b                    8.8082(2)
_cell_length_c                    9.5671(2)
_cell_angle_alpha                 67.162(2)
_cell_angle_beta                  75.309(2)
_cell_angle_gamma                 84.972(2)
_cell_volume                      484.626(19)
_cell_formula_units_Z             2
_cell_measurement_temperature     293(2)
_cell_measurement_reflns_used     ?
_cell_measurement_theta_min       ?
_cell_measurement_theta_max       ?
 
_exptl_crystal_description        ?
_exptl_crystal_colour             ?
_exptl_crystal_density_meas       ?
_exptl_crystal_density_method     ?
_exptl_crystal_density_diffrn     1.358          
_exptl_crystal_F_000              208
_exptl_transmission_factor_min    ?
_exptl_transmission_factor_max    ?
_exptl_crystal_size_max           ?
_exptl_crystal_size_mid           ?
_exptl_crystal_size_min           ?
_exptl_absorpt_coefficient_mu     0.944
_shelx_estimated_absorpt_T_min    ?
_shelx_estimated_absorpt_T_max    ?
_exptl_absorpt_correction_type    ?
_exptl_absorpt_correction_T_min   ?
_exptl_absorpt_correction_T_max   ?
_exptl_absorpt_process_details    ?
_exptl_absorpt_special_details    ?
_diffrn_ambient_temperature       293(2)
_diffrn_radiation_wavelength      1.54184
_diffrn_radiation_type            CuK\a
_diffrn_source                    ?
_diffrn_measurement_device_type   ?
_diffrn_measurement_method        ?
_diffrn_detector_area_resol_mean  ?
_diffrn_reflns_number             16287
_diffrn_reflns_av_unetI/netI      0.0125
_diffrn_reflns_av_R_equivalents   0.0252
_diffrn_reflns_limit_h_min        -7
_diffrn_reflns_limit_h_max        7
_diffrn_reflns_limit_k_min        -11
_diffrn_reflns_limit_k_max        10
_diffrn_reflns_limit_l_min        -11
_diffrn_reflns_limit_l_max        9
_diffrn_reflns_theta_min          5.450
_diffrn_reflns_theta_max          76.368
_diffrn_reflns_theta_full         67.684
_diffrn_measured_fraction_theta_max   0.941
_diffrn_measured_fraction_theta_full  0.993
_diffrn_reflns_Laue_measured_fraction_max    0.941
_diffrn_reflns_Laue_measured_fraction_full   0.993
_diffrn_reflns_point_group_measured_fraction_max   0.941
_diffrn_reflns_point_group_measured_fraction_full  0.993
_reflns_number_total              1906
_reflns_number_gt                 1639
_reflns_threshold_expression      'I > 2\s(I)'
_reflns_Friedel_coverage          0.000
_reflns_Friedel_fraction_max      .
_reflns_Friedel_fraction_full     .
 
_reflns_special_details
;
 Reflections were merged by SHELXL according to the crystal
 class for the calculation of statistics and refinement.
 
 _reflns_Friedel_fraction is defined as the number of unique
 Friedel pairs measured divided by the number that would be
 possible theoretically, ignoring centric projections and
 systematic absences.
;
 
_computing_data_collection        ?
_computing_cell_refinement        ?
_computing_data_reduction         ?
_computing_structure_solution     ?
_computing_structure_refinement 'SHELXL-2018/3 (Sheldrick, 2018)'
_computing_molecular_graphics     ?
_computing_publication_material   ?
_refine_special_details           ?
_refine_ls_structure_factor_coef  Fsqd
_refine_ls_matrix_type            full
_refine_ls_weighting_scheme       calc
_refine_ls_weighting_details
'w=1/[\s^2^(Fo^2^)+(0.0706P)^2^+0.1152P] where P=(Fo^2^+2Fc^2^)/3'
_atom_sites_solution_primary      ?
_atom_sites_solution_secondary    ?
_atom_sites_solution_hydrogens    mixed
_refine_ls_hydrogen_treatment     mixed
_refine_ls_extinction_method      'SHELXL-2018/3 (Sheldrick 2018)'
_refine_ls_extinction_coef        0.0035(17)
_refine_ls_extinction_expression
 'Fc^*^=kFc[1+0.001xFc^2^\l^3^/sin(2\q)]^-1/4^'
_refine_ls_number_reflns          1906
_refine_ls_number_parameters      133
_refine_ls_number_restraints      0
_refine_ls_R_factor_all           0.0518
_refine_ls_R_factor_gt            0.0449
_refine_ls_wR_factor_ref          0.1446
_refine_ls_wR_factor_gt           0.1374
_refine_ls_goodness_of_fit_ref    1.150
_refine_ls_restrained_S_all       1.150
_refine_ls_shift/su_max           0.000
_refine_ls_shift/su_mean          0.000
 
loop_
 _atom_site_label
 _atom_site_type_symbol
 _atom_site_fract_x
 _atom_site_fract_y
 _atom_site_fract_z
 _atom_site_U_iso_or_equiv
 _atom_site_adp_type
 _atom_site_occupancy
 _atom_site_site_symmetry_order  
 _atom_site_calc_flag
 _atom_site_refinement_flags_posn
 _atom_site_refinement_flags_adp
 _atom_site_refinement_flags_occupancy
 _atom_site_disorder_assembly
 _atom_site_disorder_group
O2 O 0.7554(2) 0.09863(19) 0.19495(16) 0.0686(4) Uani 1 1 d . . . . .
O3 O 0.3172(3) 0.2960(2) 0.17412(18) 0.0847(6) Uani 1 1 d . . . . .
O5 O 0.0732(2) 0.4470(2) 0.26080(16) 0.0738(5) Uani 1 1 d . . . . .
O7 O 0.5900(2) 0.1857(2) 0.00088(18) 0.0754(5) Uani 1 1 d . . . . .
N2 N 0.5894(2) 0.21169(19) 0.55958(17) 0.0556(4) Uani 1 1 d . . . . .
N1 N 0.3197(2) 0.33092(19) 0.47061(18) 0.0569(4) Uani 1 1 d . . . . .
H1 H 0.230907 0.367081 0.411671 0.068 Uiso 1 1 calc R U . . .
C4 C 0.7453(3) 0.1107(2) 0.0671(2) 0.0525(4) Uani 1 1 d . . . . .
C3 C 0.1672(3) 0.3969(2) 0.1562(2) 0.0560(5) Uani 1 1 d . . . . .
C8 C 0.4942(3) 0.2471(2) 0.4436(2) 0.0552(5) Uani 1 1 d . . . . .
H8 H 0.542450 0.217721 0.357461 0.066 Uiso 1 1 calc R U . . .
C2 C 0.1030(3) 0.4566(2) 0.0023(2) 0.0550(5) Uani 1 1 d . . . . .
H2A H 0.215029 0.529896 -0.077501 0.066 Uiso 0.5 1 calc R U P . .
H2B H 0.096503 0.362320 -0.025150 0.066 Uiso 0.5 1 calc R U P . .
C5 C 0.9077(3) 0.0415(3) -0.0350(2) 0.0595(5) Uani 1 1 d . . . . .
H5A H 0.963625 0.130116 -0.134240 0.071 Uiso 0.5 1 calc R U P . .
H5B H 0.836856 -0.037566 -0.055558 0.071 Uiso 0.5 1 calc R U P . .
C6 C 0.4710(3) 0.2757(2) 0.6638(2) 0.0607(5) Uani 1 1 d . . . . .
H6 H 0.501331 0.268518 0.756190 0.073 Uiso 1 1 calc R U . . .
C7 C 0.3029(3) 0.3509(3) 0.6076(2) 0.0607(5) Uani 1 1 d . . . . .
H7A H 0.195083 0.406274 0.653329 0.073 Uiso 1 1 calc R U . . .
C1 C 0.7867(4) 0.1155(3) 0.5715(3) 0.0776(7) Uani 1 1 d . . . . .
H1A H 0.753067 0.008314 0.652430 0.116 Uiso 1 1 calc R U . . .
H1B H 0.885585 0.171068 0.596032 0.116 Uiso 1 1 calc R U . . .
H1C H 0.850234 0.104385 0.473759 0.116 Uiso 1 1 calc R U . . .
H7 H 0.486(5) 0.230(4) 0.067(4) 0.114(10) Uiso 1 1 d . . . . .
 
loop_
 _atom_site_aniso_label
 _atom_site_aniso_U_11
 _atom_site_aniso_U_22
 _atom_site_aniso_U_33
 _atom_site_aniso_U_23
 _atom_site_aniso_U_13
 _atom_site_aniso_U_12
O2 0.0711(9) 0.0934(10) 0.0525(8) -0.0419(7) -0.0221(6) 0.0333(7)
O3 0.0861(10) 0.1191(13) 0.0646(9) -0.0512(9) -0.0411(8) 0.0680(10)
O5 0.0741(9) 0.1050(11) 0.0567(8) -0.0466(8) -0.0309(7) 0.0485(8)
O7 0.0698(9) 0.1137(12) 0.0618(9) -0.0522(8) -0.0317(7) 0.0423(8)
N2 0.0534(8) 0.0686(9) 0.0461(8) -0.0221(7) -0.0172(6) 0.0114(7)
N1 0.0557(8) 0.0715(10) 0.0496(8) -0.0285(7) -0.0201(7) 0.0190(7)
C4 0.0535(9) 0.0642(10) 0.0458(9) -0.0278(8) -0.0151(7) 0.0117(8)
C3 0.0545(10) 0.0709(11) 0.0480(9) -0.0287(8) -0.0205(8) 0.0274(8)
C8 0.0567(10) 0.0694(11) 0.0454(9) -0.0284(8) -0.0168(7) 0.0165(8)
C2 0.0553(10) 0.0667(11) 0.0473(9) -0.0254(8) -0.0216(7) 0.0248(8)
C5 0.0550(10) 0.0834(13) 0.0487(10) -0.0366(9) -0.0150(8) 0.0192(9)
C6 0.0687(12) 0.0757(12) 0.0429(9) -0.0271(9) -0.0167(8) 0.0071(9)
C7 0.0642(11) 0.0711(11) 0.0483(10) -0.0298(9) -0.0083(8) 0.0122(9)
C1 0.0613(12) 0.0980(16) 0.0710(14) -0.0280(12) -0.0267(10) 0.0261(11)
 
_geom_special_details
;
 All esds (except the esd in the dihedral angle between two l.s. planes)
 are estimated using the full covariance matrix.  The cell esds are taken
 into account individually in the estimation of esds in distances, angles
 and torsion angles; correlations between esds in cell parameters are only
 used when they are defined by crystal symmetry.  An approximate (isotropic)
 treatment of cell esds is used for estimating esds involving l.s. planes.
;
 
loop_
 _geom_bond_atom_site_label_1
 _geom_bond_atom_site_label_2
 _geom_bond_distance
 _geom_bond_site_symmetry_2
 _geom_bond_publ_flag
O2 C4 1.204(2) . ?
O3 C3 1.253(2) . ?
O5 C3 1.246(2) . ?
O7 C4 1.313(2) . ?
O7 H7 0.96(3) . ?
N2 C8 1.322(2) . ?
N2 C6 1.368(2) . ?
N2 C1 1.469(3) . ?
N1 C8 1.317(2) . ?
N1 C7 1.365(2) . ?
N1 H1 0.8600 . ?
C4 C5 1.501(2) . ?
C3 C2 1.512(2) . ?
C8 H8 0.9300 . ?
C2 C2 1.476(3) 2_565 ?
C2 H2A 0.9700 . ?
C2 H2B 0.9700 . ?
C5 C5 1.508(4) 2_755 ?
C5 H5A 0.9700 . ?
C5 H5B 0.9700 . ?
C6 C7 1.341(3) . ?
C6 H6 0.9300 . ?
C7 H7A 0.9300 . ?
C1 H1A 0.9600 . ?
C1 H1B 0.9600 . ?
C1 H1C 0.9600 . ?
 
loop_
 _geom_angle_atom_site_label_1
 _geom_angle_atom_site_label_2
 _geom_angle_atom_site_label_3
 _geom_angle
 _geom_angle_site_symmetry_1
 _geom_angle_site_symmetry_3
 _geom_angle_publ_flag
C4 O7 H7 111.9(18) . . ?
C8 N2 C6 108.53(15) . . ?
C8 N2 C1 124.09(17) . . ?
C6 N2 C1 127.37(17) . . ?
C8 N1 C7 108.73(16) . . ?
C8 N1 H1 125.6 . . ?
C7 N1 H1 125.6 . . ?
O2 C4 O7 123.77(17) . . ?
O2 C4 C5 124.17(17) . . ?
O7 C4 C5 112.07(16) . . ?
O5 C3 O3 121.67(17) . . ?
O5 C3 C2 120.68(15) . . ?
O3 C3 C2 117.64(16) . . ?
N1 C8 N2 108.60(16) . . ?
N1 C8 H8 125.7 . . ?
N2 C8 H8 125.7 . . ?
C2 C2 C3 116.10(19) 2_565 . ?
C2 C2 H2A 108.3 2_565 . ?
C3 C2 H2A 108.3 . . ?
C2 C2 H2B 108.3 2_565 . ?
C3 C2 H2B 108.3 . . ?
H2A C2 H2B 107.4 . . ?
C4 C5 C5 113.72(19) . 2_755 ?
C4 C5 H5A 108.8 . . ?
C5 C5 H5A 108.8 2_755 . ?
C4 C5 H5B 108.8 . . ?
C5 C5 H5B 108.8 2_755 . ?
H5A C5 H5B 107.7 . . ?
C7 C6 N2 106.99(16) . . ?
C7 C6 H6 126.5 . . ?
N2 C6 H6 126.5 . . ?
C6 C7 N1 107.16(17) . . ?
C6 C7 H7A 126.4 . . ?
N1 C7 H7A 126.4 . . ?
N2 C1 H1A 109.5 . . ?
N2 C1 H1B 109.5 . . ?
H1A C1 H1B 109.5 . . ?
N2 C1 H1C 109.5 . . ?
H1A C1 H1C 109.5 . . ?
H1B C1 H1C 109.5 . . ?
 
loop_
 _geom_torsion_atom_site_label_1
 _geom_torsion_atom_site_label_2
 _geom_torsion_atom_site_label_3
 _geom_torsion_atom_site_label_4
 _geom_torsion
 _geom_torsion_site_symmetry_1
 _geom_torsion_site_symmetry_2
 _geom_torsion_site_symmetry_3
 _geom_torsion_site_symmetry_4
 _geom_torsion_publ_flag
C7 N1 C8 N2 0.4(2) . . . . ?
C6 N2 C8 N1 -0.1(2) . . . . ?
C1 N2 C8 N1 178.49(18) . . . . ?
O5 C3 C2 C2 -13.7(3) . . . 2_565 ?
O3 C3 C2 C2 166.3(2) . . . 2_565 ?
O2 C4 C5 C5 -1.8(3) . . . 2_755 ?
O7 C4 C5 C5 178.4(2) . . . 2_755 ?
C8 N2 C6 C7 -0.2(2) . . . . ?
C1 N2 C6 C7 -178.8(2) . . . . ?
N2 C6 C7 N1 0.4(2) . . . . ?
C8 N1 C7 C6 -0.5(2) . . . . ?
 
_refine_diff_density_max    0.296
_refine_diff_density_min   -0.156
_refine_diff_density_rms    0.042

_shelx_res_file
;
TITL
    exp_2153_auto.res
    created by SHELXL-2018/3 at 15:08:17 on 02-Dec-2024
CELL 1.54184 6.4515 8.8082 9.5671 67.162 75.309 84.972
ZERR 2 0.0001 0.0002 0.0002 0.002 0.002 0.002
LATT 1
SFAC C H N O
UNIT 16 20 4 8

L.S. 9
PLAN  2
CONF
MORE -1
BOND $H
fmap 2
acta
OMIT 1 1 3
OMIT 3 2 11
OMIT 4 3 11
OMIT 0 0 1
OMIT 4 5 11
OMIT 4 6 11
OMIT 5 3 10
OMIT 5 4 10
OMIT 5 6 10
REM <olex2.extras>
REM <HklSrc "%.\\exp_2153_auto.hkl">
REM </olex2.extras>

WGHT    0.070600    0.115200
EXTI    0.003474
FVAR       8.34931
O2    4    0.755360    0.098631    0.194952    11.00000    0.07110    0.09336 =
         0.05255   -0.04191   -0.02205    0.03333
O3    4    0.317176    0.295992    0.174118    11.00000    0.08608    0.11910 =
         0.06460   -0.05124   -0.04105    0.06800
O5    4    0.073228    0.447015    0.260796    11.00000    0.07414    0.10502 =
         0.05672   -0.04658   -0.03088    0.04845
O7    4    0.589974    0.185714    0.000885    11.00000    0.06984    0.11367 =
         0.06177   -0.05223   -0.03168    0.04225
N2    3    0.589435    0.211685    0.559582    11.00000    0.05336    0.06857 =
         0.04615   -0.02215   -0.01720    0.01141
N1    3    0.319659    0.330916    0.470607    11.00000    0.05570    0.07145 =
         0.04962   -0.02851   -0.02009    0.01903
AFIX  43
H1    2    0.230907    0.367081    0.411671    11.00000   -1.20000
AFIX   0

C4    1    0.745286    0.110689    0.067102    11.00000    0.05355    0.06423 =
         0.04584   -0.02778   -0.01514    0.01172
C3    1    0.167185    0.396893    0.156232    11.00000    0.05446    0.07088 =
         0.04797   -0.02867   -0.02053    0.02742
C8    1    0.494220    0.247094    0.443641    11.00000    0.05671    0.06939 =
         0.04542   -0.02839   -0.01682    0.01647
AFIX  43
H8    2    0.542450    0.217721    0.357461    11.00000   -1.20000
AFIX   0

C2    1    0.103030    0.456597    0.002260    11.00000    0.05534    0.06667 =
         0.04730   -0.02541   -0.02159    0.02480
AFIX  23
H2A   2    0.215029    0.529896   -0.077501    10.50000   -1.20000
H2B   2    0.096503    0.362320   -0.025150    10.50000   -1.20000
AFIX   0

C5    1    0.907695    0.041543   -0.034999    11.00000    0.05501    0.08342 =
         0.04868   -0.03659   -0.01497    0.01918
AFIX  23
H5A   2    0.963625    0.130116   -0.134240    10.50000   -1.20000
H5B   2    0.836856   -0.037566   -0.055558    10.50000   -1.20000
AFIX   0

C6    1    0.470995    0.275742    0.663838    11.00000    0.06869    0.07574 =
         0.04285   -0.02711   -0.01675    0.00706
AFIX  43
H6    2    0.501331    0.268518    0.756190    11.00000   -1.20000
AFIX   0
C7    1    0.302897    0.350902    0.607600    11.00000    0.06418    0.07107 =
         0.04833   -0.02976   -0.00826    0.01220
AFIX  43
H7A   2    0.195083    0.406274    0.653329    11.00000   -1.20000
AFIX   0
C1    1    0.786676    0.115529    0.571482    11.00000    0.06132    0.09802 =
         0.07100   -0.02805   -0.02667    0.02608
AFIX 137
H1A   2    0.753067    0.008314    0.652430    11.00000   -1.50000
H1B   2    0.885585    0.171068    0.596032    11.00000   -1.50000
H1C   2    0.850234    0.104385    0.473759    11.00000   -1.50000
AFIX   0

H7    2    0.486165    0.229788    0.066553    11.00000    0.11421
HKLF 4


REM
REM wR2 = 0.1446, GooF = S = 1.150, Restrained GooF = 1.150 for all data
REM R1 = 0.0449 for 1639 Fo > 4sig(Fo) and 0.0518 for all 1906 data
REM 133 parameters refined using 0 restraints

END

WGHT      0.0704      0.1154

REM Highest difference peak  0.296,  deepest hole -0.156,  1-sigma level  0.042
Q1    1   0.1677  0.4055 -0.0584  11.00000  0.05    0.30
Q2    1   0.8675  0.0170 -0.1031  11.00000  0.05    0.29
;
_shelx_res_checksum   87159

_shelx_hkl_file
;
   0   0  -1 1734.94 40.8091   4
   0   0   1 1754.79 46.3760   9
   0   0   1 1829.74 49.6221  11
   0   0   1 1801.23 50.1525  65
   0   0  -1 1786.12 53.0645  64
   0   0  -2 75655.7 1568.04  17
   0   0   2 76838.8 1568.90  65
   0   0  -2 78376.6 1578.92  64
   0   0   2 77254.5 1577.15   1
   0   0   2 77422.4 1568.61  11
   0   0   3 212.511 25.8112  23
   0   0  -3 230.995 27.2062  17
   0   0   3 230.592 27.8637  65
   0   0  -3 225.281 30.8720  64
   0   0   3 219.205 26.2212  11
   0   0   4 14673.1 351.131  11
   0   0   4 14382.7 347.806  23
   0   0  -4 13659.2 294.809  27
   0   0  -4 13892.5 363.264  64
   0   0   4 14148.0 344.172  65
   0   0   5 31159.9 693.805  11
   0   0  -5 30266.1 626.242  38
   0   0   5 30777.6 689.273  23
   0   0  -5 28429.7 620.229  37
   0   0   5 31433.9 710.255  25
   0   0  -5 30000.2 617.789  27
   0   0   5 29992.1 681.058  65
   0   0  -5 30181.3 714.464  64
   0   0   6 2635.76 156.025  12
   0   0   6 2963.93 157.800   7
   0   0   6 2776.97 133.334  11
   0   0  -6 2715.54 93.0420  57
   0   0  -6 2858.21 92.4430  59
   0   0  -6 2995.25 97.1796  60
   0   0   6 2775.69 143.406  25
   0   0  -6 2582.92 81.8107  37
   0   0  -6 2877.86 98.1671  53
   0   0  -6 2733.91 147.979  64
   0   0   7 3398.44 192.287  12
   0   0   7 3528.37 191.507   7
   0   0   7 3364.42 169.902  25
   0   0  -7 3161.20 175.766  64
   0   0  -7 3509.01 116.952  62
   0   0  -7 3676.93 120.064  58
   0   0  -7 3898.99 121.382  60
   0   0  -7 3551.23 114.133  59
   0   0  -7 3504.40 115.922  57
   0   0  -7 3544.50 122.368  53
   0   0   8 809.779 95.9215  12
   0   0  -8 1073.84 62.8491  53
   0   0  -8 1332.34 71.8892  60
   0   0  -8 998.733 55.7551  57
   0   0  -8 1069.85 56.0119  59
   0   0  -8 1109.95 60.6384  58
   0   0  -8 1063.71 58.8266  62
   0   0  -9 184.411 28.3513  53
   0   0  -9 142.348 23.2733  57
   0   0   9 178.616 21.7767  32
   0   0  -9 125.490 26.2633  59
   0   0  -9 159.010 26.0157  62
   0   0  -9 174.648 26.0290  58
   0   0 -10 224.185 23.2272  53
   0   0 -10 215.739 21.7287  62
   0   1 -10 521.395 27.6435  53
   0  -1   9 87.7253 16.8319  32
   0   1  -9 114.205 21.1544  59
   0   1  -9 110.350 22.4690  53
   0   1  -8 2395.18 94.0899  53
   0  -1   8 2266.38 82.6626  32
   0   1  -8 2053.71 78.3611  57
   0   1  -8 2353.99 88.2483  58
   0   1  -8 2252.62 81.2087  59
   0   1  -8 2289.47 91.5178  60
   0  -1   7 60.4126 17.4233  39
   0  -1   7 65.6704 39.6926  12
   0  -1   7 32.3573 29.3492  25
   0   1  -7 53.5562 21.0634  62
   0   1  -7 99.4572 41.3716  60
   0   1  -7 64.8244 19.7525  59
   0   1  -7 79.2575 27.5039  53
   0   1  -7 85.2219 21.7668  57
   0   1  -6 681.718 47.0827  53
   0  -1   6 685.765 75.0476  25
   0   1  -6 685.642 36.8386  27
   0   1  -6 682.016 37.7370  46
   0  -1   6 677.391 40.3052  39
   0   1  -6 769.656 43.8147  38
   0   1  -6 624.595 35.1185  40
   0  -1   6 622.353 77.0656   7
   0  -1   6 725.518 87.1696  12
   0   1  -6 655.269 41.0891  59
   0   1  -6 821.419 52.7929  60
   0   1  -6 672.934 44.8970  62
   0   1  -6 679.884 42.5839  57
   0   1  -5 2060.75 75.5957  60
   0   1  -5 2084.97 74.1528  55
   0   1  -5 2078.00 65.1704  27
   0  -1   5 1878.12 114.467  25
   0   1  -5 1959.99 65.5650  46
   0   1  -5 1958.61 69.4582  38
   0   1  -5 1957.14 63.6281  40
   0  -1   5 1813.49 104.773  23
   0   1  -5 1840.39 61.1824  37
   0  -1   5 1932.79 111.136  65
   0   1  -5 1750.60 106.234  64
   0  -1   5 1945.39 109.095  11
   0  -1   5 1911.69 125.527  12
   0  -1   4 7575.43 172.245  29
   0  -1   4 7779.66 241.706  25
   0   1  -4 7557.20 175.117  27
   0   1  -4 7466.21 179.804  38
   0   1  -4 8257.53 239.848  17
   0  -1   4 7874.80 237.918  65
   0   1  -4 7733.45 234.354  64
   0  -1   4 7930.45 257.282  12
   0  -1   4 7581.22 229.800  11
   0   1  -4 7441.06 196.327  20
   0  -1   4 7675.41 229.203  23
   0   1  -3 3815.30 93.2115  27
   0  -1   3 4027.36 139.407  25
   0   1  -3 3925.03 136.067  17
   0   1  -3 3914.71 108.834  19
   0   1  -3 3628.16 101.657   4
   0   1  -3 3504.18 95.3614   8
   0  -1   3 3902.70 132.558  11
   0  -1   3 3828.16 137.394  65
   0   1  -3 3933.45 133.817  64
   0   1  -3 3941.52 115.007  20
   0  -1   3 3842.41 131.376  23
   0   1  -2 169106. 3401.71  17
   0   1  -2 167722. 3379.41  19
   0  -1   2 168729. 3397.73  11
   0  -1   2 170330. 3390.14  13
   0  -1   2 165788. 3405.15  65
   0   1  -2 167272. 3364.45  66
   0  -1   2 165899. 3395.83  23
   0   1  -2 168325. 3385.00  20
   0  -1   1 42932.0 885.686  13
   0  -1   1 41985.6 886.828  11
   0   1  -1 43034.1 888.918   1
   0   1  -1 43404.1 891.314  16
   0   1  -1 42394.7 882.918  20
   0   1   0 418.950 22.6257  14
   0  -1   0 385.211 22.6959  11
   0  -1   0 403.451 22.8261   6
   0  -1  -1 876.509 24.5118  65
   0   1   1 890.835 31.6445   3
   0   1   1 826.521 25.4315   7
   0  -1  -1 850.750 30.5335  13
   0   1   1 894.800 30.2958   2
   0   1   2 31258.3 625.654  65
   0  -1  -2 30583.3 622.867  13
   0   1   2 30718.7 642.725   1
   0  -1  -3 7470.89 197.334  15
   0   1   3 6917.84 167.331  67
   0   1   3 7026.78 162.439  66
   0   1   3 7221.82 165.835  65
   0  -1  -3 7255.08 203.355  64
   0   1   3 6930.83 171.697  68
   0   1   3 7214.03 188.299   1
   0   1   3 7584.48 182.793   9
   0  -1  -4 11395.1 274.766  15
   0   1   4 10777.6 256.148  11
   0   1   4 11277.3 243.888   9
   0  -1  -4 11272.4 279.814  64
   0   1   4 11348.6 227.457  65
   0   1   5 925.798 63.1916  23
   0  -1  -5 917.454 38.8769  37
   0  -1  -5 938.860 76.4443  64
   0   1   5 971.276 65.5793  11
   0  -1  -6-4.98577 28.2635  64
   0  -1  -6 15.0572 14.1728  37
   0  -1  -6 39.7069 17.1690  53
   0  -1  -6 25.2162 17.8310  57
   0  -1  -6 19.0426 13.9684  62
   0  -1  -6 13.2183 15.5775  59
   0  -1  -6 14.0675 17.6189  58
   0   1   6-3.31125 21.8918  11
   0   1   6 13.9525 23.5824   7
   0   1   7 9406.20 342.220  12
   0   1   7 9889.84 341.084   7
   0   1   7 9730.35 347.808   2
   0  -1  -7 10238.5 351.101  64
   0  -1  -7 9921.79 235.271  37
   0  -1  -7 10329.0 254.662  53
   0  -1  -7 9760.59 250.029  57
   0  -1  -7 10503.5 251.160  62
   0  -1  -7 9992.17 244.356  60
   0  -1  -7 9923.01 247.730  59
   0  -1  -7 9797.10 250.613  58
   0   1   7 9759.67 317.088  25
   0  -1  -8 4326.17 140.187  53
   0  -1  -8 4329.46 135.781  62
   0  -1  -8 4682.86 136.229  60
   0  -1  -8 4259.53 134.019  59
   0  -1  -8 4199.94 136.460  57
   0  -1  -8 4346.90 138.113  58
   0  -1  -9 53.5166 20.0850  62
   0  -1  -9 81.0276 24.0422  58
   0  -1  -9 28.3463 29.8944  59
   0  -1  -9 43.1325 20.7174  57
   0  -1  -9 76.6570 24.2854  53
   0  -1 -10 1806.48 66.0737  59
   0  -1 -10 1604.56 62.2050  58
   0  -1 -10 1729.79 62.8018  57
   0  -1 -10 1778.06 68.0972  53
   0  -1 -11 101.272 12.5428  53
   0  -2   9 1380.53 52.1791  35
   0   2  -9 1445.81 56.1153  53
   0   2  -9 1551.71 56.9662  62
   0  -2   8 114.716 41.5591  18
   0   2  -8 121.906 23.0397  62
   0   2  -8 76.7675 19.3698  58
   0  -2   8 132.439 20.9743  32
   0   2  -8 100.392 24.6791  53
   0   2  -7 719.650 48.4516  62
   0   2  -7 639.524 39.6614  59
   0  -2   7 765.146 82.2469  25
   0   2  -7 639.592 39.6699  46
   0  -2   7 749.484 43.4268  39
   0   2  -7 823.785 54.2150  53
   0  -2   7 768.751 47.5659  32
   0  -2   7 690.717 91.3504  12
   0   2  -6 2545.38 89.4943  57
   0   2  -6 2835.59 101.846  62
   0   2  -6 2810.64 91.5139  59
   0   2  -6 2991.64 108.046  53
   0   2  -6 2945.02 92.6864  27
   0  -2   6 2862.93 164.849  25
   0   2  -6 2755.50 92.6269  46
   0  -2   6 2796.90 95.3268  39
   0   2  -6 2779.46 90.1222  40
   0  -2   6 2879.54 99.4320  32
   0  -2   6 2709.16 169.068   7
   0  -2   6 2973.97 185.021  12
   0  -2   6 2517.44 152.248  65
   0   2  -5 1435.92 62.5864  55
   0   2  -5 1446.26 57.2446  27
   0  -2   5 1271.81 103.231  25
   0   2  -5 1401.20 53.2487  44
   0   2  -5 1337.03 57.0692  46
   0   2  -5 1408.70 56.5862  40
   0  -2   5 1451.68 60.6486  39
   0   2  -5 1382.38 60.0989  38
   0  -2   5 1272.18 102.734  65
   0  -2   5 1360.33 98.2724  23
   0  -2   5 1301.87 97.6791  11
   0  -2   5 1393.64 115.769  12
   0   2  -5 1263.53 55.0599  57
   0  -2   4 14365.7 321.667  29
   0  -2   4 15031.8 416.860  25
   0   2  -4 14899.2 327.045  27
   0   2  -4 14899.0 329.026  46
   0   2  -4 14629.0 323.614  44
   0   2  -4 15123.1 328.212  40
   0  -2   4 14823.9 330.504  39
   0  -2   4 14950.0 404.799  11
   0  -2   4 14964.4 431.315  12
   0  -2   4 14989.2 415.889  65
   0   2  -4 14402.2 385.534  64
   0   2  -4 14952.0 370.593  20
   0  -2   4 14761.9 400.941  23
   0   2  -4 15345.6 414.161  17
   0   2  -3 2466.00 96.4200  19
   0   2  -3 2647.08 119.194  17
   0   2  -3 2313.86 72.7451  49
   0   2  -3 2515.86 72.3230  46
   0   2  -3 2627.91 104.176  20
   0  -2   3 2505.09 113.453  23
   0   2  -3 2315.95 83.6728  21
   0  -2   3 2318.58 110.149  11
   0   2  -3 2459.01 104.345  64
   0  -2   3 2603.63 121.829  65
   0   2  -3 1977.96 72.1434  66
   0  -2   3 2361.80 67.3745  29
   0   2  -3 2487.33 70.6107  27
   0  -2   3 2683.73 121.735  25
   0  -2   2 5189.79 171.091  25
   0   2  -2 5339.63 174.240  16
   0   2  -2 5393.22 157.431  19
   0  -2   2 5266.03 174.493  65
   0   2  -2 4925.89 144.621  66
   0  -2   2 5250.82 165.854  13
   0  -2   2 5231.01 167.825  11
   0   2  -2 5438.80 161.524  20
   0  -2   2 5169.57 167.701  23
   0  -2   1 38342.4 827.103  25
   0  -2   1 37084.0 822.116  11
   0   2  -1 38041.0 818.136   1
   0  -2   1 38697.4 824.054  13
   0   2  -1 38500.8 822.220  17
   0   2  -1 37725.9 815.062  19
   0   2  -1 38328.8 822.934  16
   0  -2   1 38833.6 830.656  65
   0  -2   1 37651.3 823.197  23
   0   2  -1 39075.1 820.716  20
   0   2   0 25334.1 539.999  17
   0   2   0 24034.6 534.751  16
   0   2   0 26374.5 540.244  14
   0  -2   0 24714.8 546.072  11
   0  -2   0 25219.0 538.996  12
   0  -2   0 23678.5 545.285  23
   0  -2  -1 115000. 2298.33  13
   0  -2  -1 114612. 2287.67   3
   0  -2  -1 115291. 2286.26  12
   0   2   1 114689. 2285.39  17
   0   2   1 106307. 2275.04  16
   0   2   1 112845. 2272.72  14
   0  -2  -1 116123. 2286.58  65
   0   2   1 115132. 2295.60  20
   0   2   2 18370.9 400.446   3
   0   2   2 18210.8 396.121   2
   0  -2  -2 18064.4 395.761  13
   0   2   3 19196.6 424.304   3
   0   2   3 18566.6 409.535   7
   0   2   3 19363.9 423.361   2
   0   2   3 18649.9 406.452   1
   0  -2  -3 17830.3 389.358  13
   0  -2  -3 18921.5 445.818  64
   0  -2  -4 1168.85 71.8264  15
   0  -2  -4 1218.89 78.8148  64
   0   2   4 1007.72 55.1459  66
   0   2   4 1300.02 63.7827   1
   0   2   4 1232.86 69.5688   2
   0   2   4 1208.48 64.2458   7
   0  -2  -5 1269.50 46.8529  37
   0  -2  -5 1196.12 82.5396  15
   0   2   5 1290.22 82.9179   2
   0   2   5 1216.30 75.8536   7
   0   2   5 1170.00 70.2606   9
   0   2   5 1244.88 75.6432  11
   0  -2  -5 1194.72 90.9868  64
   0  -2  -6 33092.8 711.474  58
   0  -2  -6 33980.4 709.725  59
   0  -2  -6 35524.4 832.706  64
   0  -2  -6 32540.8 701.806  37
   0   2   6 32815.9 768.842  11
   0   2   6 33785.6 804.895   2
   0   2   6 33422.0 790.105   7
   0  -2  -6 34212.8 712.596  53
   0  -2  -7 11.1633 17.9047  59
   0  -2  -7 3.36728 19.3777  58
   0  -2  -7 38.3997 16.6187  62
   0  -2  -7 107.758 37.2270  60
   0   2   7 22.2186 25.9686   2
   0   2   7 4.91845 20.8693   7
   0  -2  -7 20.8898 20.2249  56
   0  -2  -7 25.5335 19.4006  53
   0  -2  -7 22.0683 20.6438  57
   0  -2  -7 12.7021 31.3882  64
   0  -2  -8 7014.84 178.350  60
   0  -2  -8 6833.37 184.851  62
   0  -2  -8 6611.00 187.397  58
   0  -2  -8 6799.35 186.169  59
   0  -2  -8 6695.18 188.870  57
   0  -2  -8 6426.24 175.215  56
   0  -2  -8 6739.54 188.723  53
   0  -2  -9 18.5857 21.6976  57
   0  -2  -9 5.67087 21.2191  53
   0  -2  -9-17.1567 33.8036  59
   0  -2  -9 51.3994 20.6522  62
   0  -2  -9 51.3263 21.9973  58
   0  -2 -10 345.407 32.1238  53
   0  -2 -10 361.530 32.7276  57
   0  -2 -10 331.406 31.1467  58
   0  -2 -10 376.095 37.7554  59
   0  -2 -11 610.069 30.7584  53
   0   3  -9 213.234 16.7021  53
   0   3  -9 238.339 17.1505  62
   0   3  -8 34.5632 18.1003  53
   0  -3   8 25.1392 13.2515  32
   0  -3   8 44.8138 15.9715  35
   0   3  -8 52.2881 16.0477  62
   0  -3   7 259.570 29.6736  32
   0   3  -7 290.555 31.6807  62
   0  -3   7 280.784 27.2336  39
   0   3  -7 294.366 27.2592  46
   0   3  -6 556.621 49.7646  60
   0   3  -6 625.369 44.7569  62
   0  -3   6 601.663 44.0642  32
   0   3  -6 584.022 39.2592  27
   0  -3   6 616.549 80.1873  25
   0   3  -6 636.578 41.4509  46
   0  -3   6 711.099 44.8416  39
   0   3  -6 590.197 39.3809  40
   0  -3   6 576.035 86.4275  12
   0  -3   6 602.407 79.4779  65
   0  -3   5 638.573 81.3009  65
   0  -3   5 669.259 44.6713  32
   0  -3   5 567.880 69.6675  23
   0   3  -5 742.618 41.9424  27
   0  -3   5 690.241 82.4870  25
   0   3  -5 698.538 42.9535  46
   0   3  -5 584.202 37.2216  44
   0   3  -5 651.475 40.6045  40
   0  -3   5 615.045 42.4978  39
   0  -3   5 585.480 76.2083   7
   0  -3   5 560.094 70.3899  11
   0   3  -5 647.744 46.5938  60
   0  -3   4 1122.36 92.6311  11
   0  -3   4 1082.34 98.4663  65
   0  -3   4 1210.36 55.7295  32
   0   3  -4 1104.44 80.3085  20
   0  -3   4 1180.22 95.9218  23
   0   3  -4 1162.68 57.6129  60
   0   3  -4 1168.98 54.3905  55
   0   3  -4 1270.89 54.3847  27
   0  -3   4 1274.97 103.405  25
   0   3  -4 1259.10 54.9431  46
   0   3  -4 1289.12 52.9917  44
   0   3  -4 1218.84 53.5085  40
   0   3  -4 1162.51 54.6708  38
   0  -3   4 1244.51 56.2478  39
   0   3  -4 1264.97 100.601  17
   0  -3   4 1245.02 50.1539  29
   0  -3   3 12422.5 358.346  11
   0  -3   3 11898.9 273.704  29
   0  -3   3 12590.6 368.216  25
   0   3  -3 12160.2 277.464  27
   0   3  -3 12794.9 281.427  46
   0   3  -3 12569.7 278.301  44
   0  -3   3 11707.5 272.209  42
   0   3  -3 12051.2 280.122  38
   0   3  -3 12697.1 280.308  40
   0  -3   3 12148.0 281.039  39
   0   3  -3 11932.0 310.886  21
   0  -3   3 12696.5 361.052  23
   0   3  -3 12863.0 342.541  20
   0  -3   3 12899.7 283.396  32
   0   3  -3 12402.0 331.547  19
   0  -3   3 12287.5 369.292  65
   0   3  -3 11734.7 323.518  64
   0  -3   2 100.602 30.7456  11
   0  -3   2 101.528 30.0243  12
   0  -3   2 128.085 30.5721  13
   0  -3   2 126.483 15.7919  29
   0  -3   2 114.109 17.1630  32
   0  -3   2 145.177 32.7482  25
   0   3  -2 119.106 16.5523  44
   0  -3   2 131.844 17.6818  39
   0   3  -2 112.176 15.7902  38
   0  -3   2 151.009 32.8155  23
   0   3  -2 176.284 33.1037  20
   0   3  -2 113.784 26.5672  21
   0   3  -2 91.4989 27.8666  19
   0   3  -2 136.693 32.7337  17
   0  -3   2 143.326 38.0338  65
   0   3  -2 106.070 27.8935  66
   0  -3   1 1246.26 78.1352  25
   0   3  -1 1321.18 43.5141  27
   0   3  -1 1169.70 73.7337  20
   0  -3   1 1335.84 79.2108  23
   0   3  -1 1126.92 71.6123  19
   0   3  -1 1339.08 75.9361  16
   0   3  -1 1374.94 77.5685  17
   0  -3   1 1245.77 43.2497  29
   0  -3   1 1289.99 77.4274  13
   0  -3   1 1264.29 76.9576  11
   0  -3   1 1220.29 74.7344  12
   0   3   0 342.857 35.2429  16
   0   3   0 312.545 36.0240  17
   0  -3   0 345.434 32.8504  18
   0  -3   0 305.515 39.3301  23
   0  -3   0 396.714 39.9160  13
   0   3   0 349.796 34.0156   1
   0  -3   0 356.975 36.3987  12
   0  -3   0 335.550 38.7149  25
   0   3   0 364.109 19.4535  27
   0  -3   0 328.735 40.2661  65
   0   3   1 74133.3 1553.57  19
   0   3   1 76295.8 1555.33  20
   0   3   1 75410.7 1561.27   6
   0  -3  -1 74132.2 1539.35  12
   0  -3  -1 73105.9 1555.09  13
   0  -3  -1 76373.2 1545.55  65
   0  -3  -1 74895.5 1525.61  18
   0   3   1 78010.0 1541.21  17
   0   3   1 70243.6 1526.26  16
   0   3   2 20998.7 460.710  17
   0  -3  -2 20625.1 455.790  18
   0   3   2 21204.0 481.912  20
   0  -3  -2 20858.5 466.527   2
   0   3   2 22162.1 497.672   6
   0  -3  -2 21222.2 482.055  13
   0  -3  -2 21959.3 488.526  25
   0  -3  -2 21297.8 460.594  65
   0   3   3 29.2962 18.3353  20
   0  -3  -3 40.4961 16.0961  13
   0   3   3 17.0283 13.9118   3
   0   3   4 28015.8 616.368  20
   0   3   4 28621.7 651.567  66
   0  -3  -4 30640.1 687.187  64
   0   3   4 28378.3 614.698   1
   0   3   4 29012.6 649.212   3
   0   3   4 28760.4 643.906   2
   0   3   4 28260.7 623.418  19
   0  -3  -4 28576.1 668.048  15
   0   3   5 2206.10 100.877  66
   0  -3  -5 2670.56 138.801  64
   0   3   5 2059.50 102.768  67
   0   3   5 2540.89 116.646   3
   0   3   5 2381.78 112.023   2
   0   3   5 2302.49 98.6214   7
   0  -3  -5 2490.40 124.587  15
   0  -3  -6 1871.93 118.077  15
   0  -3  -6 1730.99 69.1786  63
   0  -3  -6 2130.01 136.494  64
   0   3   6 1768.79 97.9278   7
   0   3   6 1782.54 108.126   2
   0   3   6 1828.52 109.721   3
   0   3   6 1654.02 100.515  11
   0   3   6 1676.10 99.2386   9
   0  -3  -6 1924.73 69.7593  59
   0  -3  -6 1811.86 71.4453  57
   0  -3  -6 1917.99 72.2992  58
   0  -3  -6 1863.44 70.3461  53
   0  -3  -6 1839.37 71.2788  56
   0  -3  -7 3368.52 176.826  15
   0  -3  -7 2956.51 101.777  63
   0   3   7 2730.97 141.542   7
   0   3   7 2895.32 154.269   3
   0   3   7 2984.66 159.534   2
   0  -3  -7 3288.62 107.449  53
   0  -3  -7 3347.44 104.549  52
   0  -3  -7 3103.37 105.305  56
   0  -3  -7 3207.04 101.432  62
   0  -3  -7 3147.27 107.734  57
   0  -3  -7 3267.62 108.248  58
   0  -3  -8 37.5015 21.5793  53
   0  -3  -8 38.7118 23.9896  56
   0  -3  -8 34.2440 22.0001  58
   0  -3  -8 21.3720 16.1481  62
   0  -3  -8 9.04676 17.2705  63
   0  -3  -9 2170.62 86.8307  53
   0  -3  -9 2040.84 86.0253  59
   0  -3  -9 2001.28 84.8435  58
   0  -3 -10 6.33828 19.5968  57
   0  -3 -10-13.7217 17.7118  53
   0  -3 -10 7.54646 18.1892  58
   0  -3 -11 9.99901 12.8717  53
   0  -3 -11 11.0499 13.8104  57
   0  -3 -11 0.81749 12.1198  58
   0  -4   8 143.557 16.2494  45
   0   4  -8 178.479 16.4100  62
   0   4  -7 650.545 38.4344  62
   0  -4   7 648.545 38.9822  32
   0  -4   7 546.714 32.4534  39
   0  -4   7 647.619 40.1073  35
   0   4  -6 11.3803 14.9557  27
   0  -4   6-17.4679 28.7730  25
   0   4  -6 3.03807 15.8771  46
   0  -4   6 16.9648 16.0247  39
   0   4  -6 1.38697 14.9170  40
   0  -4   6 8.73857 17.6106  32
   0  -4   6 7.09289 31.1427  18
   0   4  -6 5.04354 16.2842  62
   0   4  -5 10.8007 16.4544  62
   0   4  -5-29.1836 32.9558  60
   0  -4   5 20.4472 20.8625  32
   0   4  -5 3.15242 15.2689  27
   0  -4   5 26.8524 33.1739  25
   0   4  -5 20.2527 16.7908  46
   0   4  -5 16.4742 15.0106  44
   0  -4   5 12.2376 17.1653  39
   0   4  -5 17.4406 15.5679  40
   0  -4   5 13.8128 34.1291  65
   0  -4   5 15.2128 33.3981  12
   0  -4   5 7.31825 32.1329  18
   0   4  -4 893.592 53.4055  60
   0  -4   4 890.362 45.5729  29
   0  -4   4 1015.02 54.4763  32
   0   4  -4 887.251 47.9222  27
   0  -4   4 999.674 100.808  25
   0   4  -4 906.057 48.1449  44
   0   4  -4 928.958 50.7162  46
   0  -4   4 936.578 52.9260  39
   0   4  -4 858.637 50.2072  38
   0   4  -4 908.439 49.3992  40
   0  -4   4 805.791 95.5408  65
   0  -4   4 916.755 93.1610  23
   0   4  -4 782.804 74.8801  20
   0  -4   4 1025.73 104.129  12
   0   4  -4 837.118 91.5463  17
   0  -4   3 4173.88 200.351  12
   0   4  -3 4399.82 127.545  60
   0  -4   3 4234.10 118.928  29
   0  -4   3 4332.51 125.925  32
   0   4  -3 4056.87 113.552  50
   0   4  -3 4480.54 123.949  44
   0  -4   3 3936.45 115.777  42
   0   4  -3 4314.01 124.266  38
   0  -4   3 4233.75 125.751  39
   0   4  -3 4412.40 124.221  40
   0  -4   3 4187.40 204.839  65
   0  -4   3 4243.83 195.035  23
   0   4  -3 4079.54 178.787  20
   0   4  -3 4427.99 178.554  19
   0  -4   3 4292.05 201.654  25
   0  -4   2 1178.62 92.5637  12
   0  -4   2 1092.43 92.6126  25
   0   4  -2 1200.57 49.4589  27
   0   4  -2 1185.08 50.4976  44
   0   4  -2 1207.73 51.2019  46
   0  -4   2 1078.38 47.1537  42
   0  -4   2 1124.75 51.1553  39
   0   4  -2 1110.84 49.1398  38
   0  -4   2 1183.08 48.6449  29
   0   4  -2 1073.32 77.4669  21
   0   4  -2 1053.32 83.8933  20
   0  -4   2 1112.72 89.7927  23
   0  -4   2 993.959 91.5368  65
   0   4  -2 973.923 74.6985  66
   0   4  -2 1163.88 85.1850  19
   0   4  -2 1021.08 86.6715  17
   0  -4   2 1108.55 87.5038  18
   0  -4   1 704.791 68.2548  13
   0  -4   1 719.044 64.9255  12
   0   4  -1 742.314 34.9394  27
   0  -4   1 734.062 69.1322  25
   0  -4   1 716.600 35.4846  42
   0   4  -1 756.124 36.5451  46
   0  -4   1 676.937 36.3098  39
   0   4  -1 732.333 36.4916  40
   0   4  -1 641.932 33.7971  38
   0   4  -1 599.327 61.4233  66
   0  -4   1 682.360 34.9146  29
   0  -4   1 671.036 66.9440  23
   0   4  -1 772.626 68.4292  20
   0   4  -1 760.580 67.3697  19
   0  -4   1 614.463 58.9173  18
   0   4  -1 728.117 66.5962  17
   0  -4   0 979.756 41.1650  29
   0  -4   0 1020.40 40.8523  32
   0   4   0 1046.82 42.7588  44
   0  -4   0 1068.01 79.0903  23
   0   4   0 1097.82 40.5115  27
   0  -4   0 1019.16 76.6037  25
   0  -4   0 964.448 74.1983  65
   0  -4   0 1074.45 77.2536  13
   0  -4   0 1072.54 70.4570  12
   0   4   0 1024.54 69.0995  16
   0   4   0 937.982 69.3634  17
   0  -4   0 928.362 62.8339  18
   0   4   1 83.2413 28.8631  19
   0  -4  -1 94.0818 19.9466  18
   0   4   1 83.4278 24.1405  17
   0   4   1 87.9542 22.2957  16
   0  -4  -1 128.094 32.7103  23
   0   4   1 61.8248 27.6376  20
   0   4   1 73.0129 12.3836  27
   0  -4  -1 37.4624 25.4280  65
   0  -4  -1 82.5338 22.7368  12
   0   4   1 76.1499 19.5004   1
   0  -4  -1 67.8831 14.5688  29
   0  -4  -1 83.4743 13.3805  32
   0   4   2 1830.99 93.2982  20
   0  -4  -2 1820.59 93.4836  25
   0  -4  -2 1761.27 79.5086  65
   0   4   2 1445.97 62.5862  16
   0  -4  -2 1677.30 67.2237  18
   0   4   2 1718.96 76.9429  17
   0   4   2 1766.63 92.5652  19
   0  -4  -2 1694.17 80.6625  12
   0   4   2 1867.82 97.4367   6
   0  -4  -2 1737.80 90.8218  13
   0  -4  -3 1511.10 81.6736  13
   0   4   3 1655.38 96.3658   6
   0  -4  -3 1607.14 50.5038  32
   0   4   3 1624.70 86.4220  20
   0   4   3 1718.28 90.9929  19
   0  -4  -4 52305.1 1077.52  43
   0   4   4 52387.0 1126.48  20
   0   4   4 52328.4 1166.95  66
   0   4   4 53407.7 1135.65  19
   0  -4  -4 51926.7 1112.20  13
   0   4   4 53231.5 1170.92   6
   0   4   5 419.148 49.0043  21
   0  -4  -5 454.085 27.2189  36
   0   4   5 416.066 53.8677  66
   0  -4  -5 413.158 29.7899  43
   0  -4  -5 489.232 61.0419  15
   0  -4  -6 1766.48 69.0800  53
   0  -4  -6 1702.79 71.1087  63
   0   4   6 1696.90 111.521   9
   0   4   6 1469.18 99.6722   3
   0  -4  -6 1683.26 118.422  15
   0  -4  -6 1668.58 66.9717  59
   0  -4  -6 1717.52 70.1783  57
   0  -4  -7 1344.52 66.5798  56
   0  -4  -7 1377.01 63.9578  53
   0  -4  -7 1240.46 63.4551  63
   0   4   7 1083.78 92.0696   3
   0  -4  -7 1349.55 65.5490  57
   0  -4  -7 1259.77 62.4067  59
   0  -4  -7 1316.52 112.468  15
   0  -4  -8 3043.84 108.062  63
   0  -4  -8 3027.19 110.417  56
   0  -4  -8 3300.47 111.594  53
   0  -4  -8 3202.08 110.551  59
   0  -4  -8 2975.69 110.970  57
   0  -4  -8 3113.62 111.747  58
   0  -4  -9 9015.12 231.424  63
   0  -4  -9 9570.37 241.198  59
   0  -4  -9 9789.59 246.845  57
   0  -4  -9 9136.33 242.058  58
   0  -4  -9 9186.58 238.854  56
   0  -4  -9 9719.87 243.460  53
   0  -4 -10 1.55645 18.0812  58
   0  -4 -10-13.5512 17.8216  53
   0  -4 -11 10.3093 13.1883  58
   0  -4 -11 19.4583 13.3732  53
   0   5  -7 13.1805 9.56823  62
   0  -5   7-0.88250 10.3012  45
   0  -5   6-4.21874 14.2592  32
   0   5  -6-6.11763 13.8708  62
   0   5  -6-3.37045 12.5442  40
   0  -5   6-2.40576 12.7924  39
   0   5  -6 3.71059 12.7747  46
   0  -5   6-1.40935 16.7572  45
   0   5  -5 48.8738 17.8136  62
   0  -5   5 38.8370 20.1392  32
   0   5  -5 49.7523 17.2927  27
   0  -5   5 69.7579 35.9614  25
   0   5  -5 47.1269 17.4012  44
   0   5  -5 67.7367 19.1166  46
   0  -5   5 37.7858 19.9788  45
   0   5  -5 57.8410 18.6938  40
   0  -5   5 74.4700 21.7420  39
   0  -5   5 42.6973 19.8669  35
   0  -5   5 52.6792 38.8035  18
   0  -5   4 475.334 73.2572  18
   0  -5   4 465.942 39.6898  32
   0  -5   4 347.912 30.8004  29
   0  -5   4 471.179 74.8124  25
   0   5  -4 390.967 33.8373  44
   0   5  -4 448.253 37.1528  40
   0  -5   4 438.062 38.5517  39
   0   5  -4 352.247 52.5035  20
   0  -5   4 342.126 61.4098  23
   0  -5   4 455.174 37.9534  35
   0  -5   4 387.907 77.3806  65
   0  -5   4 402.249 70.0554  12
   0  -5   3 48.6940 40.2344  65
   0   5  -3 60.4669 20.4247  38
   0  -5   3 79.5805 20.7118  35
   0   5  -3 129.348 42.3184  20
   0  -5   3 49.5133 32.9381  23
   0   5  -3 70.2717 39.0243  17
   0  -5   3 66.6798 37.0321  18
   0   5  -3 32.6193 26.4488  19
   0  -5   3 86.0594 20.1498  29
   0   5  -3 62.5659 17.4141  50
   0   5  -3 67.0114 21.4633  44
   0   5  -3 66.8085 20.9580  46
   0  -5   3 65.6151 17.2108  42
   0  -5   3 88.6578 22.9383  39
   0  -5   3 52.9280 34.3978  12
   0   5  -3 64.9515 19.3327  27
   0  -5   3 81.7729 40.9009  25
   0  -5   2 39.6795 32.1510  12
   0  -5   2 53.8637 16.7614  29
   0   5  -2 71.9253 18.5883  27
   0  -5   2 12.4230 29.8974  25
   0   5  -2 79.7139 20.1554  44
   0   5  -2 86.9149 19.7713  46
   0  -5   2 38.6695 15.8468  42
   0   5  -2 63.4068 19.2397  40
   0  -5   2 40.8984 18.3083  39
   0   5  -2 57.5538 30.2248  21
   0  -5   2 81.3950 37.3020  23
   0   5  -2 76.8518 35.3487  20
   0   5  -2 64.9325 18.5590  38
   0  -5   2 59.4288 17.6087  35
   0  -5   2 30.6542 28.9820  18
   0   5  -2 72.4456 33.7710  19
   0   5  -2 39.8458 33.5507  17
   0   5  -2 36.5419 28.0215  66
   0  -5   1 638.621 70.1988  12
   0  -5   1 603.895 37.4239  29
   0  -5   1 659.248 38.9075  32
   0  -5   1 730.211 82.3065  25
   0   5  -1 655.603 37.4087  27
   0   5  -1 701.448 40.1133  46
   0   5  -1 662.752 40.8653  44
   0  -5   1 648.265 38.0956  42
   0  -5   1 653.944 37.4271  45
   0   5  -1 697.181 40.0942  40
   0   5  -1 620.599 37.1702  38
   0  -5   1 636.812 40.3608  39
   0   5  -1 619.509 68.7425  21
   0  -5   1 654.103 77.3453  23
   0   5  -1 812.081 80.4506  20
   0  -5   1 644.584 38.4627  35
   0  -5   1 544.317 60.9823  18
   0   5  -1 646.591 73.3938  19
   0   5  -1 605.971 70.1734  17
   0   5  -1 575.398 68.5902  66
   0  -5   1 622.489 77.3145  65
   0  -5   0 1632.61 101.784  12
   0  -5   0 1769.97 117.201  13
   0  -5   0 1793.85 65.8054  29
   0  -5   0 1777.04 64.1437  32
   0  -5   0 1658.87 115.331  25
   0   5   0 1856.44 62.6936  27
   0   5   0 1883.78 66.8794  44
   0   5   0 1747.21 63.5606  46
   0  -5   0 1723.14 64.3540  42
   0  -5   0 1766.16 61.2615  45
   0   5   0 1808.40 65.0725  40
   0   5   0 1677.85 58.7614  38
   0  -5   0 1588.14 114.023  23
   0  -5   0 1657.04 60.7925  35
   0   5   0 1989.26 113.559  17
   0  -5   0 1682.18 95.3986  18
   0  -5   0 1896.12 120.101  65
   0   5   0 1727.78 117.113  66
   0  -5  -1 1373.27 85.7657  12
   0  -5  -1 1271.06 54.0895  29
   0  -5  -1 1453.69 53.1448  32
   0   5   1 1405.38 50.2497  27
   0   5   1 1409.44 51.9458  46
   0   5   1 1360.52 54.4509  44
   0  -5  -1 1336.40 54.6940  42
   0  -5  -1 1368.98 49.1325  45
   0  -5  -1 1429.14 54.7916  39
   0   5   1 1391.76 52.4415  40
   0   5   1 1370.24 97.8167  20
   0  -5  -1 1315.82 49.5273  35
   0   5   1 1427.80 90.3373  17
   0   5   1 1315.41 96.6197  19
   0  -5  -1 1325.72 74.6025  18
   0  -5  -1 1324.69 91.6848  65
   0  -5  -2 9150.78 256.953  12
   0  -5  -2 9328.22 284.880  13
   0  -5  -2 8558.44 200.453  32
   0   5   2 8578.46 195.179  27
   0  -5  -2 8487.38 279.900  25
   0   5   2 8676.81 203.565  44
   0  -5  -2 8309.19 200.202  43
   0  -5  -2 8762.79 207.587  42
   0  -5  -2 8940.36 204.980  39
   0   5   2 9449.99 287.675  20
   0  -5  -2 8517.84 196.812  35
   0  -5  -2 8360.01 227.669  18
   0   5   2 8964.74 253.265  17
   0   5   2 8738.14 283.621  19
   0  -5  -2 8713.02 257.942  65
   0  -5  -3 9769.29 220.311  32
   0  -5  -3 9650.75 223.365  43
   0  -5  -3 9355.96 222.084  39
   0   5   3 9816.38 312.752   6
   0  -5  -3 9691.69 291.309  13
   0   5   3 9861.52 301.534  19
   0   5   3 9780.17 297.149  20
   0   5   4 3893.24 166.598  19
   0  -5  -4 3654.76 150.160  13
   0   5   4 4024.72 181.718   6
   0  -5  -4 3938.66 111.407  43
   0   5   4 4099.15 162.808  20
   0   5   4 4238.75 190.418  66
   0  -5  -4 3900.28 105.568  32
   0  -5  -5 135.624 23.8225  63
   0  -5  -5 149.134 23.0755  58
   0   5   5 178.984 38.8122  19
   0  -5  -5 162.475 41.3244  15
   0  -5  -5 266.145 25.7885  43
   0   5   5 183.979 40.3259  21
   0  -5  -5 181.572 21.2040  36
   0  -5  -5 138.398 25.7538  56
   0  -5  -5 179.741 24.3317  53
   0  -5  -5 147.452 23.2828  57
   0   5   5 179.050 48.9464  66
   0   5   5 134.128 38.6150   6
   0  -5  -6-3.05706 20.6496  57
   0  -5  -6 6.47039 15.1225  54
   0  -5  -6 6.77882 19.6872  56
   0  -5  -6-4.62386 16.1098  53
   0  -5  -6 6.08621 15.9969  43
   0   5   6-4.86406 34.8753  67
   0   5   6 13.6771 27.3491  66
   0  -5  -6 10.3076 13.9742  36
   0  -5  -6 23.9833 29.6289  15
   0  -5  -6 34.2872 24.6009  59
   0  -5  -6 6.56888 17.8575  58
   0   5   6-5.92891 27.7134   6
   0   5   7 21641.9 654.601   6
   0   5   7 22193.5 638.092   9
   0  -5  -7 24561.0 548.399  57
   0  -5  -7 25606.8 540.428  59
   0  -5  -7 24943.2 548.230  53
   0  -5  -7 24421.8 675.004  15
   0  -5  -7 24803.5 551.107  63
   0  -5  -8 1214.96 64.4372  59
   0  -5  -8 1061.16 62.3584  57
   0  -5  -8 1049.88 59.5841  53
   0  -5  -8 977.062 62.7021  56
   0  -5  -8 1023.46 106.851  15
   0  -5  -8 1058.97 61.8358  63
   0  -5  -9 1214.86 65.2776  57
   0  -5  -9 1214.39 65.2104  58
   0  -5  -9 1240.41 63.9079  53
   0  -5  -9 1281.65 67.3672  56
   0  -5  -9 1134.61 61.1402  63
   0  -5 -10 25.0730 20.9454  57
   0  -5 -10 2.84484 16.6028  53
   0  -5 -10-1.53217 17.5430  58
   0  -5 -11 6.63889 13.5155  58
   0   6  -6 39.9236 13.4243  53
   0  -6   6 22.0257 11.5790  35
   0  -6   6 28.1035 11.6430  45
   0   6  -5 478.129 29.9740  44
   0   6  -5 538.337 34.6839  46
   0  -6   5 541.530 36.0037  45
   0   6  -5 544.774 34.2104  40
   0  -6   5 566.279 36.6208  39
   0   6  -5 507.121 32.9730  27
   0  -6   5 599.233 38.3123  32
   0   6  -5 512.859 31.1240  62
   0  -6   5 569.849 36.8679  35
   0   6  -4 67.7172 17.0725  62
   0  -6   4 48.8713 20.1656  32
   0  -6   4 64.8315 39.5987  25
   0  -6   4 51.5025 18.7648  45
   0   6  -4 79.0059 19.8861  44
   0   6  -4 59.8424 18.6137  40
   0  -6   4 58.4266 19.7962  39
   0  -6   4 62.8302 19.6264  35
   0  -6   4 66.6789 35.0947  18
   0  -6   3 29.7700 37.7330  65
   0  -6   3-6.59863 17.8403  35
   0   6  -3 16.0887 30.3987  20
   0  -6   3-1.46013 14.7128  29
   0   6  -3 9.79100 15.0719  50
   0   6  -3 3.47614 17.5134  46
   0  -6   3-1.63919 16.7248  45
   0   6  -3-8.12801 18.2438  44
   0  -6   3-1.83034 18.2081  39
   0   6  -3-4.78971 25.4687  19
   0  -6   3 11.5037 26.0829  18
   0  -6   3 7.20848 32.6882  25
   0   6  -3 8.05097 16.5300  27
   0  -6   3 33.3319 32.9423  12
   0   6  -2 137.349 23.4596  38
   0  -6   2 121.507 23.2435  35
   0   6  -2 108.768 18.8176  34
   0   6  -2 117.599 40.6189  20
   0   6  -2 110.184 39.0228  21
   0   6  -2 169.508 50.1861  17
   0   6  -2 99.2359 40.5765  19
   0  -6   2 117.338 37.8369  18
   0  -6   2 118.782 22.8182  29
   0   6  -2 128.263 22.8615  50
   0  -6   2 112.568 22.5488  45
   0   6  -2 155.754 25.4878  46
   0  -6   2 87.7871 19.3514  42
   0   6  -2 153.107 24.4709  40
   0  -6   2 119.849 25.2440  39
   0  -6   2 144.962 42.9388  12
   0  -6   2 108.261 44.8804  25
   0   6  -2 118.433 22.7721  27
   0  -6   1 1491.12 116.123  12
   0  -6   1 1639.23 69.3781  29
   0  -6   1 1633.17 68.7924  32
   0   6  -1 1694.44 67.7749  27
   0  -6   1 1607.43 131.075  25
   0  -6   1 1526.91 64.1705  45
   0   6  -1 1550.69 67.6002  46
   0   6  -1 1559.53 69.1595  44
   0  -6   1 1476.15 65.8750  42
   0   6  -1 1607.25 68.8457  40
   0  -6   1 1746.67 73.2226  39
   0   6  -1 1696.07 66.5186  38
   0   6  -1 1353.69 111.254  21
   0   6  -1 1674.01 126.537  20
   0  -6   1 1628.03 66.8741  35
   0   6  -1 1612.44 123.962  17
   0   6  -1 1530.33 118.835  19
   0  -6   1 1609.63 108.804  18
   0   6  -1 1242.82 109.112  66
   0  -6   1 1539.74 131.245  65
   0  -6   0 1048.76 88.9384  12
   0  -6   0 1130.84 55.0450  29
   0  -6   0 1050.12 52.0828  32
   0   6   0 1106.02 51.4250  27
   0  -6   0 1135.43 108.002  25
   0   6   0 1083.36 54.5887  44
   0   6   0 1147.35 53.6093  46
   0  -6   0 1103.34 54.0778  42
   0  -6   0 1055.94 49.1537  45
   0   6   0 1134.43 53.7280  40
   0   6   0 996.334 96.5176  21
   0  -6   0 1083.25 49.8616  35
   0   6   0 1096.53 96.8136  17
   0   6   0 1068.98 100.525  19
   0  -6   0 960.393 76.7754  18
   0   6   0 862.558 94.5695  66
   0  -6   0 1064.01 102.784  65
   0  -6  -1 942.606 79.5224  12
   0  -6  -1 966.640 47.2529  32
   0  -6  -1 969.511 50.7206  29
   0   6   1 934.198 44.6863  27
   0   6   1 1047.72 51.5227  44
   0   6   1 932.855 46.1409  46
   0  -6  -1 962.328 49.9234  42
   0  -6  -1 971.413 45.4055  43
   0  -6  -1 960.516 44.1002  45
   0  -6  -1 974.396 49.2664  39
   0   6   1 960.036 47.2361  40
   0   6   1 973.271 94.3994  20
   0  -6  -1 968.158 44.9160  35
   0   6   1 957.584 85.6203  17
   0   6   1 1092.93 98.5905  19
   0  -6  -1 847.463 85.5579  65
   0   6   1 923.795 99.4658  66
   0  -6  -2 7487.86 278.621  13
   0  -6  -2 7110.86 246.252  12
   0  -6  -2 7425.75 186.122  32
   0   6   2 7489.43 179.233  27
   0  -6  -2 7499.15 281.576  25
   0   6   2 8001.37 190.290  44
   0  -6  -2 7411.05 179.717  45
   0  -6  -2 7445.75 184.953  43
   0  -6  -2 7305.72 191.835  42
   0   6   2 7395.83 183.065  40
   0  -6  -2 7632.28 189.848  39
   0   6   2 7884.56 285.963  20
   0  -6  -2 7586.46 181.534  35
   0  -6  -2 6924.06 250.785  65
   0   6   2 7901.06 252.100  17
   0   6   2 8105.10 290.263  19
   0  -6  -3 1684.75 61.8844  32
   0   6   3 1629.16 117.520  19
   0  -6  -3 1641.82 63.1132  43
   0   6   3 1601.30 61.9130  44
   0  -6  -3 1610.74 63.1598  39
   0   6   3 1618.95 117.895  20
   0  -6  -3 1606.84 57.2223  35
   0  -6  -3 1685.81 115.499  13
   0   6   3 1817.73 138.201  66
   0  -6  -3 1601.54 65.3115  63
   0   6   4 76.9242 42.3752  66
   0   6   4 4.66618 27.9923  20
   0  -6  -4-29.1476 27.4990  63
   0  -6  -4 9.27822 18.2196  58
   0  -6  -4 24.9477 19.4363  56
   0   6   4 14.9380 27.6551  19
   0  -6  -4 8.09722 14.9915  43
   0  -6  -4 26.2895 14.8863  39
   0   6   4-6.03121 23.6863   6
   0  -6  -4 10.2046 12.4641  32
   0  -6  -5 5663.05 156.418  54
   0  -6  -5 5764.65 165.115  56
   0  -6  -5 6294.49 165.281  43
   0   6   5 5882.79 241.991  21
   0  -6  -5 6264.10 157.683  36
   0   6   5 5752.01 232.177  19
   0   6   5 6072.07 265.196  66
   0  -6  -5 6287.42 171.176  63
   0  -6  -5 6313.79 171.310  58
   0  -6  -6 3194.79 106.654  57
   0  -6  -6 3245.32 111.864  58
   0  -6  -6 2645.84 106.748  51
   0  -6  -6 3335.76 107.205  43
   0   6   6 2717.84 175.184   6
   0  -6  -6 3175.99 185.818  15
   0  -6  -6 3202.14 96.9789  36
   0  -6  -6 3355.77 114.817  63
   0   6   6 3168.66 185.163  67
   0   6   6 2961.13 176.042  66
   0  -6  -6 3130.76 110.867  56
   0  -6  -6 2881.81 94.8656  54
   0  -6  -7 534.904 47.8752  58
   0  -6  -7 680.110 48.0351  57
   0   6   7 582.410 78.7005   9
   0  -6  -7 705.567 48.9534  53
   0  -6  -7 559.895 49.0973  56
   0  -6  -7 691.086 90.4290  15
   0  -6  -8 6764.24 191.018  53
   0  -6  -8 7201.52 198.634  56
   0  -6  -8 6832.78 194.814  63
   0  -6  -8 7066.62 192.837  57
   0  -6  -9 38.3014 22.0884  63
   0  -6  -9 13.9766 22.5069  57
   0  -6  -9 56.2628 22.7564  53
   0  -6 -10 23.7829 15.4164  63
   0  -6 -10-8.60926 19.2484  58
   0  -6 -10 19.5548 22.4507  56
   0  -6 -11 35.2413 13.6254  58
   0   7  -5 32.2688 12.6676  53
   0   7  -5 34.5979 9.93217  46
   0  -7   4 7.28261 12.9817  39
   0  -7   4 3.12539 12.0449  45
   0   7  -4 10.5008 13.6187  46
   0   7  -4 1.01231 12.1458  44
   0   7  -4-5.45242 11.3309  27
   0  -7   4 23.8498 14.0131  35
   0   7  -3 30.3384 17.0265  40
   0  -7   3 26.9127 16.9373  39
   0  -7   3 24.3912 15.7479  35
   0  -7   3 26.3664 15.2481  45
   0   7  -3 12.4188 15.3338  44
   0   7  -3 10.3805 15.0435  46
   0   7  -3 27.5472 15.3854  27
   0  -7   3 37.4441 32.4243  25
   0   7  -2 1716.81 122.996  19
   0  -7   2 1733.24 74.1717  32
   0   7  -2 1551.08 66.7421  50
   0   7  -2 1807.27 74.0022  46
   0  -7   2 1700.25 69.2577  45
   0  -7   2 1603.15 66.8920  42
   0   7  -2 1815.44 73.8894  40
   0  -7   2 1874.41 77.9058  39
   0   7  -2 1713.87 126.260  20
   0  -7   2 1653.18 137.628  25
   0   7  -2 1803.45 71.7062  27
   0  -7   2 1839.49 71.6913  35
   0  -7   1 93.8377 43.3166  65
   0  -7   1 45.8649 17.7090  35
   0   7  -1 41.4333 17.5298  34
   0   7  -1 64.1927 37.4016  21
   0   7  -1 25.3894 34.5291  20
   0   7  -1 83.4570 41.8243  17
   0   7  -1 60.7285 38.9624  19
   0  -7   1 42.7142 18.6145  32
   0   7  -1 47.3781 20.9876  50
   0   7  -1 72.2180 20.8022  46
   0   7  -1 51.4088 21.7507  44
   0  -7   1 60.8063 16.1785  43
   0  -7   1 60.3155 18.0195  45
   0   7  -1 78.7396 20.9237  40
   0  -7   1 61.4318 20.3149  42
   0  -7   1 46.1254 21.4641  39
   0  -7   1 58.3004 33.0669  12
   0  -7   1 81.8285 45.4295  25
   0   7  -1 88.7052 20.7575  27
   0  -7   0 21.6471 28.1316  12
   0  -7   0 54.0840 20.0347  32
   0   7   0 41.3592 17.2681  27
   0  -7   0 65.9839 44.7696  25
   0  -7   0 48.4113 15.7259  45
   0   7   0 41.1685 18.0663  46
   0  -7   0 47.6178 15.5923  43
   0   7   0 51.2122 21.2220  44
   0  -7   0 56.7308 20.9159  42
   0   7   0 66.2729 19.8451  40
   0   7   0 18.1874 38.2787  21
   0  -7   0 59.8968 17.4693  35
   0   7   0 58.4285 40.3233  19
   0   7   0 120.856 43.8755  17
   0   7   0 19.6061 34.7646  66
   0  -7   0 13.3685 34.7390  65
   0  -7  -1 1459.10 108.175  12
   0  -7  -1 1664.32 69.1681  32
   0   7   1 1776.74 67.6348  27
   0  -7  -1 1687.02 64.1967  45
   0   7   1 1734.77 68.7234  46
   0   7   1 1652.37 72.7451  44
   0  -7  -1 1676.21 73.1223  42
   0  -7  -1 1586.31 63.8821  43
   0  -7  -1 1804.65 74.4734  39
   0   7   1 1745.13 70.4974  40
   0   7   1 1617.70 133.908  21
   0   7   1 1592.30 131.592  20
   0  -7  -1 1653.23 65.0863  35
   0   7   1 1722.96 124.486  17
   0  -7  -1 1406.86 120.849  65
   0   7   1 1609.64 139.748  66
   0  -7  -2 14.4691 15.1315  32
   0   7   2 30.4298 14.4076  27
   0   7   2 36.0903 18.7593  44
   0  -7  -2 9.20638 14.4646  43
   0  -7  -2 35.2905 18.5524  39
   0   7   2 24.5397 15.2951  40
   0   7   2 13.0717 36.3025  20
   0  -7  -2 32.3400 14.0552  35
   0   7   2 59.8030 43.9273  19
   0   7   2 30.1983 41.0492  66
   0   7   3 1528.00 64.8480  44
   0  -7  -3 1470.06 63.6564  43
   0  -7  -3 1678.94 69.1795  39
   0  -7  -3 1535.26 64.6637  32
   0   7   3 1653.89 134.832  21
   0   7   3 1639.68 145.780  66
   0   7   3 1700.33 134.164  19
   0  -7  -4 47.6550 23.2424  63
   0  -7  -4 63.0838 21.9191  56
   0   7   4 109.634 44.2390  19
   0  -7  -4 82.9270 45.2492  15
   0  -7  -4 59.4122 19.5972  43
   0  -7  -4 83.5211 19.8366  39
   0   7   4 90.3565 43.3127  21
   0   7   4 125.614 44.4020  20
   0   7   4 92.5322 49.4738  66
   0  -7  -4 90.0793 18.4996  32
   0   7   5 543.382 72.9452  19
   0  -7  -5 568.075 41.2969  43
   0   7   5 494.165 75.9390  21
   0  -7  -5 537.961 40.2592  54
   0  -7  -5 505.110 42.5151  56
   0  -7  -5 575.282 39.4846  36
   0  -7  -5 591.758 45.7733  63
   0   7   5 663.957 94.8239  66
   0  -7  -5 554.221 47.7067  58
   0  -7  -6 3488.33 117.034  58
   0  -7  -6 3526.83 106.921  43
   0   7   6 2964.09 167.178  21
   0  -7  -6 3422.36 97.4718  36
   0  -7  -6 3418.39 113.606  63
   0   7   6 2933.14 189.982  67
   0   7   6 3214.55 193.904  66
   0  -7  -6 3036.76 93.9965  54
   0  -7  -6 3496.13 110.949  56
   0  -7  -6 3376.31 202.336  15
   0  -7  -7 360.632 68.9535  15
   0  -7  -7 427.938 42.4934  56
   0   7   7 291.225 64.9281  68
   0  -7  -7 407.884 42.8952  63
   0  -7  -7 414.336 42.8934  58
   0  -7  -8 251.720 37.4141  58
   0  -7  -8 247.259 37.2386  56
   0  -7  -9 791.937 49.7174  63
   0  -7  -9 797.003 52.5667  56
   0  -7 -10 49.4393 19.1786  63
   0   8  -4 361.721 20.7603  53
   0  -8   3 3.96918 11.1363  32
   0   8  -3-4.76095 10.6315  40
   0  -8   3-7.31145 12.4754  39
   0   8  -3-0.90142 10.5212  44
   0   8  -3 11.5756 11.0986  46
   0   8  -2 30.0688 14.9788  46
   0  -8   2 15.2445 15.3276  39
   0   8  -2 27.5071 15.0822  40
   0  -8   2 35.9434 15.2080  32
   0  -8   2 33.3666 28.2021  25
   0   8  -2 52.5767 15.5175  27
   0   8  -2 37.6341 14.5281  50
   0   8  -1 109.625 38.8682  19
   0   8  -1 105.002 21.9060  50
   0   8  -1 90.7386 22.6669  44
   0   8  -1 106.859 20.9247  46
   0   8  -1 128.427 21.9948  40
   0  -8   1 119.766 22.0278  32
   0   8  -1 104.212 34.8762  21
   0   8  -1 38.7450 34.4378  20
   0   8  -1 108.332 18.4371  34
   0  -8   1 131.637 19.3570  35
   0   8  -1 106.567 19.6366  27
   0  -8   1 118.491 45.4466  25
   0   8   0 12.3565 31.3238  19
   0  -8   0-14.1196 16.2044  32
   0   8   0-16.1133 20.4241  50
   0   8   0-13.0841 14.9255  46
   0   8   0-4.88319 17.7006  44
   0   8   0-1.51108 15.0333  40
   0   8   0-5.63235 31.2817  21
   0   8   0-8.16658 17.3901  34
   0  -8   0-8.75489 13.1502  35
   0   8   0-13.7134 15.3126  27
   0  -8   0-7.16528 29.2887  25
   0   8   1 62.0333 17.8548  27
   0   8   1 54.6947 20.5240  44
   0   8   1 61.9319 17.6336  46
   0   8   1 36.5007 17.2333  40
   0  -8  -1 51.3907 20.7103  39
   0   8   1 65.2038 47.3432  21
   0   8   1 68.4999 38.8423  20
   0  -8  -1 48.8334 15.1976  35
   0  -8  -1 55.0860 18.8278  32
   0   8   1 6.92097 38.4522  67
   0   8   1 99.8838 48.5407  66
   0   8   2 20.4906 18.7416  44
   0  -8  -2-1.27702 13.0302  43
   0  -8  -2 15.6744 19.0410  39
   0   8   2 3.87749 15.0865  40
   0   8   2-28.1934 37.4790  19
   0   8   2 6.92687 31.4115  20
   0  -8  -2 18.5779 16.1818  32
   0   8   2 31.7596 46.7719  66
   0   8   3 589.915 41.0538  44
   0  -8  -3 488.658 36.0002  43
   0  -8  -3 652.135 44.0541  39
   0   8   3 660.361 89.5877  19
   0  -8  -3 723.278 96.7144  15
   0  -8  -3 603.256 40.6333  32
   0   8   3 651.414 93.6303  21
   0   8   3 791.939 94.8486  20
   0   8   4 13.0794 35.5585  19
   0  -8  -4 8.21737 39.5261  15
   0  -8  -4 31.1281 17.1430  43
   0   8   4-13.9807 45.5263  21
   0   8   4 18.3952 34.0575  20
   0  -8  -4 9.07157 18.3064  63
   0   8   4 41.4005 45.9884  66
   0  -8  -4 36.2059 16.2595  32
   0  -8  -5 172.510 28.9811  63
   0   8   5 129.039 24.7797  50
   0  -8  -5 150.004 23.9585  43
   0   8   5 181.375 57.9229  21
   0  -8  -5 195.498 28.5132  56
   0  -8  -5 186.634 29.7333  54
   0  -8  -5 204.301 28.1890  36
   0   8   5 166.033 60.8861  66
   0   8   5 174.195 59.6392  67
   0   8   5 189.688 50.5907  19
   0  -8  -6 84.3021 26.4823  56
   0  -8  -6 88.7456 22.3286  54
   0  -8  -6 84.9859 20.5596  43
   0   8   6 104.470 45.4075  21
   0   8   6 143.594 55.2267  67
   0  -8  -6 88.4729 22.1312  36
   0  -8  -6 70.4565 26.3101  63
   0  -8  -6-11.8754 33.7745  51
   0  -8  -7 5.78674 29.5055  51
   0  -8  -7 38.7440 25.1960  56
   0   8   7 11.6255 38.4279  68
   0  -8  -7 34.2047 23.4071  63
   0  -8  -8 3890.96 124.598  56
   0  -8  -8 4226.01 129.467  63
   0  -8  -8 4098.56 131.117  58
   0  -8  -9 2.68410 19.4840  56
   0  -8 -10 33.4425 15.3844  63
   0   9  -1 131.307 16.9140  50
   0  -9   1 150.818 18.4233  32
   0   9  -1 142.483 17.6452  40
   0   9  -1 152.059 16.8222  46
   0   9  -1 145.211 18.6680  44
   0   9   0 255.443 21.7824  46
   0   9   0 286.960 27.1682  44
   0  -9   0 312.992 28.5963  39
   0   9   0 269.067 23.7270  40
   0   9   0 276.347 27.8038  50
   0  -9   0 256.111 24.2874  32
   0   9   0 300.820 24.3883  34
   0   9   1 7.81453 14.9128  44
   0  -9  -1 17.6694 16.4410  39
   0   9   1 12.7004 11.9993  40
   0  -9  -1 1.89605 29.5509  51
   0   9   1 10.3292 29.2750  21
   0  -9  -1-7.57232 14.0192  32
   0   9   1 7.46926 15.3311  34
   0   9   2 741.268 46.1911  34
   0   9   2 736.044 88.3688  21
   0   9   2 717.982 87.3080  20
   0   9   2 705.581 42.0531  44
   0  -9  -2 763.036 45.4045  39
   0   9   2 761.187 48.7922  50
   0  -9  -2 740.576 42.0173  32
   0   9   2 673.980 86.9463  19
   0   9   3 42.8629 45.1205  67
   0   9   3 82.4533 23.8343  50
   0   9   3 77.0246 17.6559  44
   0  -9  -3 109.781 22.9785  39
   0  -9  -3 95.1637 18.8525  32
   0   9   3 61.8234 39.0561  19
   0   9   3 19.0579 40.1302  21
   0   9   3 59.0638 36.7102  20
   0   9   4 274.173 55.3154  20
   0   9   4 413.653 71.7641  21
   0   9   4 311.402 32.9897  50
   0  -9  -4 410.728 35.4637  36
   0  -9  -4 399.621 36.5332  54
   0   9   4 320.671 61.7119  19
   0   9   5 183.401 52.0579  21
   0   9   5 120.266 22.0966  50
   0  -9  -5 196.798 26.8323  54
   0  -9  -5 141.541 24.1862  63
   0  -9  -5 193.145 26.9390  36
   0  -9  -6-10.4796 32.7525  51
   0   9   6 24.8565 15.8213  34
   0  -9  -6-7.14696 22.5711  63
   0  -9  -7-40.0301 25.1146  63
   0  -9  -7-16.1711 21.5240  56
   0  -9  -8 12.6511 19.3114  63
   0  -9  -8 70.4701 19.9323  56
   0  -9  -9-16.3399 16.4205  63
   0 -10  -1-4.43565 16.9194  51
   0  10   1 14.2599 11.8783  50
   0 -10  -2 9.62225 22.7456  51
   0  10   2 12.1009 13.4820  50
   0  10   2 15.2681 10.4722  44
   0 -10  -2 29.7282 15.7201  36
   0  10   2 13.7208 12.9559  34
   0 -10  -3 191.788 22.4889  36
   0 -10  -3 204.513 23.5616  54
   0  10   3 185.894 22.3202  50
   0 -10  -4 304.497 26.1964  36
   0  10   4 291.444 25.5940  34
   0 -10  -4 316.351 26.1335  54
   0  10   4 273.337 24.9971  50
   0 -10  -5-1.69470 27.2390  51
   0  10   5 14.4428 12.2059  50
   0  10   5 9.81032 13.4401  34
   0 -10  -6-4.39532 25.4962  51
   0  10   6 89.7605 14.9201  34
   0 -10  -7 79.4985 15.3525  63
   0 -10  -8 28.9091 11.4430  63
   0 -11  -4 6.97087 14.3216  51
   1 -10  -6 1.05911 19.2858  51
  -1  10   5 516.539 29.8512  47
   1 -10  -5 617.242 31.1043  36
  -1  10   5 578.491 29.5140  34
  -1  10   4 157.530 18.0485  50
   1 -10  -4 195.030 21.6462  36
  -1  10   4 209.340 21.4355  34
  -1  10   3 52.0392 15.4104  50
   1 -10  -3 56.2178 16.7950  36
  -1  10   3 46.4343 14.7552  34
  -1  10   2 99.4223 17.8552  47
  -1  10   2 120.265 17.7157  50
  -1  10   2 136.202 17.6930  34
   1 -10  -1 6.78873 17.4403  51
   1 -10  -1 69.2543 14.5748  36
   1  -9  -9 912.023 36.7009  63
   1  -9  -8 72.7396 17.5613  63
   1  -9  -8 57.8472 18.0598  56
   1  -9  -7 79.2864 20.7087  56
  -1   9   7 63.9644 14.9189  30
   1  -9  -7 115.943 21.8163  63
   1  -9  -6 992.065 47.4783  43
   1  -9  -6 1047.63 46.3554  36
  -1   9   6 960.434 41.4374  34
  -1   9   6 968.834 44.3638  47
   1  -9  -6 924.633 45.4049  56
   1  -9  -6 1031.45 48.7759  63
   1  -9  -5 1988.86 72.5476  36
  -1   9   5 2045.05 71.6588  34
   1  -9  -5 1655.14 65.7386  63
   1  -9  -5 1666.84 69.1048  43
  -1   9   4 28.6126 34.3285  21
   1  -9  -4 2.81735 15.6473  43
   1  -9  -4-16.9814 19.5171  36
  -1   9   4-14.1371 18.2031  34
  -1   9   4-3.85831 16.8149  50
  -1   9   3 1229.42 59.6572  50
   1  -9  -3 1128.68 54.0799  43
  -1   9   3 1221.63 112.750  21
   1  -9  -3 1344.71 61.2233  36
  -1   9   3 1303.46 60.6460  34
   1  -9  -3 1277.36 57.0466  32
  -1   9   2 857.711 42.1369  44
   1  -9  -2 978.188 52.2842  39
  -1   9   2 1015.33 53.2153  50
   1  -9  -2 975.334 49.3585  32
  -1   9   1 24.6373 14.8625  44
  -1   9   1-3.68055 15.9213  34
  -1   9   1 19.2576 18.1878  50
   1  -9  -1 15.8463 14.7467  32
  -1   9   0 69.1605 17.3157  44
  -1   9   0 58.1996 15.6743  34
   1  -9   0 28.6411 14.6113  32
   1  -9   0 91.3312 19.3725  39
  -1   9   0 42.0734 16.9501  50
  -1   9  -1 50.4622 12.1301  40
   1  -9   1 55.1974 15.5490  39
   1  -9   1 52.4802 13.8443  32
  -1   9  -1 65.4961 14.5009  44
  -1   9  -1 80.1614 16.2765  50
   1  -8 -10 451.389 23.7791  63
   1  -8  -9 3.44478 17.6579  56
   1  -8  -8 293.614 32.0053  63
   1  -8  -8 261.809 31.8040  56
  -1   8   7 525.712 35.6435  30
   1  -8  -7 632.395 46.1577  56
   1  -8  -7 631.397 45.6832  63
  -1   8   7 569.147 73.5582  26
  -1   8   6 562.905 88.0045  68
  -1   8   6 639.880 91.6515  67
   1  -8  -6 829.368 53.6298  63
   1  -8  -6 813.704 46.7636  36
  -1   8   6 743.705 42.3053  34
   1  -8  -6 739.928 50.5813  56
   1  -8  -6 837.234 51.9346  43
   1  -8  -5 406.210 38.2811  43
  -1   8   5 378.046 65.7566  21
  -1   8   5 373.112 30.9845  50
   1  -8  -5 445.513 37.8529  36
  -1   8   5 425.156 36.9236  34
   1  -8  -5 374.147 37.8048  56
  -1   8   5 433.800 77.2619  66
   1  -8  -5 424.244 39.0584  63
  -1   8   5 295.889 71.8904  67
   1  -8  -4 1099.27 57.7191  56
  -1   8   4 1198.08 60.4577  50
   1  -8  -4 1191.93 62.5532  43
  -1   8   4 1304.69 120.825  21
   1  -8  -4 1396.88 64.9585  36
  -1   8   4 1425.12 66.5581  34
   1  -8  -4 1376.36 132.920  15
  -1   8   4 1247.30 113.449  19
  -1   8   4 1204.21 129.118  66
  -1   8   4 1356.92 134.385  67
   1  -8  -4 1211.38 60.3980  63
   1  -8  -3 1836.12 75.3894  32
  -1   8   3 1835.96 78.1893  50
   1  -8  -3 1745.36 76.1226  43
   1  -8  -3 1843.87 78.0143  39
  -1   8   3 1710.14 144.167  21
  -1   8   3 1828.42 135.881  20
   1  -8  -3 1768.36 69.3596  35
  -1   8   3 1971.21 81.1049  34
  -1   8   3 1853.28 142.330  19
  -1   8   3 1708.68 154.042  66
   1  -8  -2 498.264 38.7059  32
  -1   8   2 448.544 41.5186  50
  -1   8   2 444.767 35.4187  44
   1  -8  -2 401.923 35.7759  43
   1  -8  -2 465.750 33.5266  45
   1  -8  -2 536.942 41.9679  39
   1  -8  -2 501.902 35.6107  35
  -1   8   2 566.365 90.1940  66
  -1   8   2 470.739 83.0997  67
  -1   8   2 507.137 78.5769  20
  -1   8   2 489.509 82.8888  21
  -1   8   2 580.569 82.6143  19
   1  -8  -1 81.0241 21.0918  32
  -1   8   1 69.6556 24.4618  50
   1  -8  -1 75.2119 21.2187  43
   1  -8  -1 65.3983 17.8717  45
  -1   8   1 70.4866 20.5942  44
  -1   8   1 85.9211 43.0670  20
  -1   8   1 71.7044 42.4764  21
   1  -8  -1 79.9310 19.2686  35
  -1   8   1 74.9755 23.8990  34
  -1   8   1 40.6609 44.8206  67
  -1   8   1 56.4527 40.8170  66
  -1   8   1 80.2492 46.7569  19
  -1   8   0-6.22837 33.1186  19
   1  -8   0 5.41478 15.0364  45
  -1   8   0 1.26358 13.4378  46
  -1   8   0-6.10409 16.4123  44
   1  -8   0-2.82670 15.1158  43
  -1   8   0-1.35470 14.8900  40
   1  -8   0-6.98590 18.6786  39
  -1   8   0-11.4992 33.2362  21
  -1   8   0 18.9150 31.1564  20
  -1   8   0 2.79424 16.7622  34
   1  -8   0 22.6481 15.3919  35
  -1   8   0 5.44024 32.0469  67
   1  -8   0-9.75449 16.9922  32
   1  -8   1 359.642 32.5850  32
  -1   8  -1 344.044 32.1485  50
   1  -8   1 298.311 26.9770  43
  -1   8  -1 347.835 29.5717  46
   1  -8   1 349.499 28.9383  45
  -1   8  -1 419.984 34.0676  44
  -1   8  -1 386.720 31.4647  40
   1  -8   1 357.992 34.2389  39
  -1   8  -1 336.945 28.6044  34
   1  -8   1 356.862 30.5917  35
  -1   8  -1 386.642 63.5982  20
  -1   8  -1 380.175 59.6233  21
  -1   8  -1 377.610 63.9433  19
  -1   8  -1 350.195 28.7040  27
  -1   8  -2 100.772 18.5561  40
   1  -8   2 128.311 20.8657  39
  -1   8  -2 79.3167 17.1800  50
   1  -8   2 99.8527 17.5423  45
  -1   8  -2 96.4570 19.4777  44
  -1   8  -2 102.734 18.2194  46
   1  -8   2 103.554 19.0371  35
  -1   8  -3 252.247 21.8729  40
   1  -8   3 219.487 21.9272  39
   1  -8   3 219.741 19.9599  45
   1  -7 -10 0.88133 12.5194  63
   1  -7 -10 11.1513 14.0160  58
   1  -7 -10 0.92438 15.2225  56
   1  -7  -9 18.2669 18.9219  58
   1  -7  -9 31.8105 19.8849  63
   1  -7  -8 249.031 32.9161  58
   1  -7  -8 269.593 37.1800  56
  -1   7   7 158.877 51.4058  68
   1  -7  -7 227.887 37.0520  56
  -1   7   7 209.525 24.9318  30
   1  -7  -7 195.655 32.1860  58
   1  -7  -7 219.344 34.0027  63
   1  -7  -6 35.6987 36.1979  15
   1  -7  -6 3.92278 20.6205  43
  -1   7   6 13.6109 40.8246  67
  -1   7   6 7.09462 48.2577  68
  -1   7   6-12.6261 35.0617  66
   1  -7  -6-1.48175 19.1528  36
   1  -7  -6 1.95520 26.1327  56
   1  -7  -6-7.62759 22.5698  58
   1  -7  -6-2.08079 23.5893  63
   1  -7  -5 1103.97 115.098  15
   1  -7  -5 1165.60 62.8466  43
  -1   7   5 1142.38 109.674  21
   1  -7  -5 1237.78 66.0402  63
  -1   7   5 1043.37 116.553  66
  -1   7   5 1141.40 121.817  67
  -1   7   5 1204.18 58.0918  34
   1  -7  -5 1270.70 60.7846  36
   1  -7  -5 1271.29 66.2724  58
   1  -7  -5 1085.49 62.7038  56
   1  -7  -4 859.869 52.5243  63
  -1   7   4 900.145 112.984  67
  -1   7   4 803.751 103.795  66
   1  -7  -4 890.227 46.8168  35
   1  -7  -4 930.892 52.3436  36
  -1   7   4 919.474 103.158  21
  -1   7   4 794.969 83.9788  20
   1  -7  -4 971.604 51.3976  32
   1  -7  -4 860.048 52.5103  56
  -1   7   4 818.042 48.9788  50
   1  -7  -4 945.476 55.2369  43
   1  -7  -4 821.872 45.1992  45
   1  -7  -4 777.770 100.473  15
  -1   7   4 965.447 96.9095  19
   1  -7  -4 844.902 88.6031  13
  -1   7   3 1369.81 119.910  19
   1  -7  -3 1422.11 63.4555  32
  -1   7   3 1300.10 63.6898  50
   1  -7  -3 1285.98 58.1547  45
   1  -7  -3 1433.38 67.3143  43
   1  -7  -3 1380.66 65.1442  39
  -1   7   3 1295.28 121.367  21
  -1   7   3 1479.39 119.023  20
   1  -7  -3 1336.98 59.3758  35
  -1   7   3 1307.84 132.147  67
  -1   7   3 1447.04 137.849  66
   1  -7  -3 1259.82 114.191  13
  -1   7   2 3051.73 181.244  19
   1  -7  -2 3179.04 104.699  32
  -1   7   2 3274.24 110.203  50
  -1   7   2 3066.43 99.9814  44
   1  -7  -2 3158.44 100.712  45
   1  -7  -2 3239.06 107.139  43
   1  -7  -2 3235.84 108.535  39
  -1   7   2 3270.45 183.232  20
  -1   7   2 3305.90 190.861  21
   1  -7  -2 3126.95 101.313  35
  -1   7   2 2911.55 191.534  67
   1  -7  -2 2928.20 183.112  13
  -1   7   1 6.62428 34.4140  19
   1  -7  -1-8.15806 16.6475  32
  -1   7   1 13.8331 21.1128  50
   1  -7  -1 7.25148 14.3336  45
  -1   7   1 1.51168 17.3928  44
   1  -7  -1-8.05111 16.8300  43
  -1   7   1 2.60611 13.2953  40
  -1   7   1 6.53191 29.6202  20
   1  -7  -1 5.91950 15.9161  35
   1  -7  -1 16.5061 31.1875  65
  -1   7   1-7.04148 43.7232  67
  -1   7   1 72.7649 46.6642  66
   1  -7  -1 11.6245 27.1679  12
   1  -7  -1 7.18868 28.2311  13
   1  -7   0 3663.36 116.545  32
  -1   7   0 3599.91 107.194  27
  -1   7   0 3539.71 109.224  46
   1  -7   0 3456.04 111.379  43
  -1   7   0 3539.66 114.449  44
   1  -7   0 3243.88 108.365  45
  -1   7   0 3553.60 110.374  40
   1  -7   0 3689.93 118.946  39
  -1   7   0 3577.23 197.773  20
  -1   7   0 3606.66 194.368  21
   1  -7   0 3666.84 112.851  35
  -1   7   0 3405.34 111.575  34
   1  -7   0 2951.97 185.107  65
  -1   7   0 2965.46 184.417  67
  -1   7   0 3091.17 191.152  66
   1  -7   0 3522.19 206.429  13
   1  -7   0 3106.94 178.309  12
  -1   7  -1 1142.96 109.891  19
   1  -7   1 1112.53 108.199  12
  -1   7  -1 1201.26 62.3739  50
  -1   7  -1 1261.36 60.3278  46
  -1   7  -1 1278.11 62.9144  44
   1  -7   1 1313.14 61.3050  45
  -1   7  -1 1185.21 58.6964  40
   1  -7   1 1293.30 64.2473  39
  -1   7  -1 1350.00 119.432  20
  -1   7  -1 1158.81 106.952  21
  -1   7  -1 1287.99 58.5306  34
   1  -7   1 1287.44 61.1962  35
   1  -7   1 1234.17 119.658  25
  -1   7  -1 1405.25 60.6365  27
  -1   7  -1 1015.01 98.1514  66
   1  -7   1 925.643 107.673  65
  -1   7  -2 64.2998 20.3276  50
   1  -7   2 45.3720 18.4663  45
  -1   7  -2 45.0389 20.6611  44
  -1   7  -2 70.8521 19.6082  46
  -1   7  -2 57.4669 19.7727  40
   1  -7   2 69.2413 21.2560  39
  -1   7  -2 40.8384 16.3047  34
   1  -7   2 39.6758 19.4097  35
  -1   7  -2 76.8393 36.7186  20
  -1   7  -2 59.2104 34.6554  21
  -1   7  -2 33.6011 35.3659  19
   1  -7   2 54.0520 38.3144  25
  -1   7  -2 81.4727 19.6876  27
  -1   7  -3 26.5524 16.1319  46
   1  -7   3 15.7429 15.3970  45
  -1   7  -3 30.2982 16.5236  40
   1  -7   3 3.03541 15.9607  39
   1  -7   3 24.5744 16.6146  32
   1  -7   3 42.0436 18.2322  35
   1  -7   3 29.0761 30.2133  25
  -1   7  -3 10.8757 14.2977  27
  -1   7  -3 13.1096 13.7968  50
   1  -7   4 172.422 21.4897  39
  -1   7  -4 194.542 22.0483  40
   1  -7   4 210.287 23.8113  32
   1  -7   4 254.235 24.6094  35
  -1   7  -4 184.726 21.8936  46
  -1   7  -4 193.958 22.2158  44
   1  -7   4 193.059 22.4632  45
  -1   7  -4 155.207 18.1012  62
  -1   7  -5 289.153 19.7170  53
   1  -6 -10 140.194 22.0855  56
   1  -6 -10 123.074 18.2262  63
   1  -6 -10 91.2609 19.7672  58
   1  -6  -9 130.281 27.9805  56
   1  -6  -9 133.908 25.1618  57
   1  -6  -9 121.467 26.7738  58
   1  -6  -9 142.774 25.8945  63
   1  -6  -8 8265.03 225.889  63
   1  -6  -8 8483.45 225.724  58
   1  -6  -8 8521.01 219.338  57
   1  -6  -7 57.6108 36.3001  15
   1  -6  -7 70.5926 24.2012  57
   1  -6  -7 37.9327 30.1440  56
   1  -6  -7 66.6865 24.9822  58
  -1   6   7 21.0139 30.9653  26
   1  -6  -6 767.611 54.4356  56
   1  -6  -6 836.684 94.5147  15
   1  -6  -6 862.455 54.0019  43
  -1   6   6 753.830 93.0396  67
   1  -6  -6 753.597 53.7901  63
  -1   6   6 681.875 91.5798  68
   1  -6  -6 859.425 47.7901  36
  -1   6   6 795.310 98.1218   9
   1  -6  -6 760.452 47.1584  57
   1  -6  -6 870.434 54.6743  58
   1  -6  -5 204.609 31.8179  56
   1  -6  -5 207.964 50.6452  15
   1  -6  -5 171.095 28.7421  43
   1  -6  -5 196.344 22.9870  45
  -1   6   5 211.729 50.6837  21
  -1   6   5 163.409 52.9705  66
  -1   6   5 138.937 52.6336  67
   1  -6  -5 180.238 26.2976  36
  -1   6   5 169.570 48.2018   6
   1  -6  -5 191.325 29.6540  63
   1  -6  -5 180.929 29.6643  58
   1  -6  -4 485.536 61.6650  13
  -1   6   4 398.937 65.8651   6
  -1   6   4 375.299 74.5697  67
   1  -6  -4 386.777 35.7622  63
  -1   6   4 510.225 79.6626  66
   1  -6  -4 473.126 32.8077  35
   1  -6  -4 403.857 34.2443  36
  -1   6   4 445.109 67.4482  21
  -1   6   4 447.091 57.6224  20
   1  -6  -4 422.768 38.2090  58
   1  -6  -4 378.776 37.7603  56
  -1   6   4 442.256 33.7000  50
   1  -6  -4 464.410 37.8737  43
   1  -6  -4 474.659 32.4265  45
   1  -6  -4 495.884 34.7972  32
  -1   6   4 425.780 60.9144  19
   1  -6  -4 424.186 67.5185  15
  -1   6   3 4311.01 219.429  67
   1  -6  -3 4032.91 125.047  63
  -1   6   3 4251.96 219.357  66
   1  -6  -3 4413.93 122.332  35
  -1   6   3 4350.63 191.851  20
  -1   6   3 4655.33 211.964  21
   1  -6  -3 4411.49 130.581  58
   1  -6  -3 4198.61 126.228  56
  -1   6   3 4372.66 196.817  19
   1  -6  -3 4402.67 122.248  45
   1  -6  -3 4497.21 129.683  43
   1  -6  -3 4366.23 127.201  39
   1  -6  -3 4349.04 124.703  32
   1  -6  -3 4518.94 201.979  13
   1  -6  -2 33.3376 15.3564  32
   1  -6  -2 40.6986 25.5220  65
   1  -6  -2 39.6563 14.6821  35
  -1   6   2 11.1003 32.7008  21
  -1   6   2 15.3900 27.8987  20
  -1   6   2 26.8316 14.1851  44
   1  -6  -2 18.3864 13.0519  45
   1  -6  -2 69.4502 19.6257  43
   1  -6  -2 18.3754 22.4458  18
  -1   6   2 37.3906 32.6164  19
   1  -6  -2 80.5624 36.3279  13
  -1   6   1 420.248 65.6951  19
   1  -6  -1 411.715 53.0100  18
   1  -6  -1 467.630 33.5885  32
  -1   6   1 436.220 28.9079  27
  -1   6   1 440.911 33.5581  44
   1  -6  -1 414.071 31.7048  45
   1  -6  -1 480.009 35.0313  43
  -1   6   1 431.094 30.3166  40
  -1   6   1 517.061 70.0062  20
   1  -6  -1 437.541 31.8460  35
   1  -6  -1 488.600 64.3071  65
  -1   6   1 390.115 70.0915  66
   1  -6  -1 550.236 67.0838  12
   1  -6  -1 492.150 70.8045  13
   1  -6   0 246.080 49.4793  12
   1  -6   0 193.034 50.8040  13
   1  -6   0 302.100 58.1971  25
  -1   6   0 258.155 25.9357  27
  -1   6   0 240.461 28.0893  44
  -1   6   0 274.299 25.9234  46
   1  -6   0 272.104 26.8991  45
  -1   6   0 252.957 26.2190  40
   1  -6   0 257.079 29.5115  39
  -1   6   0 263.330 57.4004  21
  -1   6   0 286.998 57.3549  20
   1  -6   0 282.506 27.9049  35
   1  -6   0 291.263 23.2848  33
   1  -6   0 227.340 45.4969  18
  -1   6   0 200.415 55.7506  66
  -1   6   0 289.926 62.9226  67
   1  -6   0 159.500 47.7385  65
   1  -6   1 1975.11 128.712  18
  -1   6  -1 2069.26 143.213  19
   1  -6   1 2185.09 145.038  12
   1  -6   1 1866.66 145.526  13
  -1   6  -1 2095.38 81.9940  50
   1  -6   1 2328.00 83.2410  45
  -1   6  -1 2330.43 82.5550  46
  -1   6  -1 2292.34 84.6780  44
   1  -6   1 2302.73 86.1626  39
   1  -6   1 2054.29 77.0161  42
  -1   6  -1 2257.14 82.4002  40
  -1   6  -1 2280.26 144.004  21
   1  -6   1 2172.77 73.4184  33
  -1   6  -1 2202.40 78.7554  34
   1  -6   1 2188.76 81.7598  35
   1  -6   1 2144.68 150.344  25
  -1   6  -1 2238.15 78.7955  27
   1  -6   1 2309.50 127.073  24
   1  -6   1 1906.97 146.103  65
  -1   6  -1 1881.79 135.051  66
  -1   6  -1 1899.58 131.914  67
   1  -6   2 115.543 47.8072  65
  -1   6  -2 162.917 45.7740  19
   1  -6   2 162.118 44.1086  18
   1  -6   2 189.389 27.3820  32
  -1   6  -2 124.757 24.6541  50
  -1   6  -2 142.017 24.4691  46
  -1   6  -2 112.673 25.4053  44
   1  -6   2 138.015 24.3540  45
  -1   6  -2 138.215 23.4430  40
   1  -6   2 139.939 25.7585  39
   1  -6   2 127.215 44.9814  12
  -1   6  -2 164.321 44.5251  21
  -1   6  -2 140.666 46.0647  20
   1  -6   2 100.985 35.8419  24
   1  -6   2 88.5930 41.6859  25
  -1   6  -2 118.294 21.4181  27
  -1   6  -2 129.121 21.5069  34
   1  -6   2 109.049 19.4696  33
   1  -6   2 124.571 23.9596  35
   1  -6   3 104.312 38.1234  18
  -1   6  -3 47.8088 30.7353  19
   1  -6   3 76.5958 22.4350  32
  -1   6  -3 71.2128 20.1936  50
  -1   6  -3 60.5286 21.4277  46
   1  -6   3 56.8172 20.3272  45
  -1   6  -3 92.6659 22.2318  40
   1  -6   3 36.5473 19.4762  39
  -1   6  -3 67.5748 17.7696  37
   1  -6   3 61.7665 20.5350  35
   1  -6   3 71.2088 34.0379  24
  -1   6  -3 68.9805 34.5086  20
   1  -6   3 55.8677 35.4301  12
   1  -6   3 33.5028 34.8351  25
  -1   6  -3 90.8051 21.6370  27
  -1   6  -4 3120.91 100.582  27
   1  -6   4 2703.57 165.409  25
   1  -6   4 2962.78 164.975  24
  -1   6  -4 3279.29 105.177  46
   1  -6   4 3168.06 105.115  45
  -1   6  -4 2958.95 99.7546  44
   1  -6   4 3074.52 102.617  39
  -1   6  -4 2869.45 100.054  40
   1  -6   4 3245.56 106.195  32
  -1   6  -4 2767.29 152.942  20
   1  -6   4 3101.65 104.148  35
   1  -6   4 2890.07 169.106  18
  -1   6  -5 252.782 24.8075  44
   1  -6   5 271.820 27.6100  45
   1  -6   5 255.043 24.5051  39
  -1   6  -5 239.816 25.0102  40
   1  -6   5 215.062 22.9442  33
  -1   6  -5 230.913 24.7431  62
   1  -6   5 272.905 27.6130  32
   1  -6   5 195.792 41.8812  24
  -1   6  -6 340.507 24.2164  53
  -1   6  -6 342.663 22.0671  62
   1  -6   6 375.529 25.9761  45
  -1   6  -6 346.396 23.0062  40
   1  -5 -10 53.1503 14.7238  53
   1  -5 -10 41.3402 18.4929  57
   1  -5  -9 1413.79 65.3619  63
   1  -5  -9 1358.66 65.7317  56
   1  -5  -9 1355.72 60.8050  53
   1  -5  -9 1422.68 67.4918  57
   1  -5  -9 1423.45 67.9154  58
   1  -5  -8-11.8576 27.1637  56
   1  -5  -8-4.79461 19.0889  53
   1  -5  -8 13.2399 23.7809  57
   1  -5  -8 7.99550 21.9704  58
   1  -5  -8 14.3286 21.3945  63
   1  -5  -7 164.001 25.8349  53
   1  -5  -7 205.659 31.0823  57
  -1   5   7 124.237 42.1294  11
  -1   5   7 138.259 48.5629   9
   1  -5  -7 209.349 32.9904  63
   1  -5  -7 175.740 30.2357  58
   1  -5  -7 209.276 51.2992  15
   1  -5  -6 5595.07 241.836  15
  -1   5   6 5299.97 251.499   6
  -1   5   6 6166.79 257.344   9
   1  -5  -6 6137.84 163.597  53
  -1   5   6 5843.42 246.503  68
  -1   5   6 5667.98 234.445  67
   1  -5  -6 6071.29 169.291  58
   1  -5  -6 5891.39 164.184  57
   1  -5  -5 1073.24 95.5118  15
  -1   5   5 885.897 93.5269   6
  -1   5   5 875.899 79.1039  21
   1  -5  -5 1084.11 51.9737  53
   1  -5  -5 1081.46 57.6597  56
  -1   5   5 944.196 44.3162  34
   1  -5  -5 1008.21 48.4570  36
   1  -5  -5 998.822 55.1845  63
  -1   5   5 881.873 92.4029  67
  -1   5   5 1006.60 93.5315  66
   1  -5  -5 1080.69 54.3462  58
   1  -5  -5 978.277 49.4400  57
   1  -5  -4 256.532 26.9929  58
   1  -5  -4 310.462 33.0159  56
   1  -5  -4 266.882 29.1358  63
  -1   5   4 308.100 59.3149  67
  -1   5   4 182.247 49.6525  66
   1  -5  -4 253.703 23.4928  35
   1  -5  -4 256.838 26.0321  36
  -1   5   4 238.854 46.3413  21
   1  -5  -4 259.539 23.2910  45
   1  -5  -4 227.128 25.9491  43
  -1   5   4 271.373 45.2604  19
   1  -5  -4 266.812 49.3599  15
   1  -5  -4 256.623 42.6911  13
  -1   5   4 238.436 48.9606   6
   1  -5  -3 5282.09 135.803  32
  -1   5   3 5445.86 223.555  66
   1  -5  -3 5070.26 132.993  35
  -1   5   3 5231.88 205.202  21
  -1   5   3 5251.84 191.576  20
   1  -5  -3 5212.05 138.961  43
   1  -5  -3 5170.16 132.936  45
   1  -5  -3 5038.80 136.881  39
   1  -5  -3 4923.65 196.788  13
   1  -5  -3 5038.77 180.864  18
  -1   5   3 5412.70 198.949  19
   1  -5  -2 1793.94 62.8642  32
  -1   5   2 1558.55 114.826  66
   1  -5  -2 1628.60 90.8688  65
   1  -5  -2 1740.88 60.4628  35
  -1   5   2 1842.48 114.698  21
  -1   5   2 2020.26 114.133  20
   1  -5  -2 1826.13 61.4618  45
   1  -5  -2 1794.73 64.6085  43
  -1   5   2 1651.72 57.9481  44
  -1   5   2 1989.66 114.729  19
   1  -5  -2 1818.42 97.0029  18
  -1   5   2 1754.11 113.795   6
   1  -5  -2 1863.44 115.075  13
  -1   5   1 3749.73 169.290  19
   1  -5  -1 3645.86 149.083  18
  -1   5   1 3972.30 150.914  17
   1  -5  -1 3685.81 104.791  32
  -1   5   1 3739.94 96.3268  27
   1  -5  -1 3478.75 134.687  24
   1  -5  -1 3573.57 171.175  25
   1  -5  -1 3729.65 103.165  45
  -1   5   1 3698.99 102.962  44
  -1   5   1 3792.65 99.9623  40
  -1   5   1 3478.40 166.119  21
  -1   5   1 3673.39 166.046  20
   1  -5  -1 3578.54 95.3254  33
   1  -5  -1 3688.62 102.924  35
   1  -5  -1 3597.45 156.305  65
   1  -5  -1 3592.11 159.496  12
   1  -5  -1 3605.41 171.115  13
   1  -5   0 101.415 30.8870  12
   1  -5   0 82.1142 34.4857  13
   1  -5   0 93.7782 37.1763  25
  -1   5   0 103.751 16.6313  27
  -1   5   0 94.4662 17.9109  44
  -1   5   0 106.770 17.2412  46
   1  -5   0 116.435 18.3394  45
   1  -5   0 117.107 19.5827  39
  -1   5   0 121.072 17.2195  40
   1  -5   0 87.7829 17.7179  42
  -1   5   0 125.101 39.0127  20
   1  -5   0 82.2944 26.6953  24
  -1   5   0 107.369 39.0139  21
   1  -5   0 100.135 15.3205  33
   1  -5   0 114.043 18.1830  35
   1  -5   0 127.568 38.7091  65
  -1   5   0 157.065 44.5652  66
   1  -5   0 139.559 33.1897  18
  -1   5   0 73.8828 33.5866  19
  -1   5   0 119.503 33.0624  17
  -1   5  -1 1918.73 122.775  67
  -1   5  -1 2180.33 133.366  66
   1  -5   1 2156.23 138.906  65
   1  -5   1 2162.57 76.2800  35
  -1   5  -1 2226.73 129.795  21
  -1   5  -1 2249.02 130.565  17
   1  -5   1 2200.71 127.207  18
  -1   5  -1 2095.31 131.299  19
   1  -5   1 2324.00 79.8177  32
  -1   5  -1 2207.03 77.4000  50
  -1   5  -1 2256.90 78.5343  44
  -1   5  -1 2291.72 77.0963  46
   1  -5   1 2186.01 76.6132  45
   1  -5   1 2063.12 72.4770  42
   1  -5   1 2215.06 78.9708  39
  -1   5  -1 2307.49 77.3620  40
  -1   5  -1 2168.61 73.7814  27
   1  -5   1 2257.32 140.030  25
   1  -5   1 2211.12 138.914  13
   1  -5   1 2314.12 135.743  12
   1  -5   2 9532.38 351.835  65
  -1   5  -2 8978.80 299.824  67
  -1   5  -2 9344.85 313.182  66
  -1   5  -2 10000.1 237.202  34
   1  -5   2 10135.5 247.899  35
  -1   5  -2 10127.1 322.282  21
  -1   5  -2 10411.9 341.057  20
   1  -5   2 10625.8 345.955  18
  -1   5  -2 10112.3 333.941  19
   1  -5   2 10013.6 240.796  29
   1  -5   2 10180.4 250.665  32
  -1   5  -2 10161.8 244.298  50
  -1   5  -2 10414.0 248.062  46
  -1   5  -2 10360.2 248.046  44
   1  -5   2 10226.7 249.067  45
  -1   5  -2 10546.5 248.106  40
   1  -5   2 10434.4 249.860  39
   1  -5   2 9553.20 342.919  25
  -1   5  -2 10603.8 245.164  27
   1  -5   2 9845.92 348.499  13
   1  -5   2 10202.1 349.957  12
   1  -5   3 642.591 82.8678  12
   1  -5   3 596.524 85.9045  65
  -1   5  -3 595.043 34.3557  34
  -1   5  -3 640.096 66.5849  21
  -1   5  -3 570.946 72.6397  20
  -1   5  -3 588.740 41.4698  60
   1  -5   3 735.020 46.2731  32
  -1   5  -3 572.692 39.2027  50
  -1   5  -3 694.029 44.4347  46
   1  -5   3 713.521 45.3453  45
  -1   5  -3 706.921 44.1033  40
   1  -5   3 643.991 43.4600  39
   1  -5   3 551.066 78.1703  25
  -1   5  -3 672.483 42.3716  27
  -1   5  -3 608.819 72.6421  19
   1  -5   3 685.040 82.6675  18
   1  -5   4-7.45049 36.8170  65
   1  -5   4 6.92039 30.3852  18
  -1   5  -4-13.8888 30.1500  19
   1  -5   4-1.79085 18.1589  32
  -1   5  -4-2.29225 13.6275  50
  -1   5  -4-1.59719 17.4616  44
  -1   5  -4 13.9958 19.3310  46
   1  -5   4 1.67881 16.7007  39
  -1   5  -4-2.34492 14.5605  37
  -1   5  -4 31.4213 29.0847  20
   1  -5   4 21.9095 27.4596  12
  -1   5  -4 12.9615 16.9341  27
   1  -5   4-12.7210 28.8428  25
  -1   5  -5 235.716 27.5040  44
  -1   5  -5 263.294 29.1625  40
   1  -5   5 239.574 27.7547  39
   1  -5   5 228.019 28.3590  32
   1  -5   5 246.226 59.2437  18
   1  -5   5 212.043 48.4125  25
  -1   5  -6 19.7335 15.4103  62
  -1   5  -6-2.52261 13.7898  40
   1  -5   6-5.30284 11.5952  39
   1  -5   6 13.5950 14.8633  32
  -1   5  -6 6.37354 12.8582  44
  -1   5  -6 2.68436 13.6098  46
   1  -5   6 14.4322 15.4355  35
  -1   5  -6-1.43543 16.3545  53
   1  -5   7 119.199 16.8305  35
  -1   5  -7 88.4527 15.9046  53
   1  -5   7 113.091 16.9874  45
  -1   5  -7 83.6672 15.0643  62
   1  -4 -11 69.9729 12.8313  58
   1  -4 -10 5.10839 13.1566  53
   1  -4 -10 19.7557 18.9969  57
   1  -4  -9 485.328 39.1709  56
   1  -4  -9 452.107 35.9613  53
   1  -4  -9 491.804 42.7424  57
   1  -4  -9 383.243 32.9845  63
   1  -4  -8 5445.26 153.732  53
   1  -4  -8 4962.72 154.673  56
   1  -4  -8 5433.89 161.432  57
   1  -4  -8 5386.17 161.935  58
   1  -4  -8 5139.75 155.873  63
   1  -4  -7 463.507 42.5210  63
   1  -4  -7 476.278 42.5233  58
   1  -4  -7 450.064 43.0673  57
   1  -4  -7 639.206 51.2334  59
   1  -4  -7 521.682 39.2694  53
   1  -4  -7 535.895 44.8971  56
  -1   4   7 482.070 68.1003  11
   1  -4  -7 534.112 70.7960  15
   1  -4  -6 5776.07 159.323  57
   1  -4  -6 5807.24 161.032  58
   1  -4  -6 5886.63 158.109  59
  -1   4   6 5000.81 207.861  26
   1  -4  -6 6145.47 161.511  43
  -1   4   6 5207.36 213.411  68
   1  -4  -6 5517.09 161.674  63
  -1   4   6 5215.46 222.570   3
  -1   4   6 5502.62 228.725   9
   1  -4  -6 5509.75 159.932  56
   1  -4  -6 5644.47 152.932  53
   1  -4  -6 5180.20 219.847  15
  -1   4   5 14473.3 405.052  67
  -1   4   5 14386.1 413.384  68
  -1   4   5 14122.8 391.463  66
   1  -4  -5 13930.7 318.182  36
   1  -4  -5 14025.9 325.144  57
   1  -4  -5 15208.8 326.585  59
   1  -4  -5 14032.5 327.193  58
  -1   4   5 14473.5 421.093   9
   1  -4  -5 14344.8 409.707  15
   1  -4  -4-0.97094 10.5003  45
  -1   4   4-3.05577 22.9791  21
   1  -4  -4 16.1855 17.2996  13
   1  -4  -4-6.59733 14.0534  36
   1  -4  -4 7.58205 10.3058  35
   1  -4  -4-2.33588 9.62925  33
  -1   4   4 11.6774 18.9081  19
   1  -4  -4 28.1360 23.2348  15
  -1   4   4-12.5202 31.7383  67
  -1   4   4 7.86232 30.2264  66
  -1   4   3 7.84814 28.4922  66
   1  -4  -3 28.2881 11.8360  35
   1  -4  -3 38.6564 11.7632  45
   1  -4  -3 26.0677 18.2751  24
  -1   4   3 41.6048 26.6692  21
  -1   4   3 12.4755 18.5597  20
   1  -4  -3 31.3819 12.5170  32
   1  -4  -3 34.1371 23.8702  13
  -1   4   3 60.8890 25.6907  19
   1  -4  -3 47.0669 20.1080  18
   1  -4  -2 26536.8 599.933  18
  -1   4   2 27422.0 616.486  19
   1  -4  -2 26627.4 545.035  32
   1  -4  -2 26172.0 581.335  24
   1  -4  -2 25499.0 546.363  43
  -1   4   2 26392.3 621.146  21
  -1   4   2 27278.4 610.169  20
   1  -4  -2 26069.1 543.521  35
  -1   4   2 26646.2 639.110  66
   1  -4  -2 26044.5 579.079  65
   1  -4  -2 26063.9 621.648  13
   1  -4  -1 16571.4 402.886  24
   1  -4  -1 17658.5 444.467  25
  -1   4   1 16657.7 355.103  27
   1  -4  -1 16809.7 420.177  65
   1  -4  -1 17088.4 362.862  35
  -1   4   1 17571.5 434.460  20
  -1   4   1 16926.7 435.289  21
   1  -4  -1 16744.2 365.526  39
  -1   4   1 16651.1 408.374  14
   1  -4  -1 17512.1 419.637  18
  -1   4   1 17404.2 406.627  17
  -1   4   1 17273.3 434.346  19
  -1   4   1 16912.1 439.168   6
   1  -4  -1 17158.8 428.857  12
   1  -4  -1 16946.3 443.465  13
   1  -4   0 2629.02 121.230  12
   1  -4   0 2496.98 125.187  13
   1  -4   0 2528.24 123.860  25
   1  -4   0 2283.31 104.979  24
  -1   4   0 2412.54 68.1009  27
   1  -4   0 2378.04 71.7286  45
  -1   4   0 2343.28 71.6656  44
   1  -4   0 2410.42 73.6064  39
  -1   4   0 2370.35 116.601  21
  -1   4   0 2426.79 118.789  20
   1  -4   0 2361.97 67.5060  33
   1  -4   0 2352.99 71.2187  35
   1  -4   0 2370.47 119.087  65
  -1   4   0 2379.86 124.192  66
  -1   4   0 2537.08 112.084  17
  -1   4   0 2381.72 118.057  19
   1  -4   0 2395.40 111.705  18
  -1   4   0 2319.65 113.112  14
  -1   4  -1 12358.8 343.259  17
  -1   4  -1 11891.3 345.792  19
   1  -4   1 12247.4 345.859  18
  -1   4  -1 12166.3 353.843  14
   1  -4   1 11823.4 269.095  29
   1  -4   1 12256.3 274.634  32
   1  -4   1 11920.8 351.269  25
  -1   4  -1 12324.1 269.263  27
  -1   4  -1 12123.8 273.200  44
   1  -4   1 11901.1 272.905  45
  -1   4  -1 12103.8 271.363  46
   1  -4   1 11966.9 273.384  39
  -1   4  -1 12007.0 271.109  40
  -1   4  -1 12043.2 340.976  21
   1  -4   1 11974.9 272.034  35
   1  -4   1 12374.1 359.200  65
  -1   4  -1 11926.2 344.670  66
   1  -4   1 12502.2 359.588  13
   1  -4   1 12535.0 353.036  12
  -1   4  -2 6.32276 22.6670  67
  -1   4  -2-3.53564 25.3504  66
  -1   4  -2 4.44477 12.7475  34
  -1   4  -2-7.15470 21.8397  21
  -1   4  -2 8.49386 23.0901  20
   1  -4   2-9.16554 26.9958  18
  -1   4  -2 17.6883 22.4196  17
  -1   4  -2-4.06394 24.8103  19
   1  -4   2-0.93585 10.9746  29
   1  -4   2 14.5961 13.8581  32
  -1   4  -2 7.39380 13.6530  50
   1  -4   2-3.63446 13.1017  45
  -1   4  -2-1.17062 12.7291  46
   1  -4   2 2.34639 13.0315  39
  -1   4  -2-1.15042 12.3727  40
   1  -4   2-13.5365 22.8764  25
  -1   4  -2 3.22708 12.4960  27
   1  -4   2 18.6153 24.7461  13
  -1   4  -3 17.2197 23.9092  19
   1  -4   3 11.1752 22.8398  18
   1  -4   3-4.98663 28.2663  13
   1  -4   3 5.96160 34.4619  65
  -1   4  -3 8.57881 11.5083  34
  -1   4  -3 10.3605 22.4911  21
  -1   4  -3 23.0938 28.1979  20
  -1   4  -3 2.52373 14.9359  60
  -1   4  -3 16.7575 16.5338  55
  -1   4  -3 7.73519 14.3389  50
  -1   4  -3 25.1658 15.4492  46
  -1   4  -3 7.98755 15.0927  44
   1  -4   3-8.06320 14.5340  39
  -1   4  -3 8.13903 14.0952  40
   1  -4   3 5.13271 27.9063  25
  -1   4  -3 2.58077 13.1666  27
   1  -4   3 14.1954 15.5201  32
   1  -4   3 3.99255 11.3165  29
  -1   4  -4 645.179 69.1684  19
   1  -4   4 663.053 83.8583  18
   1  -4   4 678.420 88.7984  65
  -1   4  -4 663.411 39.1936  37
   1  -4   4 734.720 46.8225  35
  -1   4  -4 820.048 78.8985  20
  -1   4  -4 776.055 47.4140  60
  -1   4  -4 683.993 44.1214  55
  -1   4  -4 622.091 36.2168  50
  -1   4  -4 739.960 43.8499  44
   1  -4   4 704.962 43.2993  39
   1  -4   4 741.248 46.1823  32
   1  -4   4 812.878 86.2515  25
   1  -4   5 2083.54 155.816  12
  -1   4  -5 2169.83 86.0445  60
  -1   4  -5 2151.39 83.0592  55
   1  -4   5 1990.13 138.694  25
  -1   4  -5 2107.56 80.4108  27
   1  -4   5 2090.22 154.855  18
  -1   4  -5 2114.78 82.9968  46
  -1   4  -5 2069.82 78.0804  44
  -1   4  -5 2122.84 81.6494  40
   1  -4   5 2175.52 81.3091  39
  -1   4  -5 1940.99 71.5907  37
   1  -4   5 2187.80 85.9772  35
   1  -4   5 1985.16 153.205  65
   1  -4   5 2157.00 84.6118  32
  -1   4  -6 264.099 32.7030  53
   1  -4   6 282.574 33.1761  45
  -1   4  -6 245.960 27.9202  46
  -1   4  -6 279.007 27.4276  44
  -1   4  -6 261.433 28.2893  40
   1  -4   6 198.961 24.8326  39
   1  -4   6 196.303 52.9880  18
   1  -4   6 257.142 30.0518  32
   1  -4   6 254.950 30.1396  35
   1  -4   7 126.297 22.5190  35
  -1   4  -7 130.478 18.7704  40
   1  -4   7 91.0099 20.9236  45
  -1   4  -7 131.486 23.0201  53
   1  -4   7 114.895 19.4632  32
  -1   4  -7 147.836 22.8397  62
   1  -4   8 57.4391 13.0631  35
   1  -4   8 53.5712 12.3555  45
  -1   4  -8 40.3630 12.3691  62
  -1   4  -8 49.8831 13.6760  53
   1  -3 -11-2.98503 8.82467  58
   1  -3 -11 11.4054 10.3351  57
   1  -3 -10 16.3065 17.4325  58
   1  -3 -10 18.9054 14.3423  53
   1  -3  -9 624.569 48.9535  57
   1  -3  -9 547.387 40.6518  53
   1  -3  -8 460.646 37.4911  63
   1  -3  -8 571.736 50.8497  59
   1  -3  -8 521.584 46.6964  57
   1  -3  -8 502.790 41.0078  56
   1  -3  -8 488.075 39.0420  53
   1  -3  -7 31710.6 697.636  63
   1  -3  -7 33378.6 706.875  58
   1  -3  -7 31492.9 703.117  57
   1  -3  -7 33857.3 699.746  59
  -1   3   7 31517.6 815.089   3
  -1   3   7 29092.2 788.405  11
   1  -3  -7 33441.2 695.589  53
   1  -3  -7 31207.9 695.106  56
   1  -3  -6 1091.52 89.7821  15
   1  -3  -6 1171.95 58.8300  63
   1  -3  -6 1175.70 58.0838  58
   1  -3  -6 1236.63 59.7623  57
   1  -3  -6 1160.80 57.7080  56
   1  -3  -6 1189.80 53.9055  53
  -1   3   6 1204.22 97.2121   3
  -1   3   6 1165.23 96.6861   2
  -1   3   6 939.405 87.0850  11
  -1   3   6 1186.33 94.1494   9
   1  -3  -5 421.271 31.3176  43
  -1   3   5 427.985 53.7416   2
  -1   3   5 469.598 60.5818   9
  -1   3   5 489.538 58.2112   3
   1  -3  -5 365.088 49.0533  15
  -1   3   5 361.503 46.8231  67
  -1   3   5 442.895 53.8593  68
   1  -3  -4 5571.28 140.631  28
   1  -3  -4 6270.68 154.105  43
   1  -3  -4 6383.11 150.443  45
  -1   3   4 6001.87 179.383  21
   1  -3  -4 6513.46 207.721  15
   1  -3  -4 6305.07 147.611  36
   1  -3  -4 6088.91 146.113  33
  -1   3   4 6306.12 212.572   9
  -1   3   4 6630.31 214.441   3
  -1   3   4 6298.44 198.173  66
  -1   3   4 6414.13 207.250  67
  -1   3   3 38590.3 823.213  20
   1  -3  -3 38552.4 845.592  24
  -1   3   3 38433.6 847.834  21
  -1   3   3 39108.4 867.154  66
  -1   3   3 38766.8 871.805  67
  -1   3   3 39161.4 864.886   3
   1  -3  -3 39760.6 864.516  15
  -1   3   3 39300.3 833.082  19
  -1   3   2 73692.2 1536.35  21
  -1   3   2 75046.1 1522.59  20
  -1   3   2 74511.0 1552.51  66
   1  -3  -2 72977.9 1496.26  65
  -1   3   2 70914.3 1503.84  14
  -1   3   2 73606.9 1527.53  19
   1  -3  -2 73572.4 1527.90  18
   1  -3  -1 1177.56 69.5541  25
  -1   3   1 1195.81 66.0259  20
  -1   3   1 1098.89 66.9103  21
   1  -3  -1 1153.06 62.1322  65
  -1   3   1 1107.48 72.8588  66
   1  -3  -1 1202.80 66.4587  12
  -1   3   1 1375.00 73.0292   6
  -1   3   1 1202.92 60.9771  14
   1  -3  -1 1153.91 61.6478  18
  -1   3   1 1208.42 68.2061  19
  -1   3   1 1047.91 53.2382  17
   1  -3   0 9346.59 265.395  25
  -1   3   0 9549.49 208.834  27
   1  -3   0 9408.38 251.767  24
  -1   3   0 9615.84 263.944  20
   1  -3   0 9883.30 268.137  65
  -1   3   0 10076.7 273.442  66
  -1   3   0 9820.92 253.016  17
   1  -3   0 9998.76 260.152  18
  -1   3   0 10200.1 267.882  19
   1  -3   0 9214.51 259.662  12
  -1   3   0 10004.9 262.731  14
  -1   3   0 9824.95 260.542   6
   1  -3   1 1490.78 50.3104  32
   1  -3   1 1474.71 47.4343  29
   1  -3   1 1555.73 85.8067  25
  -1   3  -1 1544.95 48.5823  27
  -1   3  -1 1699.41 87.5082  66
   1  -3   1 1430.84 89.6722  65
  -1   3  -1 1675.84 86.1053  21
  -1   3  -1 1448.06 86.7605  14
   1  -3   1 1478.30 84.4378  18
  -1   3  -1 1555.32 85.3092  19
  -1   3  -1 1626.52 85.0449  17
   1  -3   1 1703.49 92.8133  13
  -1   3  -2 472.457 51.2103  19
  -1   3  -2 520.019 59.3316  14
   1  -3   2 523.897 55.8059  18
  -1   3  -2 438.790 50.7702  17
   1  -3   2 478.467 25.0842  29
   1  -3   2 484.459 29.2154  32
  -1   3  -2 505.961 27.6826  27
   1  -3   2 517.883 53.3781  25
  -1   3  -2 483.291 28.0078  46
  -1   3  -2 457.993 27.6394  38
  -1   3  -2 505.156 28.5671  40
   1  -3   2 469.450 27.7907  39
   1  -3   2 532.946 52.2564  23
  -1   3  -2 477.336 52.3980  20
  -1   3  -2 490.594 49.2135  21
  -1   3  -2 505.422 25.7431  34
  -1   3  -2 436.946 46.3820  66
   1  -3   2 524.674 60.2867  65
  -1   3  -2 480.433 46.3630  67
   1  -3   2 513.126 54.1934  13
   1  -3   3 2135.34 129.332  65
  -1   3  -3 2044.52 94.9361  66
  -1   3  -3 2151.37 62.7108  34
  -1   3  -3 2071.86 99.8499  21
  -1   3  -3 2170.04 115.115  20
   1  -3   3 2087.26 110.081  23
  -1   3  -3 2188.76 111.119  19
   1  -3   3 2174.86 72.7029  32
  -1   3  -3 2145.37 67.2413  50
  -1   3  -3 2312.30 73.0325  44
  -1   3  -3 2173.01 72.5898  38
   1  -3   3 2087.14 70.1789  39
   1  -3   3 2095.63 116.094  25
  -1   3  -3 2252.79 71.4615  27
   1  -3   3 2498.27 134.969  12
   1  -3   3 2229.31 117.810  13
  -1   3  -4 166.925 34.9847  19
   1  -3   4 80.3655 35.7573  12
  -1   3  -4 108.709 36.0571  64
   1  -3   4 135.866 44.0899  65
  -1   3  -4 161.414 19.9312  37
  -1   3  -4 165.509 38.2755  20
  -1   3  -4 140.695 26.2053  60
  -1   3  -4 133.842 22.3584  55
  -1   3  -4 124.820 16.8236  50
  -1   3  -4 138.172 20.2072  44
  -1   3  -4 180.886 22.4625  46
  -1   3  -4 154.051 21.0510  40
   1  -3   4 177.855 22.0112  39
   1  -3   4 106.657 19.9236  32
   1  -3   4 152.905 38.3468  25
   1  -3   5 347.262 64.2660  65
  -1   3  -5 449.099 32.2710  37
  -1   3  -5 429.676 55.5827  20
  -1   3  -5 521.749 41.0992  60
  -1   3  -5 482.956 38.7175  55
   1  -3   5 492.432 66.2852  25
  -1   3  -5 517.350 35.9027  27
  -1   3  -5 469.394 36.1030  46
  -1   3  -5 464.308 34.0697  44
  -1   3  -5 501.443 36.2317  40
   1  -3   5 456.109 34.0656  39
   1  -3   5 541.325 39.4147  32
   1  -3   5 435.030 71.5251  12
  -1   3  -6 126.159 26.4689  55
  -1   3  -6 127.943 27.5548  53
   1  -3   6 151.617 50.1704  12
  -1   3  -6 124.181 21.1199  44
  -1   3  -6 120.247 22.6929  46
   1  -3   6 134.523 22.1430  39
  -1   3  -6 153.050 23.7671  40
  -1   3  -6 76.2388 28.3190  60
  -1   3  -6 93.0082 18.8412  37
   1  -3   6 139.019 45.7140  65
   1  -3   6 127.744 23.0553  32
  -1   3  -7 18.2333 17.1729  62
  -1   3  -7 40.5256 15.2405  40
   1  -3   7-5.04559 20.3600  35
   1  -3   7 36.0583 33.7104  18
   1  -3   7 27.3712 16.5377  32
  -1   3  -7 12.8759 18.8856  53
  -1   3  -8 1274.19 57.6420  53
  -1   3  -8 1280.63 57.1237  62
   1  -3   8 1247.35 54.6572  45
   1  -3   8 1293.75 51.1808  32
   1  -3   8 1277.21 54.7033  35
  -1   3  -9-2.19990 9.69525  53
  -1   3  -9 11.8039 9.69131  62
   1  -2 -10 42.1552 14.9764  53
   1  -2 -10 14.7365 16.3046  57
   1  -2 -10 23.4970 16.5978  58
   1  -2  -9 6456.00 170.293  59
   1  -2  -9 6222.89 174.834  57
   1  -2  -9 6007.05 173.259  58
   1  -2  -8 4241.78 130.730  53
   1  -2  -8 4174.70 133.519  62
   1  -2  -8 4289.22 134.073  59
  -1   2   7 143.510 44.3852  11
  -1   2   7 156.986 45.1548   3
   1  -2  -7 188.390 28.8037  53
   1  -2  -7 176.902 26.8554  56
  -1   2   7 201.464 46.2709  23
   1  -2  -7 195.829 28.1769  62
   1  -2  -7 174.011 23.9314  63
   1  -2  -7 133.653 29.2431  59
   1  -2  -6 1398.57 61.7261  59
   1  -2  -6 1349.48 64.0069  57
   1  -2  -6 1436.52 65.7185  58
   1  -2  -6 1487.38 62.5252  62
  -1   2   6 1333.95 97.9839   7
  -1   2   6 1342.13 103.775   3
  -1   2   6 1252.14 104.400   2
  -1   2   6 1288.79 98.2850  11
   1  -2  -6 1266.53 58.7721  63
   1  -2  -6 1241.96 56.7420  56
   1  -2  -6 1424.06 60.0210  53
  -1   2   5 2141.58 110.951   7
  -1   2   5 2174.41 122.143   2
  -1   2   5 2046.89 117.558   3
  -1   2   5 2249.18 112.891   9
  -1   2   5 2068.20 115.806  11
   1  -2  -5 1896.91 67.2109  41
   1  -2  -5 1938.57 64.6678  49
   1  -2  -5 2114.71 109.653  15
  -1   2   5 2091.96 100.461  68
  -1   2   4 78856.0 1566.99   2
  -1   2   4 77089.7 1566.83   3
  -1   2   4 73586.5 1542.21   7
  -1   2   4 76198.3 1553.09   9
   1  -2  -4 73981.0 1484.04  43
   1  -2  -4 72870.0 1539.01  15
   1  -2  -4 73053.7 1481.22  33
  -1   2   4 73607.4 1526.96  67
  -1   2   4 73559.7 1512.13  66
  -1   2   4 73704.9 1540.01  68
  -1   2   4 74172.9 1534.67  26
   1  -2  -4 68037.1 1478.41  28
  -1   2   3 18285.6 413.935  21
   1  -2  -3 18439.9 439.735  24
  -1   2   3 18194.6 396.617  19
   1  -2  -3 18753.4 434.066  15
  -1   2   3 19010.0 438.390  67
  -1   2   3 19517.1 432.380  66
  -1   2   3 18991.3 444.862  68
  -1   2   3 19215.5 445.315   2
  -1   2   3 19223.0 448.161   3
  -1   2   3 19554.3 448.604   9
  -1   2   2 840.266 48.4044  21
  -1   2   2 856.032 41.2785  20
  -1   2   2 874.587 44.2862  19
   1  -2  -2 985.528 53.8019  18
  -1   2   2 933.430 56.1521  66
  -1   2   2 819.871 54.9502  67
   1  -2  -2 799.912 31.3753  65
  -1   2   2 876.971 52.6364   3
  -1   2   1 1896.88 72.0963  20
  -1   2   1 1880.07 76.7760  21
  -1   2   1 1916.78 74.1556  19
   1  -2  -1 1893.41 74.1474  18
   1  -2  -1 1882.34 68.9217  65
  -1   2   1 1887.15 82.3307  66
  -1   2   1 2018.84 71.8494  14
   1  -2  -1 1896.49 53.6875  10
  -1   2   0 10527.8 256.331  20
  -1   2   0 10635.9 257.353  19
   1  -2   0 10326.9 253.383  18
  -1   2   0 9812.41 243.713  17
   1  -2   0 10279.8 257.660  65
  -1   2   0 10239.8 249.885   6
   1  -2   0 10064.4 231.858   1
  -1   2   0 10499.7 255.166  14
   1  -2   1 3087.16 109.187  25
  -1   2  -1 3087.61 108.148  21
  -1   2  -1 3028.31 109.658  17
  -1   2  -1 3148.39 107.731  67
  -1   2  -1 3187.05 111.005  66
  -1   2  -1 3187.35 116.985  14
   1  -2   1 3122.65 103.577   1
   1  -2   1 3183.38 114.866  12
  -1   2  -2 5614.65 132.132  27
   1  -2   2 5602.95 173.488  25
  -1   2  -2 5736.42 180.360  17
  -1   2  -2 5583.12 171.667  19
  -1   2  -2 5824.83 190.793  14
  -1   2  -2 5755.45 175.964  20
  -1   2  -2 5608.35 165.497  21
   1  -2   2 5529.91 167.393  23
   1  -2   2 5781.91 190.476  65
  -1   2  -2 5778.32 164.744  66
  -1   2  -2 5400.82 155.944  67
   1  -2   2 5777.54 177.658   1
   1  -2   2 5593.69 178.935  13
   1  -2   2 6021.29 187.689  12
   1  -2   3 31970.7 729.928  13
   1  -2   3 32134.1 752.631  12
   1  -2   3 32438.7 730.792  25
  -1   2  -3 32290.1 668.314  44
  -1   2  -3 32806.1 670.207  40
  -1   2  -3 30919.7 670.041  38
   1  -2   3 32451.4 717.190  23
  -1   2  -3 32617.2 727.533  20
  -1   2  -3 32485.4 704.483  21
   1  -2   3 32201.5 669.642  32
  -1   2  -3 33255.0 764.861  14
  -1   2  -3 32062.8 720.010  19
   1  -2   3 32563.7 759.662  65
  -1   2  -3 32525.9 694.360  66
   1  -2   4 2598.40 119.375  13
   1  -2   4 2826.90 146.159  12
  -1   2  -4 2963.89 85.1764  27
   1  -2   4 2795.81 130.750  25
  -1   2  -4 2847.48 83.4318  44
  -1   2  -4 2771.41 85.4709  46
  -1   2  -4 2842.20 85.0849  40
   1  -2   4 2794.59 83.1328  39
  -1   2  -4 2875.65 124.358  20
  -1   2  -4 2794.76 82.8577  37
   1  -2   4 2883.04 86.2394  32
  -1   2  -4 2858.61 119.692  19
  -1   2  -4 2761.22 139.419  64
   1  -2   4 2654.13 142.971  65
  -1   2  -5 588.097 38.7053  59
  -1   2  -5 734.685 48.2733  60
  -1   2  -5 658.466 42.5210  55
   1  -2   5 582.612 64.8436  25
  -1   2  -5 699.098 38.6406  27
  -1   2  -5 608.246 35.3517  44
  -1   2  -5 702.499 39.7108  46
   1  -2   5 657.193 36.5880  39
  -1   2  -5 645.852 37.5629  40
  -1   2  -5 599.821 58.8916  20
  -1   2  -5 692.212 37.5046  37
   1  -2   5 690.042 39.7105  32
   1  -2   5 611.143 74.0963  65
  -1   2  -5 655.630 74.3627  64
   1  -2   5 662.063 79.8057  12
  -1   2  -6 444.978 40.4852  55
  -1   2  -6 498.499 41.3860  53
   1  -2   6 428.930 70.9202  12
  -1   2  -6 454.676 34.7418  46
  -1   2  -6 369.327 29.9297  44
  -1   2  -6 447.053 33.7145  40
   1  -2   6 450.185 32.4877  39
  -1   2  -6 461.920 64.7510  64
   1  -2   6 390.915 65.3160  65
  -1   2  -6 554.538 49.0243  60
  -1   2  -6 391.528 35.0270  59
  -1   2  -6 393.101 31.2698  37
   1  -2   6 407.720 34.3222  32
  -1   2  -7 4267.21 135.112  53
   1  -2   7 3761.25 213.935  18
  -1   2  -7 3946.78 119.918  46
  -1   2  -7 4094.34 118.443  40
  -1   2  -7 3930.58 131.135  62
  -1   2  -7 3613.26 114.777  58
  -1   2  -7 3806.38 119.349  59
   1  -2   7 3967.74 121.990  32
   1  -2   7 4261.56 225.602  12
  -1   2  -7 3804.08 111.437  37
  -1   2  -8 303.047 34.6500  53
  -1   2  -8 279.185 26.9087  59
   1  -2   8 271.743 26.4942  32
   1  -2   8 264.836 55.4515  18
   1  -2   8 309.509 30.3856  35
   1  -2   9 277.623 22.9592  35
   1  -2   9 280.244 23.6991  45
  -1   2  -9 269.154 26.6447  53
   1  -1 -10 38.1263 14.9041  58
   1  -1 -10 60.4383 14.4212  53
   1  -1 -10 43.0972 15.3108  57
   1  -1  -9 648.230 46.2670  58
   1  -1  -9 688.394 46.1411  57
   1  -1  -9 663.482 42.4670  53
  -1   1   8 135.712 42.6365  25
   1  -1  -8 196.171 29.8982  62
   1  -1  -8 224.070 33.9015  58
   1  -1  -8 118.534 30.4071  59
  -1   1   8 90.4364 41.0977  12
   1  -1  -8 155.428 30.3456  57
   1  -1  -8 148.684 27.5735  53
  -1   1   7 2084.76 143.106   7
   1  -1  -7 2182.65 86.1965  53
  -1   1   7 2099.90 140.407  25
   1  -1  -7 2149.92 84.6202  59
   1  -1  -7 2107.60 81.8834  60
   1  -1  -7 2306.33 92.9111  57
  -1   1   7 2195.47 74.4546  29
  -1   1   6 2095.79 130.818   7
  -1   1   6 2336.96 146.341   2
  -1   1   6 2176.11 129.165  11
   1  -1  -6 2077.05 78.9444  53
   1  -1  -6 2110.71 76.2079  60
   1  -1  -6 1991.46 76.0648  59
  -1   1   6 2064.42 70.6585  29
  -1   1   6 2192.95 127.524  23
   1  -1  -5 12.4684 13.6011  41
  -1   1   5 48.0745 26.4835  11
  -1   1   5 22.8749 22.6086   2
  -1   1   5 8.07869 17.1356   7
  -1   1   5-11.6214 21.0626  23
   1  -1  -5 7.75231 14.0388  49
  -1   1   4 15471.4 366.735  26
   1  -1  -4 15238.0 381.469  15
  -1   1   4 14567.7 353.502  67
  -1   1   4 15530.1 371.617  68
  -1   1   4 15959.1 404.816  11
  -1   1   4 15284.3 395.581   7
  -1   1   4 16389.4 412.023   2
  -1   1   3 757.124 48.3311  26
   1  -1  -3 785.910 53.5977  22
   1  -1  -3 686.106 45.5414  15
   1  -1  -3 724.252 43.2911  16
  -1   1   3 752.078 40.7538  66
  -1   1   3 731.869 49.6529  68
  -1   1   3 776.674 45.8633  67
  -1   1   3 788.363 55.8644   2
  -1   1   3 686.035 48.7168   7
   1  -1  -3 655.290 45.5828   1
  -1   1   3 771.268 54.2615   9
   1  -1  -2 20525.5 452.336  22
   1  -1  -2 19753.0 436.653  16
   1  -1  -2 20753.0 446.099  15
   1  -1  -2 20371.5 442.727   1
  -1   1   2 20421.3 455.039   7
  -1   1   2 21673.2 465.362   2
  -1   1   2 20899.3 463.112   9
  -1   1   2 20557.1 448.993  66
  -1   1   2 20447.5 460.044  68
  -1   1   2 20570.7 455.199  67
  -1   1   1 124944. 2530.29  19
  -1   1   1 125569. 2549.33  68
  -1   1   1 126358. 2545.52  66
  -1   1   1 126039. 2547.52  67
   1  -1  -1 125463. 2545.95   2
  -1   1   0 3584.27 105.058  21
  -1   1   0 3744.32 103.883  20
  -1   1   0 3727.19 104.405  19
  -1   1   0 3803.67 110.387  66
   1  -1   0 3737.61 105.720  12
  -1   1  -1 2973.64 92.7301  21
   1  -1   1 3119.28 99.2651  18
  -1   1  -1 3127.03 95.0422  66
  -1   1  -1 3030.11 91.6612  67
   1  -1   1 3065.69 98.2916  12
  -1   1  -2 5070.22 146.957  20
  -1   1  -2 5026.77 138.594  21
  -1   1  -2 5083.69 144.855  19
  -1   1  -2 5189.42 130.611  67
   1  -1   2 5321.26 162.180  65
  -1   1  -2 5148.59 137.267  66
   1  -1   2 5038.75 131.207   6
  -1   1  -2 5410.64 163.060  14
   1  -1   2 5358.94 156.886  12
  -1   1  -3 75665.6 1534.76  27
   1  -1   3 75605.9 1575.97  25
  -1   1  -3 76574.6 1571.86  19
  -1   1  -3 77660.4 1577.31  20
  -1   1  -3 76687.5 1558.25  21
   1  -1   3 79077.1 1609.50  65
  -1   1  -3 75760.7 1549.66  66
  -1   1  -3 73920.5 1541.19   5
   1  -1   3 76024.4 1562.68  11
   1  -1   3 77082.4 1575.28  13
   1  -1   3 76741.9 1603.11  12
   1  -1   4 17427.9 407.820  11
   1  -1   4 17800.4 455.785   1
   1  -1   4 16948.0 405.596  13
   1  -1   4 17429.7 454.440  12
  -1   1  -4 17207.0 373.210  27
   1  -1   4 17460.7 426.307  25
  -1   1  -4 17825.9 375.928  46
  -1   1  -4 17476.4 373.909  40
  -1   1  -4 17488.1 417.773  20
  -1   1  -4 17154.8 373.841  37
  -1   1  -4 18342.8 461.237  64
   1  -1   4 18176.7 456.651  65
  -1   1  -4 17668.4 411.830  19
  -1   1  -4 17618.3 461.913  14
  -1   1  -5 4266.05 111.500  44
  -1   1  -5 4306.53 115.918  46
  -1   1  -5 4321.29 114.514  40
   1  -1   5 4164.25 180.389  65
  -1   1  -5 4658.45 193.039  64
  -1   1  -5 4348.91 116.253  37
   1  -1   5 4185.26 187.392  12
   1  -1   5 4355.66 166.305  25
  -1   1  -5 4198.90 113.795  27
   1  -1   6 2349.92 149.900  12
  -1   1  -6 2330.09 75.1717  44
  -1   1  -6 2553.94 82.0703  46
  -1   1  -6 2376.16 78.3084  40
  -1   1  -6 2348.37 85.5026  59
  -1   1  -6 2394.37 79.7952  37
   1  -1   6 2295.04 81.0359  32
  -1   1  -6 2437.59 149.809  64
   1  -1   6 2123.52 132.011  65
  -1   1  -6 2409.47 90.1059  55
  -1   1  -6 2534.70 91.2900  53
   1  -1   7 457.128 73.8636  12
  -1   1  -7 449.785 32.5304  40
   1  -1   7 481.749 36.0137  32
  -1   1  -7 507.179 35.0528  37
  -1   1  -7 411.989 66.5746  64
  -1   1  -7 468.694 42.7383  55
  -1   1  -7 545.878 44.5066  53
  -1   1  -7 527.953 41.5453  62
  -1   1  -7 461.568 38.7099  59
  -1   1  -7 468.327 35.6366  58
  -1   1  -8 217.999 25.4916  58
  -1   1  -8 217.638 28.1535  59
  -1   1  -8 206.199 29.3637  62
  -1   1  -8 222.893 22.3847  37
  -1   1  -8 238.236 32.5998  53
   1  -1   8 209.207 24.0754  32
   1  -1   8 204.623 55.6198  18
   1  -1   9 818.257 43.1125  35
  -1   1  -9 851.467 54.0768  60
  -1   1  -9 928.355 45.0439  59
  -1   1  -9 987.569 50.4227  62
  -1   1  -9 934.242 51.8276  53
  -1   1 -10 248.612 20.8199  62
  -1   1 -10 252.825 18.3285  59
  -1   1 -10 218.050 20.8671  53
   1   0 -10 82.6965 13.0008  58
   1   0 -10 81.6331 12.7137  53
   1   0  -9 2.66092 16.4540  53
   1   0  -9-3.88193 16.7903  57
  -1   0   9 13.8651 13.2942  32
   1   0  -9 5.80977 17.8869  58
   1   0  -8 2785.48 99.4573  53
  -1   0   8 2452.93 86.8627  39
   1   0  -8 2649.86 91.5743  59
   1   0  -8 2831.94 100.441  57
   1   0  -8 2704.60 102.681  58
  -1   0   8 2419.51 148.447  25
  -1   0   7 1201.78 108.199  25
   1   0  -7 1203.07 63.6405  53
   1   0  -7 963.328 60.7733  60
   1   0  -7 1240.50 59.3071  59
   1   0  -7 1358.12 70.2244  58
   1   0  -7 1273.87 64.5204  62
   1   0  -7 1166.26 65.2658  57
  -1   0   7 1183.00 116.558  12
  -1   0   6 10540.3 360.680   7
  -1   0   6 11110.9 353.881  11
  -1   0   6 11281.0 369.025  25
   1   0  -6 10689.2 256.715  38
   1   0  -6 11022.8 268.910  53
   1   0  -6 10987.0 262.181  60
   1   0  -6 11085.5 262.151  59
   1   0  -6 10792.5 271.581  57
   1   0  -6 10948.9 268.442  62
  -1   0   6 11029.1 255.107  29
  -1   0   6 10824.8 346.497  23
   1   0  -5 332.726 30.1849  49
  -1   0   5 384.214 54.1368   7
  -1   0   5 386.226 55.2205  11
   1   0  -5 387.172 27.2454  38
   1   0  -5 353.285 29.0052  62
   1   0  -5 383.241 33.4792  57
  -1   0   5 368.977 26.8262  29
  -1   0   5 378.426 53.0925  23
   1   0  -4 2976.27 112.938  17
   1   0  -4 2859.86 74.3241  27
   1   0  -4 2759.94 85.4788  41
  -1   0   4 3178.64 135.206  23
  -1   0   4 3090.83 135.414  11
  -1   0   4 3081.73 135.223   7
   1   0  -4 3285.47 128.901  64
  -1   0   4 2963.62 111.312  65
   1   0  -4 2922.69 86.8808  49
  -1   0   3 5912.92 182.522  11
  -1   0   3 5567.65 176.985   7
  -1   0   3 5246.66 148.610  67
   1   0  -3 5757.15 171.183  64
  -1   0   3 5654.92 162.631  68
  -1   0   3 5449.51 157.876  65
   1   0  -3 5647.89 183.495  22
   1   0  -3 5635.19 159.685  17
   1   0  -3 5951.05 176.213  16
   1   0  -2 23460.0 508.247   1
  -1   0   2 22167.0 479.766   5
  -1   0   2 22642.9 506.042   7
  -1   0   2 23797.8 516.044  11
  -1   0   2 22647.3 499.663  68
  -1   0   2 22188.7 490.750  67
   1   0  -2 22772.9 511.335  22
   1   0  -2 22510.1 491.420  17
   1   0  -2 23178.8 502.955  16
  -1   0   1 110697. 2166.34   5
  -1   0   1 113485. 2182.22  11
   1   0  -1 112379. 2171.91  16
  -1   0   1 111897. 2178.34  68
  -1   0   1 112669. 2173.78  67
  -1   0   1 111337. 2169.30  66
  -1   0   0 20916.0 446.430  67
  -1   0   0 21446.5 446.534  66
   1   0   0 20679.0 437.928   2
  -1   0   0 20597.9 439.061   8
  -1   0   0 20552.5 438.546   4
  -1   0   0 21071.5 436.279   3
  -1   0   0 20483.7 442.229   5
  -1   0  -1 32154.3 655.814  67
  -1   0  -1 30369.1 654.563   5
   1   0   1 31910.7 651.182  12
  -1   0  -2 14572.8 335.538  14
  -1   0  -2 14479.8 313.492   5
   1   0   2 14471.9 326.144  12
  -1   0  -2 14520.1 310.427  67
  -1   0  -2 14067.1 316.431  66
  -1   0  -2 14234.9 324.736  20
  -1   0  -2 14539.2 324.044  19
  -1   0  -3 248.198 33.5430  14
   1   0   3 213.350 27.9840  12
   1   0   3 211.185 17.9800  11
   1   0   3 249.469 31.2755   1
   1   0   3 241.336 32.7078  65
  -1   0  -3 224.902 26.6716  20
  -1   0  -3 217.277 26.2800  19
   1   0   4 40853.8 882.235  65
  -1   0  -4 41471.3 902.835  64
  -1   0  -4 39300.7 888.090  14
   1   0   4 39170.9 888.461   1
   1   0   4 39477.4 833.296  11
   1   0   4 39258.0 883.521  12
  -1   0  -5 5020.99 124.202  40
   1   0   5 5353.51 187.378  65
  -1   0  -5 5207.27 203.956  64
  -1   0  -5 5015.44 128.535  37
  -1   0  -5 4881.17 124.811  46
   1   0   5 5388.20 200.945   1
   1   0   5 5472.32 199.870  12
   1   0   6 5652.11 228.285  12
  -1   0  -6 5519.87 140.216  46
  -1   0  -6 5341.72 137.537  40
  -1   0  -6 5352.48 143.639  37
   1   0   6 5372.25 202.398  65
  -1   0  -6 5610.43 232.302  64
  -1   0  -6 5872.81 156.196  55
  -1   0  -6 5696.81 153.781  53
  -1   0  -6 5664.15 153.702  60
  -1   0  -6 5432.55 151.289  59
  -1   0  -7 2182.16 83.9921  62
  -1   0  -7 2383.88 92.2573  60
  -1   0  -7 1955.72 76.2101  57
  -1   0  -7 2043.00 77.6664  58
  -1   0  -7 2109.04 83.2638  59
  -1   0  -7 2082.12 144.533  64
  -1   0  -7 1977.25 74.4628  37
  -1   0  -7 2251.26 88.2967  55
  -1   0  -7 2152.50 86.4462  53
   1   0   7 2225.14 146.144  12
  -1   0  -8 183.709 26.2467  58
  -1   0  -8 210.376 29.8596  59
  -1   0  -8 208.186 29.8158  62
  -1   0  -8 189.843 50.5187  64
   1   0   8 203.281 52.7431  12
   1   0   8 198.849 24.2097  32
  -1   0  -8 209.003 25.3064  37
  -1   0  -8 223.575 27.3609  57
   1   0   9 6053.45 264.978  18
  -1   0  -9 6223.19 176.103  62
  -1   0  -9 6323.95 173.309  59
  -1   0 -10-4.68500 12.4563  62
   1   1  -9 70.4717 16.6370  53
  -1  -1   9 83.1503 15.0104  32
   1   1  -9 36.7614 16.2718  58
   1   1  -9 81.5808 17.8372  62
   1   1  -8 669.788 45.3269  53
   1   1  -8 735.627 47.5507  62
   1   1  -8 650.221 43.0382  57
   1   1  -8 701.577 47.8977  58
  -1  -1   8 757.030 44.6195  32
  -1  -1   8 616.070 37.8860  39
  -1  -1   7 2751.19 97.4386  39
  -1  -1   7 2843.50 185.969  12
   1   1  -7 2751.64 104.202  53
   1   1  -7 3093.27 107.810  62
   1   1  -7 2836.99 93.9468  59
   1   1  -7 2755.77 102.439  57
  -1  -1   7 2981.96 175.449  25
   1   1  -6 559.356 45.9586  60
   1   1  -6 677.768 45.9991  62
   1   1  -6 668.445 47.8539  57
   1   1  -6 719.829 41.9545  59
   1   1  -6 686.132 48.0183  53
  -1  -1   6 743.306 82.4404  11
  -1  -1   6 677.976 87.5439  12
  -1  -1   6 702.006 84.6137  25
   1   1  -6 656.218 42.5283  38
  -1  -1   6 637.569 75.3187  23
  -1  -1   6 659.410 39.1221  29
   1   1  -5 165.971 36.8142  17
  -1  -1   5 129.980 38.5764  11
  -1  -1   5 150.792 35.9045  65
   1   1  -5 174.199 22.9212  38
  -1  -1   5 165.259 42.4503  23
   1   1  -5 161.007 20.7665  59
   1   1  -5 142.691 27.1023  60
   1   1  -5 155.708 22.2072  62
   1   1  -5 171.513 26.4157  57
   1   1  -5 191.469 26.0541  49
  -1  -1   5 163.395 20.6174  29
   1   1  -5 156.668 19.0136  46
  -1  -1   5 193.589 47.4530  25
   1   1  -5 168.619 18.9147  27
  -1  -1   4 2889.68 137.574  11
  -1  -1   4 2514.58 133.712  25
   1   1  -4 2669.39 75.2600  27
   1   1  -4 2485.10 75.8612  46
   1   1  -4 2516.49 79.9704  38
  -1  -1   4 2336.21 116.840  65
   1   1  -4 2508.41 108.544  64
   1   1  -4 2715.94 134.680  16
   1   1  -4 2593.56 121.348  17
  -1  -1   4 2749.84 79.2469  29
  -1  -1   4 2952.03 138.328  23
   1   1  -3 5149.53 120.981  27
   1   1  -3 5235.69 169.245  17
   1   1  -3 5205.11 179.305  16
  -1  -1   3 5184.93 123.780  29
  -1  -1   3 4619.10 155.407  68
   1   1  -3 5317.49 152.541  64
  -1  -1   3 4993.82 166.879  65
   1   1  -3 4603.78 135.886  20
  -1  -1   3 5355.21 180.713  23
  -1  -1   3 5221.19 179.983  11
   1   1  -2 11377.6 272.122  20
  -1  -1   2 11077.4 300.997  23
   1   1  -2 12090.2 295.363  17
   1   1  -2 12172.2 302.648  16
  -1  -1   2 11749.6 294.516  65
   1   1  -2 12264.0 269.910  64
  -1  -1   2 11692.0 289.287  68
  -1  -1   2 11508.0 303.376  11
  -1  -1   1 2765.52 97.4900  23
   1   1  -1 2802.26 96.2388  22
   1   1  -1 2676.58 91.7611  17
  -1  -1   1 2617.13 93.0234  68
  -1  -1   1 2540.21 92.0800  65
  -1  -1   1 2542.57 95.5557  11
  -1  -1   1 2638.73 87.7509   7
   1   1  -1 2933.90 81.9854   5
   1   1   0 16940.7 366.921  16
  -1  -1   0 16171.0 369.242  67
  -1  -1   0 16252.5 371.608  68
  -1  -1   0 16772.5 350.513   2
  -1  -1  -1 8370.01 190.715  15
  -1  -1  -1 8171.73 201.603  68
  -1  -1  -1 8272.30 192.765  64
   1   1   1 8724.26 196.013  10
  -1  -1  -1 8410.34 190.279   6
  -1  -1  -1 8155.50 187.893  11
  -1  -1  -2 223508. 4299.60  15
   1   1   2 221097. 4273.68   6
   1   1   2 220187. 4287.23   5
  -1  -1  -2 221765. 4288.33  14
  -1  -1  -3 554.479 42.7000  15
  -1  -1  -3 520.735 38.4437  14
  -1  -1  -3 499.090 44.8708  64
   1   1   3 508.557 33.3839   8
   1   1   3 453.200 22.4696  11
   1   1   3 518.398 34.9145   4
   1   1   3 529.911 31.0864   5
   1   1   3 449.391 32.5492  12
  -1  -1  -4 24518.1 552.695  14
   1   1   4 23868.4 524.030   8
   1   1   4 23196.4 558.557   1
   1   1   4 24318.1 528.428   4
   1   1   4 24287.7 511.501  11
  -1  -1  -4 24612.2 580.263  64
   1   1   4 23993.4 545.620  65
  -1  -1  -5 980.746 41.1107  37
  -1  -1  -5 1011.11 82.9861  64
   1   1   5 908.705 62.5341  65
   1   1   5 929.350 69.6759  12
   1   1   5 1008.84 75.0910   1
  -1  -1  -6 2524.10 85.2567  59
  -1  -1  -6 2662.16 149.299  64
  -1  -1  -6 2522.82 80.3628  37
  -1  -1  -6 2709.49 87.8918  55
  -1  -1  -6 2323.57 85.0303  52
  -1  -1  -6 2485.95 85.2089  53
   1   1   6 2343.05 128.967  12
   1   1   6 2263.32 134.088   1
  -1  -1  -7 210.394 28.5946  59
  -1  -1  -7 153.590 36.7066  60
  -1  -1  -7 200.039 25.6431  58
  -1  -1  -7 204.304 25.6187  62
  -1  -1  -7 199.797 52.3943  64
  -1  -1  -7 194.544 24.5378  37
  -1  -1  -7 217.436 27.6627  57
   1   1   7 181.563 43.4927  12
  -1  -1  -8 4872.67 142.897  37
  -1  -1  -8 5124.80 247.762  64
  -1  -1  -8 5081.45 148.730  57
  -1  -1  -8 5087.83 152.858  59
  -1  -1  -8 5058.26 147.053  58
  -1  -1  -8 5404.04 152.502  62
  -1  -1  -8 5566.43 157.504  60
   1   1   8 4803.60 226.871  12
  -1  -1  -9 383.516 35.3896  57
  -1  -1  -9 393.967 35.1823  62
  -1  -1  -9 340.745 32.5628  58
   1   1   9 316.316 62.6917  18
  -1  -1 -10 1213.81 53.6309  62
  -1  -1 -10 1112.95 57.3001  60
  -1  -1 -10 1028.60 52.5506  59
  -1  -1 -11 278.975 24.2431  59
   1   2  -9 97.9572 14.0776  53
   1   2  -8 358.085 30.6972  62
   1   2  -8 322.427 30.4764  58
  -1  -2   8 346.727 30.1206  32
  -1  -2   8 287.174 24.5101  39
   1   2  -8 318.076 30.7403  53
  -1  -2   7 490.604 39.3562  32
  -1  -2   7 408.076 35.5254  39
   1   2  -7 444.414 40.4634  53
   1   2  -7 385.662 34.2944  57
   1   2  -7 431.119 38.1475  62
  -1  -2   7 465.707 70.5632  25
   1   2  -6 324.903 33.5110  62
   1   2  -6 198.856 38.2132  60
   1   2  -6 278.005 32.2656  57
   1   2  -6 265.200 34.5485  53
   1   2  -6 326.717 27.5490  27
  -1  -2   6 298.232 62.1959  25
   1   2  -6 322.650 28.4726  46
  -1  -2   6 356.817 34.3358  39
   1   2  -6 320.294 32.7479  38
  -1  -2   6 292.473 56.6272  23
  -1  -2   6 264.858 55.3384  11
  -1  -2   6 277.605 26.8488  29
   1   2  -5 6825.54 182.539  60
   1   2  -5 6723.02 180.622  62
   1   2  -5 6673.92 180.601  57
  -1  -2   5 6746.75 172.578  29
   1   2  -5 6797.12 170.253  27
  -1  -2   5 6906.72 278.910  25
  -1  -2   5 6677.77 172.820  42
   1   2  -5 6731.71 172.674  46
   1   2  -5 6533.98 168.596  40
   1   2  -5 6738.25 178.523  38
  -1  -2   5 6204.68 246.771  65
  -1  -2   5 6578.98 261.855  23
  -1  -2   5 7065.52 273.240  11
  -1  -2   5 6311.36 260.029   7
   1   2  -5 6697.84 253.594  17
  -1  -2   4 7568.29 262.798   7
  -1  -2   4 7748.67 271.513  11
   1   2  -4 7925.95 193.970  60
   1   2  -4 7263.51 188.431  62
  -1  -2   4 7447.34 184.627  29
   1   2  -4 7363.57 191.097  49
   1   2  -4 7509.87 185.370  46
   1   2  -4 7365.54 177.776  44
   1   2  -4 7605.22 189.492  38
   1   2  -4 7689.51 183.529  40
   1   2  -4 7688.95 260.806  17
  -1  -2   4 7361.88 265.936  23
   1   2  -4 7631.07 183.203  27
  -1  -2   4 8118.34 283.970  25
  -1  -2   4 7644.90 261.791  65
  -1  -2   3 64.3437 32.1875  65
   1   2  -3 39.5079 20.5533  20
  -1  -2   3 69.5901 28.0895  23
  -1  -2   3 70.7863 15.1324  29
   1   2  -3 61.8551 17.0438  49
   1   2  -3 43.2420 13.6995  46
   1   2  -3 68.4434 13.8313  40
   1   2  -3 63.1638 26.4150  17
   1   2  -3 83.5195 30.2689  16
   1   2  -3 61.3396 19.7597  19
  -1  -2   3 78.4172 25.9558   7
  -1  -2   3 54.2470 27.4584  11
   1   2  -3 52.2893 13.4479  27
  -1  -2   3 65.8102 29.8811  25
  -1  -2   2 13165.7 336.094  26
   1   2  -2 13533.9 294.905  27
  -1  -2   2 13562.1 363.003  25
  -1  -2   2 14259.3 365.158  23
   1   2  -2 13772.9 363.184  22
   1   2  -2 12889.1 328.088  19
   1   2  -2 13046.4 334.775  20
   1   2  -2 14386.3 358.315  17
  -1  -2   2 13637.5 358.436  65
   1   2  -2 13774.3 297.502  64
  -1  -2   2 13608.3 295.898  29
   1   2  -2 14510.5 312.527   5
  -1  -2   2 13666.4 346.114   7
  -1  -2   2 13972.8 363.789  11
   1   2  -1 11659.2 255.549  27
  -1  -2   1 11764.2 297.321  26
   1   2  -1 12389.6 309.065  16
  -1  -2   1 11671.9 287.558   7
  -1  -2   1 12354.2 311.397  11
   1   2  -1 12434.9 282.233   5
  -1  -2   1 12011.0 308.374  65
   1   2  -1 11888.5 305.187  22
  -1  -2   1 12319.6 312.292  23
  -1  -2   0 994708. 19507.1   7
   1   2   0 991991. 19535.0  16
   1   2   0 994145. 19536.6  17
   1   2   0 999999. 19527.3  22
  -1  -2  -1 17578.6 384.637  11
  -1  -2  -1 17059.8 353.859  12
   1   2   1 17276.4 381.665  17
   1   2   1 17804.9 380.075  16
   1   2   2 79588.5 1630.88   2
   1   2   2 83343.0 1656.40  10
   1   2   2 85005.9 1667.41   6
  -1  -2  -2 81422.1 1673.13  15
  -1  -2  -2 83196.2 1672.55  64
   1   2   3 1.46131 10.7364   6
  -1  -2  -3 5.31261 11.8347  14
  -1  -2  -3 4.12839 14.8003  15
  -1  -2  -3 2.28035 19.3457  64
   1   2   4 5441.07 154.994   5
  -1  -2  -4 5573.81 180.237  15
  -1  -2  -5 37392.2 772.160  37
   1   2   5 36522.8 797.186   8
   1   2   5 37847.8 802.899   4
   1   2   5 35698.6 794.638   9
   1   2   5 36913.4 790.851  11
   1   2   5 38969.3 842.825   1
   1   2   5 37941.6 789.197   5
  -1  -2  -5 39458.0 879.379  64
   1   2   5 36397.3 800.306  65
  -1  -2  -6 5044.74 134.349  37
  -1  -2  -6 5167.38 219.670  64
   1   2   6 4914.70 186.076  12
   1   2   6 5263.76 199.739   1
  -1  -2  -7 10948.3 261.920  60
  -1  -2  -7 11036.1 265.439  57
  -1  -2  -7 10545.3 259.183  58
  -1  -2  -7 11328.8 259.617  62
   1   2   7 10537.7 336.382   7
   1   2   7 10544.5 336.298  12
  -1  -2  -7 11047.8 260.015  37
  -1  -2  -7 11086.6 382.459  64
  -1  -2  -7 10212.9 254.036  54
  -1  -2  -7 10920.6 261.836  52
  -1  -2  -7 11297.7 263.076  56
  -1  -2  -8 838.616 52.9588  59
  -1  -2  -8 872.379 55.0751  57
  -1  -2  -8 794.746 60.8514  60
  -1  -2  -8 872.070 50.1361  62
  -1  -2  -8 795.729 49.2289  58
   1   2   8 794.349 82.9737   7
  -1  -2  -8 854.809 49.5561  37
  -1  -2  -8 958.221 106.285  64
  -1  -2  -9 167.480 28.3792  57
  -1  -2  -9 149.221 27.3997  59
  -1  -2  -9 124.948 23.5510  58
  -1  -2  -9 154.188 25.2516  62
  -1  -2 -10 1122.44 52.2089  62
  -1  -2 -10 1119.13 54.2129  57
  -1  -2 -10 1059.89 56.7618  59
  -1  -2 -11 876.175 42.5696  53
  -1  -2 -11 906.803 43.1575  59
   1   3  -8 530.291 31.9663  53
   1   3  -8 558.293 31.5754  62
   1   3  -8 464.920 28.7017  58
  -1  -3   8 570.612 31.9504  32
  -1  -3   8 474.603 30.3418  35
  -1  -3   7 9.71299 14.9241  39
   1   3  -7 12.8930 18.6330  53
   1   3  -7 1.48924 15.9283  62
  -1  -3   7 6.33784 16.3655  32
  -1  -3   7 21.4208 27.8214  25
   1   3  -6 379.245 33.0935  57
   1   3  -6 480.381 38.3683  62
   1   3  -6 461.885 42.1623  53
  -1  -3   6 431.772 71.1668  25
   1   3  -6 457.151 33.1231  27
   1   3  -6 399.135 32.6851  46
  -1  -3   6 492.254 40.2437  39
   1   3  -6 450.341 38.4871  38
   1   3  -6 413.273 30.3663  40
  -1  -3   6 525.575 81.0138  12
  -1  -3   6 537.238 42.7311  32
   1   3  -5 591.223 41.5110  57
   1   3  -5 667.118 44.9013  62
  -1  -3   5 598.265 39.6313  29
   1   3  -5 577.681 38.6022  27
  -1  -3   5 583.336 83.8490  25
   1   3  -5 537.504 38.5564  46
  -1  -3   5 578.623 38.3522  42
   1   3  -5 632.828 43.7436  38
   1   3  -5 625.853 39.4275  40
  -1  -3   5 582.907 43.9863  39
  -1  -3   5 421.333 74.7852  12
  -1  -3   5 505.330 70.0421   7
  -1  -3   5 626.661 84.7248  11
  -1  -3   5 554.028 76.3844  23
  -1  -3   5 536.567 76.9989  65
   1   3  -5 566.462 75.3997  17
   1   3  -4 368.634 32.0128  62
   1   3  -4 316.307 31.3424  57
  -1  -3   4 328.960 29.6984  29
   1   3  -4 405.659 31.4978  27
  -1  -3   4 307.554 60.7921  25
  -1  -3   4 387.651 31.2509  42
   1   3  -4 346.263 28.0204  44
   1   3  -4 361.608 31.0241  46
  -1  -3   4 365.854 33.0762  39
   1   3  -4 360.937 30.3492  40
  -1  -3   4 346.519 53.8757   7
  -1  -3   4 362.574 63.2638  12
  -1  -3   4 367.712 63.8611  11
  -1  -3   4 304.279 57.9166  23
  -1  -3   4 340.005 62.6359  65
   1   3  -4 335.843 58.6866  17
  -1  -3   3 1837.56 119.184  65
   1   3  -3 1802.66 100.590  20
  -1  -3   3 1852.75 121.243  23
  -1  -3   3 1708.22 104.482   7
  -1  -3   3 1673.66 115.991  11
  -1  -3   3 1693.82 116.499  12
   1   3  -3 1981.87 73.8626  60
   1   3  -3 1937.68 118.699  17
   1   3  -3 1720.75 93.5474  19
  -1  -3   3 1677.34 62.6905  48
   1   3  -3 1893.43 69.9221  49
  -1  -3   3 1762.37 65.7037  42
   1   3  -3 1863.89 68.1092  46
   1   3  -3 1801.00 64.4227  44
  -1  -3   3 1835.38 69.3249  39
   1   3  -3 1888.47 67.4641  40
   1   3  -3 1916.44 69.4142  38
   1   3  -3 1961.15 66.7957  27
  -1  -3   3 1809.36 122.514  25
  -1  -3   3 1880.00 66.6979  29
  -1  -3   2 25792.2 546.801  29
   1   3  -2 26147.7 630.087  17
   1   3  -2 25857.8 604.148  19
   1   3  -2 27478.3 641.798  16
  -1  -3   2 24789.2 543.963  48
   1   3  -2 25815.2 548.328  49
  -1  -3   2 25303.8 546.038  42
   1   3  -2 26469.8 548.548  46
   1   3  -2 25820.7 545.498  44
  -1  -3   2 25800.0 549.812  39
   1   3  -2 26001.9 548.341  40
   1   3  -2 25558.8 548.013  38
  -1  -3   2 26833.5 643.233  23
   1   3  -2 26033.6 612.050  20
  -1  -3   2 26083.1 644.005  25
   1   3  -2 26269.8 545.579  27
  -1  -3   2 26301.0 638.795  65
  -1  -3   2 25904.5 633.281  12
  -1  -3   2 26013.1 606.082   7
  -1  -3   2 25698.9 638.916  11
   1   3  -2 25926.2 571.384   5
  -1  -3   1 20905.7 506.567  23
   1   3  -1 21092.3 496.184  22
   1   3  -1 19288.4 483.978  20
  -1  -3   1 20154.3 465.760   7
  -1  -3   1 19917.7 502.136  11
  -1  -3   1 20107.0 486.245  12
  -1  -3   1 19705.7 427.830  29
  -1  -3   1 20394.5 503.187  65
   1   3  -1 21246.7 500.038  16
   1   3   0 1627.49 79.1398  22
  -1  -3   0 1624.83 85.7167  25
   1   3   0 1545.38 48.8489  27
  -1  -3   0 1538.24 50.1004  29
  -1  -3   0 1578.02 61.1642   7
  -1  -3   0 1509.46 72.7179  12
   1   3   0 1681.78 84.4056  17
   1   3   0 1577.34 81.8411  16
   1   3   1 1638.28 70.4260  22
  -1  -3  -1 1896.16 88.2926  23
   1   3   1 1729.12 78.4116  16
   1   3   1 1978.58 85.8455  17
  -1  -3  -1 1897.16 85.6635  65
  -1  -3  -1 1840.00 84.2551  25
   1   3   1 1910.58 52.5450  27
  -1  -3  -1 1860.98 88.1219  11
  -1  -3  -1 1789.74 66.5467  12
   1   3   2 13347.3 312.525  16
   1   3   2 13333.4 321.286  17
  -1  -3  -2 12928.9 318.994  25
  -1  -3  -2 13448.8 327.755  23
  -1  -3  -3 448.399 44.9956  64
   1   3   3 458.830 42.2203   6
   1   3   3 470.169 34.6419  16
  -1  -3  -3 489.373 45.6751  15
  -1  -3  -4 9260.78 265.891  64
   1   3   4 8098.80 203.943   7
   1   3   4 8228.75 211.588  10
   1   3   4 8576.94 216.526   2
   1   3   4 8463.62 216.366   3
   1   3   4 8853.83 242.894   6
  -1  -3  -4 9335.58 259.167  15
   1   3   5 3160.11 126.568   1
   1   3   5 2962.72 115.077   3
   1   3   5 3184.34 118.947   2
   1   3   5 3048.21 110.135   7
   1   3   5 3245.18 130.941   6
   1   3   5 2984.64 108.211  10
   1   3   6 1901.69 106.912   1
   1   3   6 1893.93 106.489   6
   1   3   6 1725.44 92.9754   7
   1   3   6 1835.63 98.2250   3
   1   3   6 1890.82 101.423   2
  -1  -3  -6 2099.49 75.1037  56
  -1  -3  -6 2243.02 138.548  64
   1   3   7 8896.74 304.072   2
  -1  -3  -7 10696.7 357.275  15
  -1  -3  -7 9931.87 240.588  60
  -1  -3  -7 10034.2 237.222  62
  -1  -3  -7 9876.00 245.299  58
  -1  -3  -7 10216.6 247.087  59
  -1  -3  -7 10249.3 250.510  57
  -1  -3  -7 9937.14 243.379  63
  -1  -3  -7 10777.0 374.006  64
  -1  -3  -7 10548.8 247.006  37
  -1  -3  -7 10241.3 242.592  52
  -1  -3  -7 10214.9 250.144  56
  -1  -3  -7 9679.78 237.768  54
  -1  -3  -8 8451.76 222.096  60
  -1  -3  -8 9375.96 232.319  59
  -1  -3  -8 8828.83 227.328  58
  -1  -3  -8 8763.90 220.016  62
  -1  -3  -8 9247.05 234.612  57
  -1  -3  -8 8564.50 219.945  63
  -1  -3  -8 9340.94 361.593  64
  -1  -3  -8 9059.56 231.802  56
  -1  -3  -8 8676.41 218.083  54
  -1  -3  -8 9171.20 228.064  52
  -1  -3  -8 9561.39 237.175  53
  -1  -3  -9 151.207 30.5410  57
  -1  -3  -9 105.709 25.3091  53
  -1  -3  -9 109.854 24.8799  58
  -1  -3  -9 106.357 21.0912  62
  -1  -3 -10 4290.87 131.691  53
  -1  -3 -10 4093.44 122.042  58
  -1  -3 -10 4216.47 128.210  57
  -1  -3 -11 11.9187 15.5984  53
  -1  -3 -11 98.4731 25.7290  59
   1   4  -8 29.0330 8.89362  53
  -1  -4   7 193.878 20.5108  39
   1   4  -7 138.186 20.2119  58
   1   4  -7 158.228 18.8542  62
  -1  -4   7 203.783 22.9654  32
   1   4  -7 195.516 23.0198  53
   1   4  -6 795.938 50.0006  53
   1   4  -6 681.761 39.3095  27
  -1  -4   6 824.519 90.7835  25
   1   4  -6 770.116 42.5205  46
   1   4  -6 715.577 38.6542  40
  -1  -4   6 881.055 49.5630  39
  -1  -4   6 843.450 50.0237  32
  -1  -4   6 826.795 93.6055  18
   1   4  -6 840.067 46.0681  62
  -1  -4   5 89.5855 18.8534  29
  -1  -4   5 112.913 25.8188  32
   1   4  -5 75.1002 19.5636  27
  -1  -4   5 88.2280 45.6851  25
   1   4  -5 86.1004 20.9059  46
   1   4  -5 78.5693 16.9624  44
  -1  -4   5 69.3656 21.9480  39
   1   4  -5 105.212 20.4394  40
  -1  -4   5 80.7900 40.5081  23
  -1  -4   5 75.9558 39.4968  12
   1   4  -5 82.6209 20.1906  62
   1   4  -4 2344.26 84.9850  57
   1   4  -4 2567.11 91.2963  62
  -1  -4   4 2525.53 90.2132  29
   1   4  -4 2635.39 90.7178  27
  -1  -4   4 2652.56 173.844  25
  -1  -4   4 2477.10 88.5138  42
   1   4  -4 2502.16 86.6155  44
   1   4  -4 2629.73 92.8906  46
   1   4  -4 2813.27 96.9137  38
   1   4  -4 2696.47 92.1324  40
  -1  -4   4 2582.49 96.9850  39
  -1  -4   4 2446.06 164.866  65
  -1  -4   4 2356.91 160.293  23
  -1  -4   4 2705.41 173.462  12
  -1  -4   4 2340.62 143.338   7
  -1  -4   4 2446.43 165.704  11
   1   4  -4 2718.74 163.872  17
  -1  -4   3 1231.70 93.5024   7
  -1  -4   3 1191.46 110.707  11
  -1  -4   3 1355.92 113.579  12
  -1  -4   3 1080.97 104.788  65
  -1  -4   3 1211.15 110.319  23
   1   4  -3 1271.88 94.5447  20
   1   4  -3 1206.51 56.1407  62
  -1  -4   3 1221.97 56.7255  29
  -1  -4   3 1166.84 54.8334  48
  -1  -4   3 1373.59 59.2188  42
   1   4  -3 1227.87 55.8974  44
   1   4  -3 1351.61 59.9599  46
   1   4  -3 1335.60 59.9510  38
  -1  -4   3 1361.69 62.8361  39
   1   4  -3 1346.67 59.6450  40
   1   4  -3 1280.46 57.1729  27
  -1  -4   3 1219.21 112.089  25
   1   4  -3 1322.28 108.396  17
   1   4  -3 1323.06 89.6495  19
  -1  -4   2 532.353 71.5967  65
  -1  -4   2 708.275 40.3544  32
   1   4  -2 597.218 65.4957  20
  -1  -4   2 720.938 81.6068  23
   1   4  -2 689.767 67.9648  19
   1   4  -2 687.782 78.5149  16
  -1  -4   2 694.104 39.3995  29
  -1  -4   2 722.341 40.1889  48
   1   4  -2 618.865 39.3089  49
  -1  -4   2 687.111 39.6650  42
   1   4  -2 719.150 40.0989  44
   1   4  -2 729.864 40.2821  40
  -1  -4   2 713.389 41.5305  39
   1   4  -2 635.329 39.0338  38
  -1  -4   2 599.899 73.2304  25
  -1  -4   2 708.217 62.3613   7
  -1  -4   2 659.642 76.9670  11
  -1  -4   2 603.144 69.6365  12
   1   4  -2 620.399 52.0244   5
  -1  -4   1 16649.1 456.620  65
  -1  -4   1 15807.4 360.839  32
   1   4  -1 17384.9 451.027  16
   1   4  -1 16512.4 433.640  19
   1   4  -1 16372.2 442.935  17
   1   4  -1 16434.0 357.671  49
  -1  -4   1 16176.6 361.480  48
   1   4  -1 16851.5 362.686  46
  -1  -4   1 16326.4 362.013  42
   1   4  -1 16014.8 360.867  44
   1   4  -1 16510.7 360.382  38
  -1  -4   1 16213.1 361.638  29
  -1  -4   1 15223.2 397.211   7
  -1  -4   1 16552.3 457.776  11
  -1  -4   1 16085.9 431.704  12
  -1  -4   1 16981.1 461.043  23
   1   4  -1 16334.7 437.745  20
   1   4  -1 17247.6 360.336  27
   1   4   0 7205.74 226.739  16
   1   4   0 7093.04 229.209  17
  -1  -4   0 6754.19 167.863  29
  -1  -4   0 7173.00 165.696  32
  -1  -4   0 6762.20 168.531  48
  -1  -4   0 6791.51 168.307  42
   1   4   0 7192.87 168.185  46
   1   4   0 6966.37 167.801  40
  -1  -4   0 6897.43 167.503  39
   1   4   0 6893.49 228.527  20
  -1  -4   0 7065.97 240.249  23
  -1  -4   0 6645.12 232.782  25
   1   4   0 7229.04 165.786  27
  -1  -4   0 6433.18 179.218   7
  -1  -4   0 6986.63 236.991  11
  -1  -4   0 7322.63 215.943  12
  -1  -4  -1 24042.2 510.873  48
  -1  -4  -1 24054.6 509.986  42
  -1  -4  -1 24708.5 581.142  65
  -1  -4  -1 25644.5 545.278  12
  -1  -4  -1 22519.9 520.867  18
   1   4   1 25230.0 567.192  16
   1   4   1 25471.6 577.695  17
  -1  -4  -1 24045.3 579.720  25
   1   4   1 24081.0 505.471  27
   1   4   2 5981.34 175.504  16
   1   4   2 6124.65 187.047  17
  -1  -4  -2 5857.70 152.638  12
  -1  -4  -2 5636.17 139.196  29
  -1  -4  -2 5866.23 190.251  25
   1   4   2 5757.66 136.015  27
  -1  -4  -2 5622.69 193.699  23
  -1  -4  -3 6066.88 190.318  25
  -1  -4  -3 5968.64 144.267  29
   1   4   3 6079.59 173.383  16
  -1  -4  -3 6244.26 207.107  15
   1   4   3 6320.91 188.661  17
   1   4   4 85.1822 23.3296  17
  -1  -4  -4 79.2864 29.6917  15
   1   4   4 60.1439 24.5941   6
  -1  -4  -5 5069.50 201.974  64
  -1  -4  -5 4376.14 118.731  43
   1   4   5 5071.71 185.820   6
  -1  -4  -5 4570.53 189.611  15
  -1  -4  -6 22916.4 492.395  63
   1   4   6 22047.3 541.291   5
   1   4   6 21198.3 563.836   6
  -1  -4  -6 22314.8 490.342  53
  -1  -4  -6 21613.3 480.448  54
  -1  -4  -6 22231.1 490.950  56
  -1  -4  -6 22582.3 490.680  57
  -1  -4  -6 22967.9 488.851  58
  -1  -4  -6 22088.7 481.199  59
  -1  -4  -7 633.951 45.8771  63
  -1  -4  -7 711.486 86.6366  15
  -1  -4  -7 700.352 42.7462  59
  -1  -4  -7 702.295 46.7820  57
  -1  -4  -7 667.226 44.0234  58
  -1  -4  -7 613.869 40.8141  52
  -1  -4  -7 586.561 39.5444  54
  -1  -4  -7 677.250 44.8229  53
  -1  -4  -8 6250.81 166.204  59
  -1  -4  -8 5968.70 166.800  58
  -1  -4  -8 5751.74 163.861  63
  -1  -4  -8 5442.41 159.763  52
  -1  -4  -8 5916.32 170.354  53
  -1  -4  -8 5200.85 153.694  54
  -1  -4  -8 6098.77 171.899  56
  -1  -4  -9 288.329 36.0602  53
  -1  -4  -9 258.264 36.3003  56
  -1  -4  -9 331.769 34.4476  58
  -1  -4  -9 217.867 35.8322  59
  -1  -4  -9 250.390 29.7945  63
  -1  -4 -10 1016.54 55.9593  53
  -1  -4 -10 1005.78 56.3262  57
  -1  -4 -10 904.281 53.7619  59
  -1  -4 -10 918.947 49.9254  58
  -1  -4 -11 960.539 49.0537  53
  -1  -4 -11 1339.51 54.7920  59
   1   5  -7 45.1741 10.7417  53
  -1  -5   6 106.566 18.9539  45
   1   5  -6 61.8056 14.5012  46
  -1  -5   6 80.1223 17.4362  39
   1   5  -6 58.7988 18.4542  53
   1   5  -6 87.9341 14.6846  62
  -1  -5   6 76.7314 17.6483  32
  -1  -5   6 87.4699 17.9360  35
  -1  -5   5 145.092 45.5750  25
   1   5  -5 141.854 21.7242  27
   1   5  -5 155.660 23.6551  46
  -1  -5   5 146.374 24.9720  39
   1   5  -5 146.327 21.9232  40
   1   5  -5 141.296 20.4461  62
  -1  -5   5 164.468 25.5896  35
  -1  -5   5 161.615 46.1190  18
   1   5  -4 10.4871 17.2797  38
  -1  -5   4 13.4298 34.0468  23
  -1  -5   4 30.4966 17.5494  29
  -1  -5   4 67.3188 39.7757  25
   1   5  -4 33.5947 17.9589  27
   1   5  -4 12.0338 17.2178  46
   1   5  -4 28.6396 17.1091  44
  -1  -5   4 34.0795 21.2526  39
  -1  -5   4 18.7584 16.1170  42
   1   5  -4 22.7954 16.7209  40
   1   5  -4 15.8292 14.2287  62
  -1  -5   4 6.98108 28.5385  12
   1   5  -4 13.3034 31.0946  17
  -1  -5   4 25.5089 28.0038  18
  -1  -5   3 629.076 81.1713  18
  -1  -5   3 857.434 49.1740  29
  -1  -5   3 767.138 48.8728  32
  -1  -5   3 895.019 102.677  25
  -1  -5   3 717.989 46.1450  42
   1   5  -3 841.176 48.8641  44
   1   5  -3 796.506 48.8323  38
   1   5  -3 796.091 48.5344  40
  -1  -5   3 783.263 50.9262  39
   1   5  -3 624.474 71.7316  20
  -1  -5   3 658.445 90.2159  23
  -1  -5   3 734.485 94.9643  65
  -1  -5   3 698.659 86.1063  12
  -1  -5   2 25.8329 35.1134  65
   1   5  -2 34.6213 17.5708  38
  -1  -5   2 6.49628 33.7497  23
   1   5  -2 19.6048 25.5360  21
   1   5  -2-10.2392 28.4343  20
  -1  -5   2 5.62537 17.3935  48
   1   5  -2 15.7684 16.0902  46
   1   5  -2 7.45153 16.4689  44
  -1  -5   2 15.1331 16.9850  42
  -1  -5   2-1.57234 15.6431  32
  -1  -5   2 9.16035 16.0524  29
   1   5  -2 11.9453 32.4733  17
  -1  -5   2 9.89430 23.7956  18
   1   5  -2 4.70213 25.0040  19
  -1  -5   2 11.2486 23.8583  12
  -1  -5   2 40.1254 37.9081  25
   1   5  -1 297.637 54.0859  20
  -1  -5   1 205.838 51.7957  23
   1   5  -1 245.152 51.3630  16
  -1  -5   1 139.651 34.2942  18
   1   5  -1 135.864 41.2336  17
   1   5  -1 168.170 41.5509  19
  -1  -5   1 202.700 25.4183  29
  -1  -5   1 235.803 25.1804  32
  -1  -5   1 214.509 26.9951  48
  -1  -5   1 217.867 26.4814  42
   1   5  -1 192.518 25.1447  44
   1   5  -1 182.776 24.6198  46
   1   5  -1 193.501 24.7467  38
   1   5  -1 193.700 24.1662  40
   1   5  -1 212.673 24.0609  27
   1   5  -1 213.105 40.1947   5
  -1  -5   1 141.942 36.9177  12
  -1  -5   0 59.1702 37.5095  65
  -1  -5   0 54.1021 13.7366  35
   1   5   0 39.4310 28.5469  16
  -1  -5   0 25.0819 17.3285  18
   1   5   0 72.6059 31.7255  17
   1   5   0 45.0646 28.9142  19
  -1  -5   0 64.3208 16.9475  32
  -1  -5   0 40.5889 16.9775  29
  -1  -5   0 24.3055 17.6066  48
   1   5   0 46.6189 17.4503  44
  -1  -5   0 34.3972 11.8694  45
   1   5   0 52.5233 16.4680  46
   1   5   0 40.2983 15.0020  40
  -1  -5   0 72.9966 17.6141  39
  -1  -5   0 52.9014 17.5765  42
   1   5   0 40.7170 14.8554  38
  -1  -5   0 46.6286 23.0202  12
   1   5   0 40.2181 15.3301  27
  -1  -5   0 47.4240 34.8441  23
   1   5   0 74.7879 34.3537  20
   1   5   1 14688.0 403.739  17
   1   5   1 15048.1 395.436  16
  -1  -5  -1 14383.3 317.924  32
  -1  -5  -1 14111.0 326.375  48
   1   5   1 14329.1 322.101  46
  -1  -5  -1 14186.8 325.373  42
   1   5   1 14385.8 323.360  40
  -1  -5  -1 14537.3 322.314  39
  -1  -5  -1 14708.6 371.041  12
   1   5   1 13906.7 409.472  20
  -1  -5  -1 14681.4 412.461  65
   1   5   1 14608.6 320.527  27
  -1  -5  -1 14580.4 414.060  25
  -1  -5  -2 5316.98 132.512  32
  -1  -5  -2 5438.10 140.390  29
   1   5   2 5278.24 136.343  46
  -1  -5  -2 5449.03 137.373  39
   1   5   2 5540.48 138.494  40
   1   5   2 5483.51 135.924  27
  -1  -5  -2 5571.00 206.711  25
  -1  -5  -2 5280.66 162.179  12
  -1  -5  -2 5527.85 211.051  23
   1   5   2 5724.21 214.565  20
   1   5   2 5209.50 181.138  16
   1   5   2 5719.65 199.644  17
  -1  -5  -3 31.8290 14.5307  42
  -1  -5  -3 45.8347 13.0751  39
  -1  -5  -3 29.9265 24.7252  15
   1   5   3 78.1301 26.9932  17
   1   5   3 31.4574 11.3735  27
  -1  -5  -3 62.4079 27.3012  25
   1   5   3 45.2415 27.9863  20
  -1  -5  -3 27.7173 10.5380  32
  -1  -5  -3 53.1585 15.3065  29
  -1  -5  -4 11199.9 254.960  42
  -1  -5  -4 11329.8 245.399  39
   1   5   4 11039.1 300.067  17
  -1  -5  -4 11965.0 351.465  15
   1   5   4 11600.3 333.946  20
   1   5   5 2314.86 132.898   6
  -1  -5  -5 2175.43 73.8568  43
  -1  -5  -5 2395.02 84.2167  53
  -1  -5  -5 2339.09 82.8181  56
  -1  -5  -5 2263.98 79.5840  54
   1   5   5 2290.69 123.971  20
  -1  -5  -5 2341.96 84.8423  63
  -1  -5  -5 2461.67 84.0820  58
  -1  -5  -5 2303.45 138.574  15
  -1  -5  -6 124.289 23.3768  54
  -1  -5  -6 123.970 22.0676  52
  -1  -5  -6 156.045 29.5535  56
  -1  -5  -6 132.814 24.8259  57
  -1  -5  -6 111.781 23.6602  53
  -1  -5  -6 205.996 32.1964  51
  -1  -5  -6 137.339 42.8756  15
   1   5   6 96.5658 32.1629   6
  -1  -5  -6 115.098 23.5837  58
  -1  -5  -6 47.8982 21.0337  59
  -1  -5  -7 2342.32 91.0968  63
  -1  -5  -7 2278.70 90.2729  56
  -1  -5  -7 2049.95 79.0298  54
  -1  -5  -7 2308.65 89.7512  53
  -1  -5  -7 2035.46 77.0359  52
  -1  -5  -7 2198.66 88.4933  57
  -1  -5  -7 2307.77 88.5261  58
  -1  -5  -7 2018.17 78.4231  59
  -1  -5  -8-14.9841 39.8380  15
  -1  -5  -8 7.79737 21.9884  53
  -1  -5  -8-4.12787 19.6075  54
  -1  -5  -8-3.87556 26.1780  57
  -1  -5  -8 9.66517 21.5831  63
  -1  -5  -8-43.1346 35.9615  59
  -1  -5  -8 26.0710 22.6394  58
  -1  -5  -9 1949.03 83.8679  53
  -1  -5  -9 1937.60 84.7444  56
  -1  -5  -9 1807.96 77.5739  63
  -1  -5  -9 1735.33 75.6254  59
  -1  -5  -9 1672.40 76.2605  58
  -1  -5  -9 1813.13 82.3703  57
  -1  -5 -10 28.0786 19.5735  58
  -1  -5 -10 38.4124 21.9488  53
  -1  -5 -11 46.9146 15.1874  58
  -1  -5 -11 52.7430 17.9033  53
   1   6  -6 1.40112 9.82382  53
  -1  -6   5 97.6582 16.6432  45
   1   6  -5 70.7923 15.8474  46
  -1  -6   5 74.5390 16.9788  35
   1   6  -5 84.1844 15.5125  27
  -1  -6   5 80.7239 17.6144  39
   1   6  -5 82.4741 15.3887  40
   1   6  -4 18.2719 15.6214  27
   1   6  -4 32.8123 16.6599  40
  -1  -6   4 9.94176 16.4920  39
   1   6  -4 18.0418 15.4438  46
   1   6  -4 20.8568 14.3972  44
  -1  -6   4 43.8417 16.7369  45
  -1  -6   4 33.8557 15.3855  29
  -1  -6   4 35.1858 17.8654  32
  -1  -6   4 22.4068 15.9644  35
  -1  -6   3 289.904 64.0228  25
  -1  -6   3 317.401 31.0518  45
  -1  -6   3 393.384 34.0231  42
   1   6  -3 400.169 34.2366  44
   1   6  -3 336.737 33.2398  40
   1   6  -3 366.727 34.3506  38
  -1  -6   3 386.062 37.3173  39
  -1  -6   3 473.592 76.8826  23
  -1  -6   3 313.442 32.0626  35
  -1  -6   3 369.292 33.8353  29
  -1  -6   3 361.572 34.9150  32
  -1  -6   2 178.047 45.2739  12
  -1  -6   2 197.605 28.2226  32
  -1  -6   2 187.221 27.6528  29
  -1  -6   2 157.718 52.6058  25
   1   6  -2 160.384 25.6955  27
   1   6  -2 192.350 29.5185  44
   1   6  -2 142.915 25.8551  46
  -1  -6   2 201.362 25.0660  45
  -1  -6   2 147.262 25.2773  42
  -1  -6   2 203.806 60.1786  23
   1   6  -2 130.389 43.7338  20
  -1  -6   2 183.809 25.3781  35
   1   6  -2 205.370 27.5747  38
   1   6  -2 180.395 53.6767  17
   1   6  -2 182.444 47.7758  19
  -1  -6   2 250.321 62.5604  65
  -1  -6   1 214.539 44.1681  12
  -1  -6   1 215.743 27.9898  32
  -1  -6   1 164.208 26.1328  29
   1   6  -1 201.686 25.9318  27
  -1  -6   1 184.271 23.2656  45
   1   6  -1 225.644 28.6090  46
   1   6  -1 186.950 27.8525  40
   1   6  -1 205.799 26.3503  38
  -1  -6   1 214.154 27.9364  42
   1   6  -1 236.613 55.4380  20
  -1  -6   1 169.661 53.3041  23
   1   6  -1 232.649 50.0311  21
  -1  -6   1 195.105 24.0349  35
   1   6  -1 151.831 47.4409  19
   1   6  -1 200.430 52.8058  17
   1   6  -1 168.891 46.8956  66
  -1  -6   1 165.938 52.7267  65
  -1  -6   0 47.7930 24.1442  12
  -1  -6   0 52.5627 19.1273  29
  -1  -6   0 75.9934 19.2945  32
   1   6   0 37.6183 17.4653  27
   1   6   0 38.4678 18.5611  44
   1   6   0 16.7024 17.6576  46
  -1  -6   0 59.8219 14.1903  45
   1   6   0 15.2768 16.8110  40
  -1  -6   0 50.6790 19.5203  39
  -1  -6   0 43.3045 18.8259  42
  -1  -6   0-6.63820 31.9385  23
   1   6   0 17.7185 32.8120  20
  -1  -6   0 35.1787 13.6998  35
   1   6   0 47.1340 15.9069  38
  -1  -6   0 55.9212 41.0814  65
   1   6   0 17.0667 32.2570  17
   1   6   0 51.0348 32.7892  19
   1   6   0 48.1928 32.1325  16
   1   6   1 73.5441 19.4666  44
   1   6   1 72.0676 18.5555  46
  -1  -6  -1 87.4153 19.4340  39
   1   6   1 71.0620 18.8796  40
  -1  -6  -1 77.8600 20.3836  42
  -1  -6  -1 68.8804 16.2670  32
  -1  -6  -1 86.6540 20.6566  29
  -1  -6  -1 59.0582 23.3452  12
   1   6   1 70.2621 18.4389  27
  -1  -6  -1 29.3202 32.6004  25
   1   6   1 81.6393 33.7605  17
   1   6   1 81.6887 30.0349  16
   1   6   2 141.395 22.9927  44
   1   6   2 189.545 22.6615  46
   1   6   2 165.564 22.1920  40
  -1  -6  -2 147.349 24.2015  42
  -1  -6  -2 178.437 23.1547  39
   1   6   2 177.687 45.5175  19
   1   6   2 140.557 39.9568  17
   1   6   2 151.037 34.6015  16
  -1  -6  -2 185.622 20.4552  32
   1   6   2 252.410 55.1718  20
  -1  -6  -2 149.499 42.0703  25
   1   6   2 169.631 21.4604  27
  -1  -6  -3 29.7354 26.9455  25
   1   6   3 27.8274 12.7983  27
   1   6   3 32.4200 34.1065  20
   1   6   3-15.6368 17.6375  40
  -1  -6  -3 10.3694 12.9978  39
  -1  -6  -3 49.4479 36.8495  15
   1   6   3 16.3422 29.6175  19
   1   6   3 3.94741 23.2540  17
  -1  -6  -3-17.1149 22.2888  63
  -1  -6  -3 21.9326 12.2325  32
  -1  -6  -4 11164.0 362.282  15
  -1  -6  -4 10488.5 237.193  39
  -1  -6  -4 10571.3 250.236  63
   1   6   4 10426.1 347.113  19
   1   6   4 10344.4 341.984  20
  -1  -6  -4 10766.3 254.733  58
  -1  -6  -5 178.786 27.9065  63
  -1  -6  -5 160.052 23.9020  52
  -1  -6  -5 111.838 34.4296  51
  -1  -6  -5 158.089 20.9931  43
   1   6   5 187.903 44.8336  20
   1   6   5 156.183 43.6266  19
  -1  -6  -5 184.541 48.5091  15
  -1  -6  -5 176.217 27.8586  54
  -1  -6  -5 175.276 27.9729  56
  -1  -6  -5 185.210 21.5689  36
  -1  -6  -6 1386.10 68.8525  63
  -1  -6  -6 1205.12 69.8255  51
  -1  -6  -6 1391.02 122.035  15
  -1  -6  -6 1268.98 56.0208  52
  -1  -6  -6 1293.11 65.7901  56
  -1  -6  -6 1306.01 61.1137  54
  -1  -6  -7 373.925 40.7033  53
  -1  -6  -7 376.666 32.9417  52
  -1  -6  -7 460.397 44.7142  56
  -1  -6  -7 402.650 36.4376  54
  -1  -6  -7 373.184 41.6565  51
  -1  -6  -7 356.153 39.1530  58
  -1  -6  -8 871.997 105.670  15
  -1  -6  -8 954.287 61.6775  56
  -1  -6  -8 817.014 48.0045  52
  -1  -6  -8 857.690 58.4082  53
  -1  -6  -8 840.019 48.2606  54
  -1  -6  -8 946.658 59.6218  63
  -1  -6  -8 921.132 59.0060  58
  -1  -6  -9 6457.54 181.963  53
  -1  -6  -9 6536.61 184.395  56
  -1  -6  -9 6242.29 178.463  63
  -1  -6  -9 6057.58 177.574  58
  -1  -6  -9 6480.81 169.165  59
  -1  -6 -10 7.16314 17.6474  58
  -1  -6 -10 41.8490 21.6675  53
  -1  -6 -11 16.0088 13.4178  58
   1   7  -5 15.1724 9.45858  53
  -1  -7   4 91.3134 16.3347  32
   1   7  -4 83.2739 15.1687  40
  -1  -7   4 98.0434 17.1882  39
   1   7  -4 85.0951 13.9372  44
   1   7  -3 14.1153 15.1038  46
   1   7  -3 25.1774 15.7057  44
  -1  -7   3 13.7703 16.0926  39
  -1  -7   3 27.6722 15.0983  29
  -1  -7   3 15.4658 15.7861  32
  -1  -7   3 33.8275 14.4701  35
  -1  -7   3 30.8136 29.6449  25
   1   7  -3 31.6500 15.8993  27
   1   7  -2 18.9935 29.5991  17
   1   7  -2 20.7218 16.1256  50
   1   7  -2 59.4709 20.4695  44
   1   7  -2 24.6331 18.0594  46
   1   7  -2 12.8372 15.6596  40
  -1  -7   2 31.6089 16.9882  42
  -1  -7   2 21.4172 31.3508  25
   1   7  -2 38.1679 17.1437  27
   1   7  -2 15.7635 25.9718  20
  -1  -7   2 34.8305 15.4880  35
  -1  -7   2 25.5819 17.1097  32
  -1  -7   2 38.3254 18.1127  29
  -1  -7   1 65.7428 19.4998  32
  -1  -7   1 59.8200 21.2457  29
   1   7  -1 94.4128 21.5073  27
   1   7  -1 51.7043 20.1613  46
  -1  -7   1 91.7367 23.7538  39
  -1  -7   1 82.1014 21.6348  42
   1   7  -1 58.2845 21.2428  40
   1   7  -1 35.0796 34.1141  21
   1   7  -1 61.7360 38.3578  20
   1   7  -1 39.6030 35.9115  17
   1   7  -1 57.9950 36.0364  19
  -1  -7   1 62.3281 16.7739  35
   1   7  -1 81.1101 20.0885  38
  -1  -7   0 166.827 25.0162  32
  -1  -7   0 158.871 28.2088  29
   1   7   0 139.578 28.1190  44
   1   7   0 155.108 25.1578  46
  -1  -7   0 150.520 26.1727  42
  -1  -7   0 161.246 27.0216  39
   1   7   0 104.111 25.3164  40
   1   7   0 134.917 23.6347  27
   1   7   0 112.494 46.3331  20
   1   7   0 163.792 48.8166  21
   1   7   0 89.8728 46.1167  66
   1   7   0 211.863 53.5609  17
   1   7   0 115.181 44.8105  19
  -1  -7  -1 382.198 32.3301  32
  -1  -7  -1 345.589 36.3886  29
  -1  -7  -1 364.960 36.3715  42
   1   7   1 334.403 31.3888  46
   1   7   1 338.423 35.2356  44
   1   7   1 331.628 32.7612  40
  -1  -7  -1 345.640 33.6606  39
   1   7   1 330.835 30.8777  27
  -1  -7  -1 301.806 61.5065  25
   1   7   1 307.159 70.0028  66
   1   7   1 460.060 69.0883  17
   1   7   1 327.207 66.7862  19
  -1  -7  -2 312.529 28.7612  32
  -1  -7  -2 344.251 32.2077  39
   1   7   2 282.768 30.5870  40
   1   7   2 303.931 32.5781  44
   1   7   2 278.771 28.3302  46
  -1  -7  -2 296.594 33.4901  42
  -1  -7  -2 341.784 64.3794  25
   1   7   2 278.697 27.9881  27
   1   7   2 393.502 71.5792  20
   1   7   2 300.884 56.4774  17
   1   7   2 289.127 64.5096  19
  -1  -7  -3 243.478 23.9589  32
   1   7   3 169.046 21.9574  27
   1   7   3 178.795 27.5870  44
  -1  -7  -3 256.931 27.6991  39
   1   7   3 214.076 25.8953  40
  -1  -7  -3 139.384 47.1764  15
   1   7   3 246.268 58.5971  19
   1   7   3 245.746 47.7829  17
   1   7   3 223.461 58.8173  20
   1   7   4 718.656 45.4957  44
  -1  -7  -4 823.829 45.1092  39
  -1  -7  -4 805.545 50.5776  63
   1   7   4 1035.07 103.328  20
  -1  -7  -4 897.432 101.654  15
   1   7   4 879.522 98.4202  19
  -1  -7  -5 10.9638 22.2161  63
  -1  -7  -5-19.6239 35.2861  51
  -1  -7  -5 7.45335 12.7544  43
   1   7   5 34.1938 31.6519  20
  -1  -7  -5 12.1068 16.6989  36
   1   7   5 15.0360 40.8751  66
  -1  -7  -5 29.3935 24.0877  54
  -1  -7  -5 10.4921 20.8816  56
  -1  -7  -5 29.7322 36.7315  15
   1   7   5-6.01721 35.4464  19
   1   7   6 152.295 45.7905  19
  -1  -7  -6 84.4487 44.4412  15
   1   7   6 120.482 52.1231  66
  -1  -7  -6 148.441 30.2614  63
  -1  -7  -6 157.278 28.5616  54
  -1  -7  -6 132.147 30.0523  56
  -1  -7  -6 11.8221 33.3474  51
  -1  -7  -7 7622.29 306.967  15
  -1  -7  -7 7642.41 166.013  54
  -1  -7  -7 7915.00 180.053  56
  -1  -7  -7 8167.98 188.768  63
  -1  -7  -8 307.351 31.0753  54
  -1  -7  -8 365.511 41.2481  56
  -1  -7  -8 381.830 40.2137  58
  -1  -7  -9 706.684 49.0940  63
  -1  -7  -9 787.604 51.9678  56
  -1  -7  -9 657.442 47.7257  58
  -1  -7 -10-24.5802 20.7420  63
  -1  -7 -10 9.06117 17.5495  58
  -1  -8   3 12.2941 10.5050  39
   1   8  -3-2.63915 9.92365  46
   1   8  -3 7.39566 10.6058  44
   1   8  -2 23.9403 13.9907  27
  -1  -8   2 80.2893 34.3309  25
   1   8  -2 25.1843 13.9426  40
  -1  -8   2 20.2161 13.5464  32
   1   8  -2 24.1985 14.7902  44
   1   8  -2 40.1299 14.9225  46
   1   8  -1 47.6180 19.3208  46
  -1  -8   1 66.7208 20.2429  39
  -1  -8   1 39.0477 17.0666  42
   1   8  -1 85.3778 19.9235  40
   1   8  -1 49.3750 17.6276  50
  -1  -8   1 53.4395 17.3733  32
   1   8  -1 73.1249 18.5854  27
  -1  -8   0 181.555 24.2412  32
  -1  -8   0 11.0069 27.2649  51
   1   8   0 209.617 26.2722  46
   1   8   0 212.384 29.0694  44
   1   8   0 210.168 27.1018  40
  -1  -8   0 181.974 27.6609  42
  -1  -8   0 190.373 27.3062  39
   1   8   0 221.625 50.9379  17
   1   8   0 214.311 54.9410  19
   1   8   0 198.335 24.9392  27
  -1  -8   0 182.976 53.0390  25
   1   8   0 218.428 54.4710  21
   1   8   0 136.399 47.2814  20
  -1  -8  -1 7.08028 14.8875  32
  -1  -8  -1-22.6202 34.1169  51
   1   8   1 3.02278 16.0734  46
   1   8   1 1.72634 19.1757  44
  -1  -8  -1 5.42128 17.8598  42
  -1  -8  -1-1.70855 16.7745  39
   1   8   1 1.59758 16.0978  40
   1   8   1 6.72348 33.2245  19
   1   8   1-17.7490 32.8584  17
   1   8   1 6.33423 35.1792  21
   1   8   1 7.03656 35.6749  66
  -1  -8  -1 14.4315 33.7282  25
   1   8   1 23.1869 16.2640  27
   1   8   2 465.645 34.9614  27
  -1  -8  -2 468.371 76.5252  25
   1   8   2 503.488 41.3912  44
  -1  -8  -2 455.171 41.0238  42
   1   8   2 477.981 35.1657  46
   1   8   2 473.342 37.0874  40
  -1  -8  -2 529.780 39.9830  39
  -1  -8  -2 548.645 36.4334  32
   1   8   2 539.239 84.2505  21
   1   8   2 613.375 86.8833  20
  -1  -8  -2 518.935 78.8980  15
   1   8   2 386.116 65.3967  17
   1   8   2 535.580 83.1368  19
   1   8   2 386.977 80.6745  66
   1   8   3 719.051 41.7486  40
  -1  -8  -3 737.042 45.6914  39
   1   8   3 653.061 90.7404  20
   1   8   3 661.970 93.4544  21
  -1  -8  -3 735.423 92.6832  15
   1   8   3 673.921 93.4093  19
   1   8   3 723.262 47.4042  44
  -1  -8  -4 45.2643 39.2011  15
   1   8   4 69.0288 42.8705  19
  -1  -8  -4-2.67935 36.4594  51
   1   8   4 22.6136 19.3118  44
  -1  -8  -4 59.9290 18.8554  39
  -1  -8  -4 36.0305 21.4767  63
   1   8   4 67.0048 37.9897  20
   1   8   4 66.3748 50.6590  66
  -1  -8  -5 1293.07 64.0618  63
   1   8   5 1317.25 135.069  66
  -1  -8  -5 1450.33 58.2178  36
  -1  -8  -5 1414.85 129.715  15
   1   8   5 1262.51 114.733  19
   1   8   5 1360.49 114.351  20
   1   8   5 1279.60 119.429  21
  -1  -8  -5 1581.68 70.2755  54
  -1  -8  -6 749.708 98.5405  15
   1   8   6 730.386 88.6267  21
  -1  -8  -6 792.172 49.8035  54
  -1  -8  -6 670.427 44.8437  56
  -1  -8  -6 785.411 53.5523  63
   1   8   6 667.872 94.6913  66
  -1  -8  -7-6.54675 31.5271  51
  -1  -8  -7 101.891 27.6983  63
  -1  -8  -7 87.5355 24.0743  54
  -1  -8  -7 104.178 27.4803  56
   1   8   7 91.7158 47.0390  67
  -1  -8  -8 2931.07 102.078  56
  -1  -8  -8 3070.54 107.636  63
  -1  -8 -10 7.42895 16.2319  63
   1   9  -1-16.2109 10.9022  46
   1   9  -1-9.02054 10.3300  40
  -1  -9   1-2.93129 11.2437  39
   1   9   0 33.6792 13.5595  46
   1   9   0 35.9756 15.6341  44
   1   9   0 32.8314 15.8058  50
   1   9   0 37.9373 14.0162  27
   1   9   0 33.0517 13.8124  40
  -1  -9   0 31.6752 14.7621  39
   1   9   1 280.401 28.5920  44
   1   9   1 204.368 21.8181  46
   1   9   1 243.241 24.8703  40
  -1  -9  -1 280.628 27.7602  39
   1   9   1 263.184 29.6898  50
   1   9   1 254.059 23.2500  27
   1   9   2 6.08922 33.1067  20
   1   9   2 17.6578 34.0244  21
  -1  -9  -2-8.31587 29.2482  51
   1   9   2 7.06772 16.8076  44
   1   9   2 5.77445 12.2827  40
  -1  -9  -2 9.98400 16.0074  39
  -1  -9  -3 393.504 32.2665  39
   1   9   3 349.340 67.0479  19
   1   9   3 423.794 33.0134  44
   1   9   3 410.686 69.0206  20
   1   9   4-6.36275 35.3381  21
   1   9   4 11.7927 33.4232  20
   1   9   4 9.30706 13.8967  44
  -1  -9  -4 14.5992 34.6737  51
   1   9   4 37.1837 35.8246  19
  -1  -9  -4 5.16340 23.0877  54
   1   9   5 41.9136 39.6210  21
   1   9   5 97.9885 37.9328  20
  -1  -9  -5 99.3809 27.2699  54
  -1  -9  -5 102.345 22.7280  63
   1   9   5 72.5469 36.9327  19
  -1  -9  -6 718.759 45.7073  63
   1   9   6 690.012 79.6915  21
   1   9   6 606.964 36.5559  50
  -1  -9  -7-13.2165 29.6850  51
  -1  -9  -7 47.4269 23.4956  63
  -1  -9  -8 322.754 32.3190  63
  -1  -9  -9 45.1541 18.9031  63
   1  10   1 2.21264 9.92897  44
   1  10   1 7.78996 10.9597  50
   1  10   2 7.83418 12.0479  34
  -1 -10  -2 12.9532 20.0258  51
   1  10   2 14.7640 11.6905  44
   1  10   3 51.3641 15.6020  34
  -1 -10  -3 49.7531 16.8900  36
   1  10   3 31.7577 15.7201  50
  -1 -10  -3-1.54734 24.5063  51
   1  10   3 32.0132 11.9963  44
  -1 -10  -3 36.3491 19.0925  54
  -1 -10  -4-20.2425 18.0624  54
  -1 -10  -4-5.19674 28.6619  51
   1  10   4-11.8022 14.3430  50
  -1 -10  -5 97.3772 20.4174  54
   1  10   5 43.0661 14.3698  50
  -1 -10  -6-5.67000 15.5995  54
  -1 -10  -6-14.2543 25.5196  51
   1  10   6-8.89782 13.1532  34
  -1 -10  -7-6.40606 24.1306  51
  -1 -11  -4-0.73819 14.4466  51
  -1 -11  -5-5.85605 16.1511  51
   2 -10  -5-0.84285 17.0393  51
  -2  10   4 157.505 16.9395  47
   2 -10  -4 126.477 16.7255  36
  -2  10   3 100.378 15.7342  47
   2 -10  -1 4.75466 15.4825  51
   2  -9  -8 229.971 17.8955  56
   2  -9  -8 206.770 16.7645  63
   2  -9  -7 125.285 19.3673  56
   2  -9  -7 110.507 16.5590  63
   2  -9  -6 126.192 21.1119  56
   2  -9  -6 117.971 18.0883  63
  -2   9   6 120.526 17.7554  30
   2  -9  -6 112.082 18.8675  43
   2  -9  -5 48.8716 18.4361  43
   2  -9  -5 60.1565 18.6079  56
   2  -9  -5 49.1838 17.6742  36
  -2   9   5 67.6896 16.1339  34
  -2   9   5 60.0481 17.2724  47
  -2   9   5 94.6358 39.9440  26
  -2   9   5 49.2069 17.0994  30
   2  -9  -4 1448.91 60.4886  36
  -2   9   4 1394.04 57.3149  34
  -2   9   4 1398.51 60.1393  47
  -2   9   4 1352.49 52.6072  50
   2  -9  -4 1295.28 59.0171  43
  -2   9   4 1436.94 60.0025  30
  -2   9   3 1049.82 50.2269  34
  -2   9   3 1126.54 53.8728  47
  -2   9   3 924.639 47.2262  50
   2  -9  -3 989.477 50.4364  43
  -2   9   3 1034.46 50.6783  30
  -2   9   2 280.980 26.6209  30
   2  -9  -2 243.984 25.7896  32
  -2   9   2 279.810 28.3646  50
   2  -9  -2 284.273 29.7334  36
  -2   9   2 263.987 27.5883  34
   2  -9  -2 255.465 26.5551  43
  -2   9   2 313.963 54.9562  26
  -2   9   1 56.6764 17.0669  34
   2  -9  -1 23.7426 17.6220  36
  -2   9   1 46.0651 17.2434  50
  -2   9   1 44.5642 18.2045  47
  -2   9   1 56.6755 15.2542  30
   2  -9  -1 44.5841 16.1559  32
   2  -9  -1 41.3612 15.8714  43
  -2   9   0 286.259 23.5087  34
   2  -9   0 333.188 23.8493  35
   2  -9   0 352.438 27.8092  36
  -2   9   0 309.171 24.5680  47
   2  -9   0 272.005 23.6585  43
  -2   9   0 302.228 22.7894  44
   2  -9   1 227.940 20.5035  36
  -2   9  -1 257.466 20.6530  50
  -2   9  -1 223.456 18.7521  44
   2  -8  -8 118.306 21.0190  63
   2  -8  -8 104.479 23.2350  56
   2  -8  -7 5.92795 22.0999  56
  -2   8   7 17.4359 14.0231  31
   2  -8  -7 15.0669 17.7533  63
   2  -8  -6-16.5331 19.2973  63
  -2   8   6 10.4198 14.7541  47
   2  -8  -6-11.7339 17.4170  43
  -2   8   6 6.30565 14.9950  30
  -2   8   6 22.3028 35.7570  26
   2  -8  -6 24.4565 22.7132  56
  -2   8   5 2859.92 96.0477  47
   2  -8  -5 3141.38 106.506  43
  -2   8   5 2627.61 154.086  21
   2  -8  -5 2797.49 100.339  56
  -2   8   5 2836.73 91.0601  34
   2  -8  -5 2879.36 97.6215  36
   2  -8  -5 2765.93 98.9293  63
  -2   8   5 2649.37 179.555  68
  -2   8   5 2909.29 98.1027  30
   2  -8  -4 1901.91 80.9313  43
   2  -8  -4 1616.82 67.0989  45
  -2   8   4 1812.12 137.507  21
   2  -8  -4 1632.62 72.9963  56
   2  -8  -4 1852.23 71.1266  35
  -2   8   4 1980.58 75.2112  34
  -2   8   4 1815.08 69.6285  50
   2  -8  -4 1689.38 70.6412  63
  -2   8   4 1747.10 149.463  68
  -2   8   4 1581.22 141.208  67
   2  -8  -3 463.947 38.1043  32
   2  -8  -3 360.654 32.2688  45
   2  -8  -3 428.381 38.7598  43
  -2   8   3 472.686 72.5569  21
  -2   8   3 434.636 38.2928  50
   2  -8  -3 421.154 34.0986  35
  -2   8   3 474.473 39.3094  34
  -2   8   3 393.975 77.2978  68
  -2   8   3 514.997 74.7382  19
   2  -8  -2 413.933 36.2731  32
  -2   8   2 484.804 41.0191  50
   2  -8  -2 404.793 33.3107  45
   2  -8  -2 462.488 39.3706  43
  -2   8   2 427.623 72.8576  21
  -2   8   2 387.995 64.5707  20
  -2   8   2 432.405 38.5374  34
   2  -8  -2 426.829 34.6699  35
   2  -8  -2 478.594 40.3586  36
  -2   8   2 432.663 77.6100  67
  -2   8   2 402.642 79.0815  68
  -2   8   2 400.381 68.9649  19
  -2   8   1 413.633 37.9584  50
   2  -8  -1 357.413 31.4712  45
   2  -8  -1 394.749 35.9321  43
  -2   8   1 406.783 31.6764  44
   2  -8  -1 467.554 39.1617  39
  -2   8   1 302.469 59.8990  20
   2  -8  -1 368.108 32.9388  35
  -2   8   1 419.926 71.4642  67
  -2   8   1 312.854 66.4004  68
  -2   8   1 412.290 70.1801  19
   2  -8   0 461.974 35.1015  45
   2  -8   0 467.039 36.9834  43
  -2   8   0 455.839 34.1355  44
   2  -8   0 514.458 39.5962  39
  -2   8   0 418.629 31.4709  30
  -2   8   0 519.888 73.9637  21
  -2   8   0 556.887 76.5674  20
   2  -8   0 468.846 35.5788  35
  -2   8   0 535.361 37.7039  34
  -2   8   0 452.961 71.4882  19
  -2   8  -1 1108.15 53.7917  50
  -2   8  -1 1058.80 48.6756  47
   2  -8   1 1082.01 51.7179  45
   2  -8   1 1101.87 52.3483  43
  -2   8  -1 1240.16 54.1486  44
   2  -8   1 1192.13 56.1618  32
   2  -8   1 1179.70 54.1082  35
  -2   8  -1 1064.66 48.9759  34
   2  -8   1 1218.26 56.5156  39
  -2   8  -1 1170.18 49.7224  40
  -2   8  -2-3.05271 13.1535  50
  -2   8  -2 5.09892 11.5617  40
   2  -8   2 5.91981 13.6226  39
   2  -8   2 4.46464 13.1506  45
  -2   8  -2 2.25147 13.1400  44
   2  -8   2 4.25261 12.7559  43
   2  -8   2 32.2862 15.0192  35
   2  -8   2 7.34877 14.2286  32
   2  -8   3 475.855 27.5667  39
   2  -8   3 550.976 30.7922  32
   2  -8   3 508.283 28.6007  45
  -2   8  -3 540.339 29.6164  44
   2  -8   3 591.041 30.6920  35
   2  -7  -9 3060.07 86.6798  58
   2  -7  -9 2952.98 89.8464  56
   2  -7  -9 3037.24 90.9449  63
   2  -7  -8 688.657 40.8655  58
   2  -7  -7 642.735 47.8867  63
   2  -7  -7 588.325 41.4704  58
  -2   7   7 583.109 37.3394  31
  -2   7   7 570.851 71.5436  26
   2  -7  -7 564.921 47.2315  56
  -2   7   6 4544.39 239.051  68
  -2   7   6 4628.45 233.227  67
   2  -7  -6 5162.78 156.442  63
  -2   7   6 5079.16 240.293  26
   2  -7  -6 5038.13 146.613  58
  -2   7   6 4995.85 141.464  30
   2  -7  -6 5124.75 157.479  56
  -2   7   5 4471.60 132.767  47
   2  -7  -5 4055.04 214.036  15
  -2   7   5 4267.04 204.583  21
  -2   7   5 4195.44 227.556  66
  -2   7   5 4101.89 234.165  68
   2  -7  -5 4426.33 143.652  63
  -2   7   5 4060.32 229.106  67
   2  -7  -5 4690.70 137.989  36
  -2   7   5 4641.64 129.021  34
   2  -7  -5 4566.06 136.891  58
   2  -7  -5 4429.57 143.577  56
   2  -7  -4 158.181 28.9186  63
   2  -7  -4 216.382 34.2117  56
  -2   7   4 188.581 25.7568  50
   2  -7  -4 188.684 52.0744  15
   2  -7  -4 159.024 25.2907  45
   2  -7  -4 129.663 28.9182  43
  -2   7   4 158.187 50.3415  21
   2  -7  -4 221.875 28.3206  35
  -2   7   4 197.950 28.1164  34
  -2   7   4 215.323 63.5698  67
  -2   7   4 200.924 59.7618  66
  -2   7   4 198.901 66.9868  68
  -2   7   4 132.250 61.3128   9
  -2   7   3 8135.69 341.928  66
   2  -7  -3 7811.85 213.664  63
  -2   7   3 8198.58 344.983  67
  -2   7   3 8825.41 220.000  34
   2  -7  -3 8655.01 218.646  35
  -2   7   3 8603.88 303.820  20
  -2   7   3 8872.14 331.896  21
   2  -7  -3 8808.88 223.010  32
   2  -7  -3 8283.80 220.906  56
  -2   7   3 8824.93 218.939  50
   2  -7  -3 8822.09 227.769  43
   2  -7  -3 8529.51 217.835  45
   2  -7  -3 8816.21 340.181  15
  -2   7   3 8536.73 315.416  19
   2  -7  -3 7757.86 321.029  13
  -2   7   2 2985.27 195.489  67
   2  -7  -2 3094.53 105.943  35
  -2   7   2 3208.71 108.518  34
  -2   7   2 3149.87 186.246  21
  -2   7   2 3300.55 178.962  20
   2  -7  -2 3200.46 109.020  32
   2  -7  -2 3099.40 105.997  56
  -2   7   2 3252.50 109.564  50
   2  -7  -2 3277.62 107.681  45
   2  -7  -2 3448.86 114.343  43
   2  -7  -2 3481.77 114.571  39
  -2   7   2 3420.24 188.704  19
   2  -7  -2 3102.43 195.163  13
  -2   7   1 364.928 74.1128  67
  -2   7   1 334.559 72.2214  66
   2  -7  -1 383.074 34.6280  35
  -2   7   1 390.785 68.5237  20
  -2   7   1 306.135 35.3856  50
   2  -7  -1 345.787 33.4063  45
   2  -7  -1 359.997 36.7131  43
  -2   7   1 354.829 31.4242  44
   2  -7  -1 390.408 36.9024  39
   2  -7  -1 311.390 54.1239  18
  -2   7   1 357.916 66.3576  19
   2  -7  -1 287.699 65.1790  13
   2  -7   0 100.948 41.8259  12
   2  -7   0 76.1335 45.7058  13
   2  -7   0 96.6885 23.6481  32
  -2   7   0 99.4843 26.0768  50
  -2   7   0 94.8017 21.3813  44
   2  -7   0 99.2544 24.6413  43
   2  -7   0 96.4204 22.5285  45
   2  -7   0 93.6587 23.9659  39
  -2   7   0 93.7094 19.1275  40
  -2   7   0 136.655 49.5198  20
  -2   7   0 95.5241 46.8217  21
   2  -7   0 112.446 23.0584  35
  -2   7   0 70.5921 22.5655  34
   2  -7   0 85.0574 34.6664  18
  -2   7   0 79.0775 42.9525  19
  -2   7   0 12.5691 39.0635  67
   2  -7   0 74.1897 39.0644  65
  -2   7   0 67.3837 45.8691  66
  -2   7   0 31.4057 39.6865  68
   2  -7   1 207.201 56.3643  13
  -2   7  -1 145.124 21.0371  30
   2  -7   1 114.593 23.4186  32
  -2   7  -1 146.303 27.3793  50
  -2   7  -1 161.280 22.9839  46
   2  -7   1 192.519 27.5513  43
  -2   7  -1 198.731 27.2403  44
   2  -7   1 157.409 24.8789  45
   2  -7   1 205.566 28.7537  39
  -2   7  -1 162.452 23.0007  40
  -2   7  -1 133.242 49.2470  21
  -2   7  -1 161.157 48.5772  20
   2  -7   1 131.499 25.1898  35
   2  -7   1 153.908 19.7981  33
  -2   7  -1 172.136 25.1305  34
   2  -7   1 175.077 44.8371  18
  -2   7  -1 165.363 50.5697  19
  -2   7  -1 86.8993 43.6784  66
  -2   7  -2 596.025 41.1272  50
  -2   7  -2 558.562 35.9775  47
   2  -7   2 612.300 42.5917  45
  -2   7  -2 735.607 43.3927  46
  -2   7  -2 695.831 43.9340  44
   2  -7   2 691.441 44.4324  39
  -2   7  -2 680.753 42.1162  40
  -2   7  -2 590.069 37.0904  34
   2  -7   2 680.350 43.9829  35
  -2   7  -2 582.752 71.9493  21
  -2   7  -2 643.605 80.9456  20
   2  -7   2 679.258 44.1310  32
   2  -7   2 590.015 72.3046  18
  -2   7  -2 594.490 79.3319  19
   2  -7   3 261.190 28.1202  45
  -2   7  -3 285.881 28.6168  44
  -2   7  -3 214.208 24.1418  50
   2  -7   3 281.490 28.4669  32
   2  -7   3 266.077 27.7041  35
  -2   7  -3 228.179 24.0905  37
   2  -7   3 248.325 26.4872  39
  -2   7  -3 280.985 27.4387  40
   2  -7   4 712.548 37.7813  32
  -2   7  -4 659.844 36.1688  40
   2  -7   4 616.203 33.1328  39
   2  -7   4 599.367 33.8955  43
   2  -7   4 720.509 38.1601  45
  -2   7  -5 110.343 12.1076  62
   2  -6 -10 1052.07 38.3826  58
   2  -6  -9 133.288 24.2152  56
   2  -6  -9 129.350 21.4782  58
   2  -6  -9 151.648 22.8817  63
   2  -6  -8 365.864 38.2755  56
   2  -6  -8 348.257 33.7911  58
   2  -6  -8 347.555 30.5350  57
   2  -6  -8 415.938 39.1489  63
  -2   6   7 1659.07 64.6820  31
   2  -6  -7 1746.89 74.8333  58
   2  -6  -7 1648.01 67.8002  57
  -2   6   7 1574.60 117.152  26
   2  -6  -6 1334.06 66.0105  58
   2  -6  -6 1420.56 76.0174  56
  -2   6   6 1490.30 124.305  26
  -2   6   6 1262.17 116.973  67
   2  -6  -6 1434.33 74.9501  63
  -2   6   6 1218.40 120.175  68
   2  -6  -6 1374.79 70.5906  43
  -2   6   6 1317.88 59.4168  30
   2  -6  -5 4654.98 139.775  58
   2  -6  -5 4765.83 150.658  56
  -2   6   5 4754.76 134.047  47
   2  -6  -5 4631.20 137.114  45
  -2   6   5 4770.60 205.928  21
  -2   6   5 4675.78 241.237  68
  -2   6   5 4224.67 219.258  66
   2  -6  -5 4448.72 146.542  63
  -2   6   5 4513.74 233.860  67
   2  -6  -5 4537.31 137.453  36
  -2   6   5 4745.98 128.521  34
   2  -6  -5 4278.98 210.759  15
  -2   6   5 4564.18 239.210   9
   2  -6  -4 1041.15 55.3822  58
   2  -6  -4 1152.48 63.8791  56
  -2   6   4 1042.55 49.4139  50
  -2   6   4 1018.56 109.106   6
   2  -6  -4 1049.60 97.1445  13
   2  -6  -4 1043.32 53.9419  45
  -2   6   4 1061.48 99.7453  21
  -2   6   4 1089.66 52.9374  34
   2  -6  -4 1191.84 56.6852  35
   2  -6  -4 1093.94 61.4572  63
  -2   6   4 1025.49 112.402  66
  -2   6   4 1081.19 115.614  67
  -2   6   4 1098.12 116.577  68
   2  -6  -4 1157.83 106.476  15
   2  -6  -3 4426.40 136.584  63
  -2   6   3 4518.02 229.848  66
  -2   6   3 4654.56 234.563  67
  -2   6   3 4525.88 131.218  34
   2  -6  -3 4541.12 132.603  35
  -2   6   3 4674.10 194.711  20
  -2   6   3 4473.58 212.343  21
   2  -6  -3 4680.11 135.580  32
   2  -6  -3 4554.89 139.127  56
  -2   6   3 4658.56 130.853  50
   2  -6  -3 4580.78 133.406  45
  -2   6   3 4159.83 222.546   6
   2  -6  -3 4187.56 211.440  13
   2  -6  -3 4207.72 194.513  18
  -2   6   3 4363.98 200.010  19
   2  -6  -2 3196.46 164.867  18
  -2   6   2 3712.79 183.484  19
   2  -6  -2 3398.03 111.546  56
  -2   6   2 3529.80 109.927  50
   2  -6  -2 3456.47 108.816  45
   2  -6  -2 3693.87 114.745  39
  -2   6   2 3338.55 172.219  20
  -2   6   2 3300.72 179.390  21
   2  -6  -2 3421.50 100.414  33
  -2   6   2 3447.87 109.048  34
   2  -6  -2 3410.30 108.992  35
  -2   6   2 3523.45 199.681  66
   2  -6  -2 3246.78 187.162  13
   2  -6  -1 6.87478 33.9721  13
  -2   6   1 7.61950 16.6604  50
  -2   6   1-1.22634 13.8329  44
   2  -6  -1-13.0347 18.0980  43
   2  -6  -1-9.06510 14.7341  45
   2  -6  -1 6.53412 16.1444  39
  -2   6   1 5.93086 33.6182  21
  -2   6   1 16.6927 30.9027  20
   2  -6  -1-3.02476 15.1424  35
   2  -6  -1 14.7157 13.1498  33
  -2   6   1 14.7002 18.3316  34
  -2   6   1 19.8553 38.9873  66
  -2   6   1-12.9413 39.5033  67
   2  -6  -1 4.78522 25.4448  65
   2  -6  -1-5.06915 22.9870  18
  -2   6   1-17.2998 33.3343  19
   2  -6   0 37.6539 30.4930  18
  -2   6   0 30.2324 34.2755  19
   2  -6   0 6.45511 16.1618  32
  -2   6   0 12.6698 19.0044  50
  -2   6   0 29.8344 14.5139  46
  -2   6   0 5.57550 15.4870  44
   2  -6   0 4.74113 15.8274  45
   2  -6   0 14.7855 17.3754  39
  -2   6   0 42.9051 15.4123  40
  -2   6   0 35.7252 35.0764  20
   2  -6   0 8.66616 23.5613  24
  -2   6   0 77.4031 41.0601  21
   2  -6   0 17.3395 16.4796  35
   2  -6   0 24.0511 13.9078  33
  -2   6   0 23.5802 18.9060  34
  -2   6   0-6.09003 37.1814  67
   2  -6   0 17.7599 34.2229  65
  -2   6   0 38.4479 39.1224  66
   2  -6   0-7.08159 30.0409  13
   2  -6   0-6.32112 28.6666  12
   2  -6   1 3900.79 212.327  65
  -2   6  -1 3079.87 178.047  68
  -2   6  -1 3679.96 198.483  66
  -2   6  -1 3264.36 182.383  67
   2  -6   1 4365.87 128.200  35
   2  -6   1 4104.19 117.207  33
  -2   6  -1 4053.88 120.269  34
  -2   6  -1 4099.69 204.312  20
  -2   6  -1 4107.15 200.145  21
   2  -6   1 3900.30 195.991  18
   2  -6   1 3965.00 111.004  28
   2  -6   1 4081.30 126.079  32
  -2   6  -1 3715.20 122.349  50
  -2   6  -1 4170.49 123.499  44
  -2   6  -1 4102.37 120.634  46
   2  -6   1 4123.27 126.815  45
   2  -6   1 3893.24 123.956  39
  -2   6  -1 3995.45 119.737  40
   2  -6   1 3932.57 184.001  24
  -2   6  -1 4150.49 117.258  27
   2  -6   1 3832.32 205.982  12
   2  -6   1 3809.54 213.259  13
   2  -6   2 6.26671 28.4215  18
  -2   6  -2 6.16066 32.7621  19
   2  -6   2 8.62055 17.0463  32
  -2   6  -2 36.4148 20.7051  50
  -2   6  -2 25.7423 17.7841  46
  -2   6  -2 29.4803 18.3868  44
   2  -6   2 31.6968 19.3609  45
  -2   6  -2 20.6598 17.3810  40
   2  -6   2 28.1972 18.9968  39
  -2   6  -2 37.8191 34.6510  21
  -2   6  -2 31.7235 30.5201  20
   2  -6   2 16.3060 28.9056  24
  -2   6  -2 29.2751 17.4694  34
   2  -6   2 22.4444 16.4570  33
   2  -6   2 14.5928 33.0902  65
   2  -6   2 85.0342 40.1698  12
   2  -6   2 7.09208 33.1535  13
   2  -6   3 1391.77 118.373  18
  -2   6  -3 1393.61 114.228  19
   2  -6   3 1509.89 67.9634  32
  -2   6  -3 1386.46 62.3813  50
   2  -6   3 1590.76 70.7305  45
  -2   6  -3 1503.58 66.8712  46
  -2   6  -3 1630.95 69.5772  44
   2  -6   3 1484.29 66.0861  39
  -2   6  -3 1619.14 68.7355  40
  -2   6  -3 1501.79 120.480  20
   2  -6   3 1460.45 63.1355  33
  -2   6  -3 1336.65 55.6219  34
   2  -6   3 1395.33 112.588  24
   2  -6   3 1356.94 128.490  65
  -2   6  -4 261.271 24.7796  50
  -2   6  -4 264.307 29.1879  46
  -2   6  -4 266.018 28.6025  40
   2  -6   4 254.080 26.9279  39
   2  -6   4 274.502 29.1601  32
   2  -6   4 191.865 47.8386  24
  -2   6  -4 288.862 53.1908  20
   2  -6   4 248.353 27.1338  33
  -2   6  -4 212.770 25.3604  37
   2  -6   4 251.361 53.2279  18
  -2   6  -4 257.985 48.6924  19
   2  -6   5 13.1980 13.3780  33
   2  -6   5 22.4033 15.8874  35
  -2   6  -5 26.7669 14.9911  44
   2  -6   5 30.0171 15.2854  32
  -2   6  -5 19.6790 14.2944  40
   2  -6   6 76.2101 14.6123  35
  -2   6  -6 52.8633 12.7638  62
   2  -5 -10 120.202 16.3844  57
   2  -5 -10 118.451 16.6947  58
   2  -5  -9 21.5929 17.6975  57
   2  -5  -9 14.1321 18.9311  56
   2  -5  -9 16.2845 16.9259  58
   2  -5  -9 14.1908 15.8904  63
   2  -5  -8 304.420 36.5129  56
   2  -5  -8 308.271 33.4292  57
   2  -5  -8 315.336 34.4779  58
   2  -5  -8 283.821 35.4168  63
  -2   5   8 342.688 54.4389  23
   2  -5  -7 615.784 49.9793  63
   2  -5  -7 529.158 48.0803  56
   2  -5  -7 597.933 43.8592  57
   2  -5  -7 599.551 45.6006  58
  -2   5   7 553.607 78.3081  11
  -2   5   6 322.167 60.7817  26
   2  -5  -6 380.247 37.0218  43
  -2   5   6 364.165 61.9427  67
  -2   5   6 284.985 61.4270  68
   2  -5  -6 296.437 31.7961  57
   2  -5  -6 342.313 35.2754  58
  -2   5   6 342.038 66.9983   9
  -2   5   6 281.883 27.7962  30
  -2   5   5 1176.50 114.304   6
  -2   5   5 1237.58 117.908   9
   2  -5  -5 1370.66 70.4961  63
   2  -5  -5 1309.31 62.3583  58
   2  -5  -5 1281.00 69.2429  56
  -2   5   5 1297.92 55.8032  47
   2  -5  -5 1396.62 65.5991  43
  -2   5   5 1451.44 126.209  68
  -2   5   5 1243.93 106.029  66
  -2   5   5 1197.73 111.614  67
   2  -5  -5 1289.15 56.6715  33
   2  -5  -5 1314.67 60.7866  36
  -2   5   5 1438.42 59.9214  30
   2  -5  -5 1203.62 99.8013  15
   2  -5  -4 2844.10 101.077  56
   2  -5  -4 2334.06 137.330  13
  -2   5   4 2703.52 164.332   9
   2  -5  -4 2782.77 95.3352  43
   2  -5  -4 2614.71 89.6831  45
  -2   5   4 2606.92 140.514  21
   2  -5  -4 2790.00 91.8767  58
   2  -5  -4 2692.49 89.7836  35
  -2   5   4 2692.52 84.5550  34
   2  -5  -4 2616.95 85.1719  33
   2  -5  -4 2643.63 90.2734  36
  -2   5   4 2776.31 161.963  66
  -2   5   4 2583.51 164.645  68
  -2   5   4 2780.86 165.697  67
   2  -5  -4 2300.73 139.606  15
   2  -5  -3 6656.96 243.397  18
  -2   5   3 6646.08 233.353  19
   2  -5  -3 6729.32 179.442  56
  -2   5   3 6473.13 165.161  50
   2  -5  -3 6670.69 172.221  45
   2  -5  -3 6790.72 176.842  43
  -2   5   3 6710.36 224.530  20
   2  -5  -3 6482.71 226.175  24
  -2   5   3 6751.78 248.331  21
   2  -5  -3 6709.90 172.083  35
   2  -5  -3 6588.25 165.159  33
  -2   5   3 6715.64 168.708  34
  -2   5   3 6979.70 270.057  66
  -2   5   3 6633.82 270.013  67
  -2   5   3 6228.11 261.389   6
   2  -5  -3 6238.89 248.780  13
  -2   5   2 6417.15 259.235  66
  -2   5   2 6550.40 262.503  67
   2  -5  -2 6512.47 167.443  35
  -2   5   2 6402.89 165.947  34
   2  -5  -2 6553.04 161.231  33
  -2   5   2 6413.04 230.453  20
  -2   5   2 6336.18 244.447  21
   2  -5  -2 6639.42 237.289  18
  -2   5   2 6523.77 237.332  19
   2  -5  -2 6355.21 170.820  56
  -2   5   2 6474.43 165.638  50
   2  -5  -2 6642.73 168.179  45
   2  -5  -2 6704.67 171.313  39
   2  -5  -2 6498.18 221.557  24
  -2   5   2 6125.38 250.728   6
   2  -5  -2 6627.40 257.348  13
  -2   5   1-4.91204 20.0780   6
   2  -5  -1 10.0873 24.2587  12
   2  -5  -1-5.67771 25.7466  13
  -2   5   1-3.74706 24.7695  14
  -2   5   1-10.8522 36.3921  67
   2  -5  -1-4.06121 23.4762  65
  -2   5   1-2.42623 14.3582  34
   2  -5  -1-1.26421 15.6343  35
   2  -5  -1-1.02091 13.0942  33
   2  -5  -1-11.0413 20.4406  24
  -2   5   1 4.50637 23.4112  20
  -2   5   1 14.6323 28.1945  21
   2  -5  -1 10.2389 13.5335  32
   2  -5  -1 6.42066 17.2250  56
  -2   5   1-4.98182 15.4024  50
  -2   5   1 3.95921 12.4953  44
   2  -5  -1 12.7259 14.3546  45
   2  -5  -1-2.65743 14.2106  39
   2  -5  -1-0.78688 9.31336  28
  -2   5   1 14.0208 24.8513  19
   2  -5  -1-8.86846 22.4812  18
   2  -5   0 25455.4 660.629  12
   2  -5   0 25498.7 677.002  13
   2  -5   0 25242.1 654.765  65
  -2   5   0 25024.5 664.393  66
  -2   5   0 24775.1 658.215  67
   2  -5   0 24755.8 541.097  33
   2  -5   0 25820.8 549.824  35
  -2   5   0 26019.6 655.916  20
   2  -5   0 25882.5 550.625  32
   2  -5   0 24615.9 535.688  28
  -2   5   0 24447.6 546.393  55
  -2   5   0 25710.2 550.159  50
   2  -5   0 25620.3 549.669  45
  -2   5   0 25855.9 541.307  46
  -2   5   0 25492.3 543.971  44
  -2   5   0 25582.8 540.966  40
   2  -5   0 25592.9 550.171  39
   2  -5   0 25338.9 645.135  18
  -2   5   0 26365.1 659.238  19
  -2   5   0 24312.1 638.445  14
   2  -5   0 25641.1 631.193  24
  -2   5   0 25867.2 537.057  27
   2  -5   1 2505.28 156.125  65
  -2   5  -1 2346.35 145.875  66
  -2   5  -1 2414.36 143.420  67
   2  -5   1 2554.43 83.9306  33
  -2   5  -1 2694.09 87.0454  34
  -2   5  -1 2670.30 151.454  20
  -2   5  -1 2494.10 145.141  21
   2  -5   1 2505.90 88.2689  32
  -2   5  -1 2589.19 88.6823  55
  -2   5  -1 2736.28 83.8504  27
   2  -5   1 2433.06 137.669  24
   2  -5   1 2709.19 90.5410  45
  -2   5  -1 2610.66 85.6339  46
  -2   5  -1 2681.11 87.7997  44
   2  -5   1 2713.21 89.8618  39
  -2   5  -1 2631.04 85.5334  40
   2  -5   1 2690.88 155.801  12
   2  -5   1 2410.40 154.854  13
   2  -5   1 2625.72 148.680  18
  -2   5  -1 2441.54 150.163  14
   2  -5   2 96.1515 42.4292  13
  -2   5  -2 129.116 38.4805  67
  -2   5  -2 84.2918 36.0587  66
   2  -5   2 60.3467 43.7215  65
  -2   5  -2 110.763 17.7581  30
   2  -5   2 104.308 20.9815  32
  -2   5  -2 92.1785 22.0839  55
  -2   5  -2 116.900 23.1831  50
  -2   5  -2 132.164 21.6879  46
  -2   5  -2 121.413 23.2400  44
  -2   5  -2 108.372 20.5106  40
   2  -5   2 105.570 21.3985  39
  -2   5  -2 117.366 21.2496  34
   2  -5   2 122.526 20.9364  33
  -2   5  -2 90.4105 39.9190  21
  -2   5  -2 108.611 41.5527  20
   2  -5   2 76.2422 33.8856  24
  -2   5  -2 103.809 19.4446  27
   2  -5   2 128.219 41.4997  25
   2  -5   2 113.261 41.1648  18
  -2   5  -2 117.552 42.1507  19
   2  -5   3 753.093 88.2706  13
   2  -5   3 827.112 49.6240  35
  -2   5  -3 757.855 41.1360  34
  -2   5  -3 920.501 95.8276  20
  -2   5  -3 873.214 84.6468  21
   2  -5   3 817.881 47.9406  32
  -2   5  -3 720.779 47.2388  55
  -2   5  -3 791.189 46.3081  50
  -2   5  -3 759.675 47.2645  46
  -2   5  -3 797.433 48.1985  44
   2  -5   3 850.962 47.5930  39
  -2   5  -3 866.410 49.2278  40
  -2   5  -3 854.354 47.2859  27
   2  -5   3 803.993 92.3667  24
   2  -5   3 685.827 81.4518  25
  -2   5  -3 684.812 80.9443  19
   2  -5   3 835.167 91.8744  18
  -2   5  -4 874.395 89.4358  19
   2  -5   4 984.516 104.323  18
   2  -5   4 1148.03 114.596  12
   2  -5   4 1046.60 115.414  65
  -2   5  -4 986.320 51.5137  60
  -2   5  -4 1030.73 56.0447  55
  -2   5  -4 938.189 48.7515  50
   2  -5   4 1017.13 58.3438  45
  -2   5  -4 1060.69 57.2452  46
  -2   5  -4 1070.82 56.5286  40
   2  -5   4 1077.58 53.8858  39
   2  -5   4 1035.22 55.2232  32
  -2   5  -4 1038.94 99.1908  20
  -2   5  -4 1001.00 52.4993  37
   2  -5   4 1200.13 59.5230  35
   2  -5   4 1046.89 104.802  24
   2  -5   4 911.189 89.5460  25
   2  -5   5 3820.68 200.727  24
   2  -5   5 4071.32 124.778  45
  -2   5  -5 4023.99 122.249  46
  -2   5  -5 3988.62 118.532  44
   2  -5   5 3671.58 110.766  39
  -2   5  -5 3710.68 114.894  53
  -2   5  -5 3640.69 115.488  55
   2  -5   5 4005.35 119.936  32
   2  -5   5 4058.67 123.392  35
  -2   5  -5 3538.84 111.253  37
   2  -5   5 3766.43 205.196  18
   2  -5   6 1387.59 60.4178  45
  -2   5  -6 1319.78 54.5235  44
  -2   5  -6 1457.34 58.6733  40
  -2   5  -6 1239.43 53.3751  53
   2  -5   6 1400.27 56.7069  32
   2  -5   6 1509.91 114.317  24
   2  -5   6 1436.39 59.4611  33
   2  -5   6 1370.11 59.4581  35
   2  -5   7 5.31219 10.1386  35
   2  -5   7 11.0652 10.7132  45
  -2   5  -7 11.3020 11.2506  62
   2  -4 -10 103.689 17.3804  58
   2  -4 -10 106.239 17.7739  57
   2  -4  -9 288.978 31.1736  57
   2  -4  -9 244.934 28.5624  58
   2  -4  -8 7090.92 191.140  57
   2  -4  -8 7195.39 190.426  58
   2  -4  -8 6653.23 182.152  56
   2  -4  -8 6693.29 186.732  63
   2  -4  -7 159.529 29.3996  58
   2  -4  -7 122.152 28.9658  63
  -2   4   7 83.4869 39.2930  11
   2  -4  -7 115.404 28.6642  56
   2  -4  -7 153.827 29.3988  57
   2  -4  -6 1366.08 69.9873  56
  -2   4   6 1392.03 106.617  26
   2  -4  -6 1397.22 66.5620  43
  -2   4   6 1374.16 119.614  11
  -2   4   6 1319.93 116.430   9
   2  -4  -6 1350.60 71.6346  63
   2  -4  -6 1379.42 66.5659  57
   2  -4  -6 1319.12 65.1323  58
  -2   4   6 1387.02 110.940  68
  -2   4   6 1375.57 57.1672  31
  -2   4   5 116.936 39.0968  67
  -2   4   5 70.7327 42.7708  68
  -2   4   5 79.4069 33.2118  66
   2  -4  -5 89.4891 19.4698  33
  -2   4   5 118.938 44.9796   9
   2  -4  -5 93.3796 20.9848  58
   2  -4  -5 82.6581 27.9861  56
   2  -4  -5 86.7013 20.9878  57
  -2   4   5 111.074 42.8679  26
   2  -4  -5 98.6926 21.6505  43
   2  -4  -5 82.4736 29.9849  15
  -2   4   5 71.3156 17.2338  30
   2  -4  -4 1021.33 48.9243  58
   2  -4  -4 1040.32 82.1043  15
  -2   4   4 1018.04 45.8280  47
   2  -4  -4 1123.52 50.6273  45
   2  -4  -4 1134.42 52.5965  43
   2  -4  -4 1148.90 88.9625  24
  -2   4   4 1018.58 78.2419  21
  -2   4   4 1121.96 99.4348   9
  -2   4   4 999.766 42.3051  34
   2  -4  -4 1107.47 50.5197  35
   2  -4  -4 1097.05 50.5654  36
   2  -4  -4 1057.49 47.5288  33
  -2   4   4 943.848 85.9227  66
  -2   4   4 1095.23 98.7806  68
  -2   4   4 921.848 89.6714  67
   2  -4  -4 1011.49 43.1486  28
  -2   4   3 13983.7 309.076  50
   2  -4  -3 14075.6 308.774  28
   2  -4  -3 14380.1 319.740  45
   2  -4  -3 14535.0 321.872  43
   2  -4  -3 14634.2 389.290  24
  -2   4   3 13990.1 358.146  20
  -2   4   3 14196.5 388.256  21
   2  -4  -3 13908.7 313.651  33
  -2   4   3 13969.1 311.883  34
   2  -4  -3 14298.4 318.716  35
  -2   4   3 14702.1 412.706  66
  -2   4   3 14832.8 426.431  68
  -2   4   3 14574.2 416.455  67
  -2   4   3 14219.0 370.472  19
   2  -4  -3 14394.9 398.985  18
   2  -4  -3 14009.6 389.937  15
  -2   4   2 241.566 52.8600  67
  -2   4   2 191.248 44.1551  66
   2  -4  -2 171.640 29.4903  65
  -2   4   2 226.483 21.7929  34
   2  -4  -2 196.827 21.0967  35
   2  -4  -2 216.279 22.2151  36
   2  -4  -2 193.234 19.7447  33
   2  -4  -2 252.544 38.3741  24
  -2   4   2 207.723 35.7319  20
  -2   4   2 237.079 43.4988  21
   2  -4  -2 204.977 20.8899  32
   2  -4  -2 262.078 41.7968  18
  -2   4   2 189.696 37.0106  19
  -2   4   2 213.452 20.9141  50
   2  -4  -2 233.971 21.8445  45
   2  -4  -2 240.650 23.6326  43
   2  -4  -2 193.549 17.3412  28
  -2   4   2 185.076 39.5573   6
  -2   4   2 192.169 34.1627  14
   2  -4  -1 1359.45 87.1699  65
  -2   4   1 1518.52 103.791  66
  -2   4   1 1430.67 52.9313  34
   2  -4  -1 1398.29 51.1360  33
  -2   4   1 1523.88 91.9454  20
  -2   4   1 1501.41 96.8853  21
   2  -4  -1 1352.07 47.4823  28
   2  -4  -1 1425.45 53.7263  32
   2  -4  -1 1473.26 91.9055  18
  -2   4   1 1345.56 89.7788  19
  -2   4   1 1465.72 53.7003  50
   2  -4  -1 1425.42 54.2947  45
  -2   4   1 1359.81 48.0518  44
   2  -4  -1 1524.50 55.8661  39
   2  -4  -1 1449.14 86.7004  24
   2  -4  -1 1360.93 92.2463  12
  -2   4   1 1417.12 93.2426   6
  -2   4   1 1312.55 86.1991  14
   2  -4   0 3249.33 150.490  65
  -2   4   0 3104.99 152.373  66
  -2   4   0 3144.87 151.073  67
   2  -4   0 3252.91 89.5131  33
  -2   4   0 3035.76 142.059  20
   2  -4   0 3190.75 92.1167  32
   2  -4   0 3072.22 85.8004  28
   2  -4   0 3031.24 141.441  18
  -2   4   0 3349.90 149.494  19
  -2   4   0 3130.09 91.9180  50
  -2   4   0 3112.89 88.3252  44
  -2   4   0 3124.36 86.5856  46
   2  -4   0 3050.26 91.1465  39
  -2   4   0 3074.08 85.8854  40
  -2   4   0 3143.15 139.783   6
  -2   4   0 3295.09 148.833  14
   2  -4   0 3204.19 138.615  24
  -2   4   0 3067.89 83.3175  27
   2  -4   1 20046.9 426.827  32
   2  -4   1 19912.9 518.266  18
  -2   4  -1 19811.1 527.010  14
  -2   4  -1 19463.6 418.720  27
   2  -4   1 19195.7 510.321  25
   2  -4   1 19783.9 509.534  24
  -2   4  -1 19208.3 421.784  46
  -2   4  -1 19673.3 423.698  44
  -2   4  -1 19398.8 421.475  40
   2  -4   1 19517.3 424.356  39
  -2   4  -1 20236.4 517.013  20
  -2   4  -1 19624.7 511.922  21
   2  -4   1 19388.8 426.376  35
  -2   4  -1 19476.4 422.876  34
   2  -4   1 19302.9 422.424  33
   2  -4   1 20142.8 532.929  13
   2  -4   1 19491.0 528.628  65
  -2   4  -1 19693.1 516.795  66
  -2   4  -1 19369.5 508.518  67
   2  -4   2 2567.15 146.195  12
   2  -4   2 2466.00 143.454  13
   2  -4   2 2390.80 148.388  65
  -2   4  -2 2424.23 132.163  66
  -2   4  -2 2265.21 120.929  68
  -2   4  -2 2389.34 125.333  67
   2  -4   2 2440.18 84.0296  35
  -2   4  -2 2465.12 78.5037  34
  -2   4  -2 2595.66 134.587  21
   2  -4   2 2490.23 83.2259  32
  -2   4  -2 2479.24 85.5232  55
  -2   4  -2 2500.02 82.2488  50
   2  -4   2 2638.89 86.4236  45
  -2   4  -2 2448.17 81.9562  46
  -2   4  -2 2553.04 82.8611  44
   2  -4   2 2447.31 80.8626  39
  -2   4  -2 2643.91 83.2186  40
  -2   4  -2 2554.01 80.1106  27
   2  -4   2 2489.37 138.501  24
   2  -4   2 2580.16 138.506  25
  -2   4  -2 2267.48 144.785  14
  -2   4  -2 2717.62 143.478  19
   2  -4   2 2586.26 143.442  18
   2  -4   3 1072.41 100.196  12
   2  -4   3 982.053 92.8572  13
  -2   4  -3 842.517 75.6815  66
  -2   4  -3 1058.14 45.9338  34
   2  -4   3 971.863 50.7253  35
  -2   4  -3 944.539 89.3507  20
  -2   4  -3 1023.74 84.4082  21
   2  -4   3 1053.55 50.3904  32
  -2   4  -3 992.528 52.8972  55
  -2   4  -3 884.019 42.2989  47
  -2   4  -3 967.060 48.0767  50
   2  -4   3 967.319 51.3682  45
  -2   4  -3 966.883 49.9541  46
   2  -4   3 1001.64 48.2379  39
  -2   4  -3 1017.15 50.2100  40
   2  -4   3 927.505 83.9713  25
  -2   4  -3 1013.14 48.7305  27
  -2   4  -3 984.542 88.8888  19
  -2   4  -3 925.378 100.760  14
   2  -4   3 992.420 95.1398  18
  -2   4  -4 9710.46 319.995  19
   2  -4   4 9070.54 322.235  13
   2  -4   4 9470.18 350.914  12
   2  -4   4 9115.26 356.253  65
   2  -4   4 9596.61 238.156  35
  -2   4  -4 9518.31 324.959  20
  -2   4  -4 8863.68 230.021  60
  -2   4  -4 9023.28 237.438  55
  -2   4  -4 9480.40 227.094  50
  -2   4  -4 9666.57 235.371  44
   2  -4   4 9697.01 240.122  45
  -2   4  -4 9417.30 236.655  46
   2  -4   4 9358.29 229.815  39
  -2   4  -4 9640.25 236.730  40
   2  -4   4 9795.93 236.372  32
   2  -4   4 9077.28 312.089  25
  -2   4  -5 1018.37 53.7100  59
  -2   4  -5 1251.71 61.0079  60
  -2   4  -5 1270.23 62.7303  55
   2  -4   5 1196.48 118.234  12
   2  -4   5 1174.74 61.7665  45
  -2   4  -5 1223.27 58.9521  44
   2  -4   5 1200.19 54.1337  39
  -2   4  -5 1137.29 98.5670  20
  -2   4  -5 1147.00 56.6171  37
   2  -4   5 1185.92 60.5907  35
   2  -4   5 1180.92 58.4879  32
   2  -4   5 999.933 111.789  65
   2  -4   6 2303.19 88.1066  45
  -2   4  -6 2311.95 82.0734  44
  -2   4  -6 2388.96 85.8569  40
  -2   4  -6 2265.00 86.8610  55
  -2   4  -6 2215.07 83.7537  53
   2  -4   6 2276.40 82.9331  32
  -2   4  -6 2195.30 79.0365  37
   2  -4   6 2365.64 87.6882  35
  -2   4  -6 2290.98 87.9878  60
   2  -4   7 1463.23 115.335  24
   2  -4   7 1699.11 65.9363  45
   2  -4   7 1604.75 63.5666  35
  -2   4  -7 1537.17 60.7644  53
  -2   4  -7 1485.57 66.8552  60
  -2   4  -7 1519.39 65.5290  62
   2  -4   7 1559.13 57.9544  32
   2  -4   8 46.5581 12.1414  35
  -2   4  -8 27.9511 12.1628  62
   2  -4   8 48.8596 12.6170  45
   2  -3 -10-6.34026 12.9069  58
   2  -3 -10 8.39088 13.7403  57
   2  -3  -9 580.631 40.3607  58
   2  -3  -9 560.425 41.4721  57
   2  -3  -8-1.29795 17.7807  53
   2  -3  -8 31.8962 24.9631  57
   2  -3  -8 27.0477 19.7544  56
  -2   3   8 11.4385 14.5530  29
   2  -3  -8 9.43109 23.9083  58
   2  -3  -8 3.04291 16.6348  63
  -2   3   7-12.6659 31.2947  11
  -2   3   7-24.1293 30.5835  23
   2  -3  -7 28.5061 23.6534  57
   2  -3  -7 6.94363 14.6848  53
   2  -3  -7 6.57430 22.2036  56
   2  -3  -7 9.75986 22.0181  58
   2  -3  -7-5.80767 19.7521  63
   2  -3  -6 3931.60 117.125  41
   2  -3  -6 3939.80 125.847  58
   2  -3  -6 3846.89 126.807  57
  -2   3   6 4365.07 211.204   3
  -2   3   6 3919.26 199.386  11
   2  -3  -6 3723.64 122.330  56
  -2   3   5 821.742 85.6619   9
  -2   3   5 755.164 83.6785  11
  -2   3   5 791.663 82.3149   3
  -2   3   5 820.330 74.2587  67
  -2   3   5 660.428 74.5356  68
   2  -3  -5 811.442 48.0871  57
   2  -3  -5 859.508 47.1510  58
   2  -3  -5 838.533 49.5934  56
  -2   3   5 853.576 79.5133  26
   2  -3  -5 736.763 40.9567  28
   2  -3  -5 856.988 46.0182  43
   2  -3  -5 806.372 42.6305  41
   2  -3  -5 637.621 60.6605  15
  -2   3   5 772.964 36.5537  30
  -2   3   5 807.083 39.6199  31
   2  -3  -4 479.542 49.8054  15
  -2   3   4 527.320 29.9071  30
   2  -3  -4 523.872 31.2989  28
  -2   3   4 472.563 60.3993  26
   2  -3  -4 509.181 34.4247  43
   2  -3  -4 515.496 33.6358  45
   2  -3  -4 524.110 30.9500  41
   2  -3  -4 545.440 33.7782  33
  -2   3   4 467.520 55.2397  66
  -2   3   4 501.662 64.7225  68
  -2   3   4 585.880 65.0859  67
   2  -3  -4 580.706 64.1425  24
  -2   3   4 470.020 65.6136   9
  -2   3   4 540.814 65.7179   3
  -2   3   3 10646.3 318.944   9
  -2   3   3 10359.4 233.757  47
   2  -3  -3 10581.9 240.130  45
   2  -3  -3 10711.3 240.972  43
   2  -3  -3 10249.6 305.300  24
  -2   3   3 10357.4 286.294  21
   2  -3  -3 10613.3 289.100  15
  -2   3   3 10119.1 267.584  19
   2  -3  -3 10379.8 236.914  33
  -2   3   3 10368.1 229.634  34
  -2   3   3 10105.5 303.172  66
  -2   3   3 10312.1 317.650  68
  -2   3   3 10469.5 312.836  67
   2  -3  -3 10369.1 233.783  28
   2  -3  -2 3587.79 95.5235  32
   2  -3  -2 3616.54 140.979  24
   2  -3  -2 3379.22 89.8207  28
   2  -3  -2 3564.71 95.4584  43
   2  -3  -2 3481.55 117.345  22
  -2   3   2 3429.66 123.953  20
  -2   3   2 3470.32 137.270  21
  -2   3   2 3628.57 135.676  14
  -2   3   2 3482.93 91.1397  34
   2  -3  -2 3489.08 93.2090  33
   2  -3  -2 3437.34 94.0762  36
  -2   3   2 3639.47 131.014  19
   2  -3  -2 3788.93 146.548  18
  -2   3   2 3573.66 150.236  66
  -2   3   2 3423.12 152.711  68
   2  -3  -2 3201.10 115.131  65
  -2   3   2 3590.95 153.257  67
   2  -3  -1 3486.12 135.448  65
  -2   3   1 3847.29 155.048  66
  -2   3   1 3647.62 152.136  67
   2  -3  -1 3704.04 94.7280  33
  -2   3   1 3693.67 95.3080  34
   2  -3  -1 3571.38 137.692  24
   2  -3  -1 3602.58 120.051  22
  -2   3   1 3791.59 136.099  20
  -2   3   1 3739.04 144.270  21
   2  -3  -1 3542.33 95.8375  32
   2  -3  -1 3626.66 91.7728  28
  -2   3   1 3710.95 141.189  14
   2  -3  -1 3614.05 108.609  10
   2  -3  -1 3750.63 144.042  18
  -2   3   1 3429.73 135.386  19
   2  -3   0 2989.98 127.547  18
  -2   3   0 3107.40 127.961  19
   2  -3   0 2941.70 81.4093  32
   2  -3   0 2916.14 78.7829  28
  -2   3   0 2892.46 81.5451  50
   2  -3   0 3011.54 130.158  65
  -2   3   0 2938.25 133.445  67
   2  -3   0 2883.83 79.8617  33
   2  -3   0 2912.67 81.5272  35
  -2   3   0 2912.29 81.1779  34
  -2   3   0 3159.71 130.552  21
  -2   3   0 2885.36 123.051  20
   2  -3   0 2911.87 128.928  12
   2  -3   0 3023.75 94.9846   1
  -2   3   0 2967.25 119.630   6
  -2   3   0 2989.49 129.498  14
   2  -3   0 2873.86 122.616  24
  -2   3  -1 16223.2 417.653  19
   2  -3   1 15763.0 345.932  32
   2  -3   1 16911.9 420.624  24
  -2   3  -1 15829.8 342.008  27
   2  -3   1 16292.1 411.614  25
   2  -3   1 15577.7 347.728  45
  -2   3  -1 15991.8 345.208  46
  -2   3  -1 16029.5 345.842  44
  -2   3  -1 15791.6 344.178  40
  -2   3  -1 16589.2 418.831  20
  -2   3  -1 16592.5 417.591  21
  -2   3  -1 15977.1 345.404  34
   2  -3   1 15818.5 346.046  33
   2  -3   1 15996.5 347.532  35
   2  -3   1 16157.2 431.048  65
  -2   3  -1 16914.5 424.914  66
  -2   3  -1 16811.9 418.772  67
   2  -3   1 16274.8 424.642  12
   2  -3   1 16963.4 391.060   1
  -2   3  -1 16409.1 431.811  14
  -2   3  -2 34739.3 783.491  66
  -2   3  -2 33799.2 764.631  68
  -2   3  -2 35317.0 773.721  67
   2  -3   2 33904.7 710.243  35
  -2   3  -2 34402.1 704.642  34
  -2   3  -2 34962.8 784.155  21
  -2   3  -2 35808.6 796.184  19
   2  -3   2 33635.7 707.427  32
  -2   3  -2 34045.9 708.206  50
  -2   3  -2 34539.0 709.358  44
  -2   3  -2 33528.2 708.516  46
   2  -3   2 33149.4 710.463  45
  -2   3  -2 33390.7 707.798  40
   2  -3   2 33406.1 705.307  39
  -2   3  -2 34118.8 706.118  27
   2  -3   2 33583.5 779.837  25
   2  -3   2 34341.7 805.219  12
  -2   3  -2 34533.8 819.384  14
  -2   3  -3 3884.49 145.657  67
   2  -3   3 4131.58 195.329  65
  -2   3  -3 4206.80 161.426  66
   2  -3   3 4048.73 117.045  35
  -2   3  -3 4208.66 109.396  34
  -2   3  -3 4111.13 174.948  20
  -2   3  -3 4235.89 165.700  21
  -2   3  -3 4359.90 200.260  14
  -2   3  -3 4419.37 176.942  19
   2  -3   3 4246.55 116.018  32
  -2   3  -3 3999.15 106.547  47
  -2   3  -3 4174.02 113.480  50
   2  -3   3 4121.64 117.864  45
  -2   3  -3 4223.36 117.894  46
  -2   3  -3 4326.29 117.654  40
   2  -3   3 4053.96 111.724  39
   2  -3   3 4213.35 169.297  25
  -2   3  -3 4284.47 115.284  27
   2  -3   3 4428.87 184.794  13
   2  -3   3 4486.36 190.983  12
   2  -3   4 272.984 53.7078  18
  -2   3  -4 349.496 52.2609  19
   2  -3   4 260.260 51.5305  12
  -2   3  -4 239.712 58.5795  14
   2  -3   4 235.505 45.9954  13
   2  -3   4 219.765 54.9779  65
   2  -3   4 310.380 29.3180  35
  -2   3  -4 282.482 22.2340  34
  -2   3  -4 284.436 49.0738  20
  -2   3  -4 244.828 41.3794  21
  -2   3  -4 295.865 30.5183  60
  -2   3  -4 290.524 31.8505  55
  -2   3  -4 328.164 26.9268  50
   2  -3   4 277.632 27.6885  45
  -2   3  -4 271.581 27.7648  46
  -2   3  -4 279.704 27.2844  44
   2  -3   4 290.445 25.2127  39
   2  -3   4 260.522 25.8468  32
  -2   3  -4 368.343 29.9245  27
   2  -3   5 1240.31 118.577  65
  -2   3  -5 1306.30 117.064  64
  -2   3  -5 1229.74 58.5432  37
   2  -3   5 1290.34 61.3350  35
  -2   3  -5 1197.35 97.9355  20
  -2   3  -5 1038.66 57.1052  59
  -2   3  -5 1185.18 61.4523  60
  -2   3  -5 1120.36 61.8618  55
  -2   3  -5 1307.65 97.2380  19
   2  -3   5 1178.54 113.003  18
   2  -3   5 1328.73 62.2685  45
  -2   3  -5 1181.11 56.1741  44
  -2   3  -5 1216.47 58.4737  40
   2  -3   5 1167.68 111.921  12
   2  -3   5 1292.91 58.0718  32
  -2   3  -6 269.104 30.3008  59
  -2   3  -6 281.129 36.0532  60
  -2   3  -6 325.854 33.3924  53
  -2   3  -6 270.924 34.2914  55
   2  -3   6 258.130 60.5307  18
   2  -3   6 275.800 33.7139  45
  -2   3  -6 247.416 29.2087  44
  -2   3  -6 344.351 33.2475  46
  -2   3  -6 351.259 32.9217  40
   2  -3   6 240.099 56.8481  12
  -2   3  -6 320.181 31.4527  37
   2  -3   6 265.410 31.1455  35
   2  -3   6 312.674 30.9024  32
   2  -3   6 296.109 65.1944  65
  -2   3  -7 566.690 37.1126  44
   2  -3   7 691.774 45.3571  45
  -2   3  -7 686.404 46.7731  55
  -2   3  -7 650.733 43.4453  53
   2  -3   7 619.404 41.9663  35
  -2   3  -7 559.007 38.0572  37
   2  -3   7 744.868 93.2597  18
  -2   3  -7 578.522 38.7477  59
   2  -3   7 639.369 38.7990  32
   2  -3   8 63.7199 16.3012  45
  -2   3  -8 100.988 19.2959  53
   2  -3   8 55.5122 15.5280  35
   2  -2  -9 580.405 41.0959  57
   2  -2  -9 537.084 38.4115  58
   2  -2  -8 1772.98 69.4266  53
   2  -2  -8 2022.90 87.6484  57
   2  -2  -8 2042.13 84.2052  58
  -2   2   8 1752.54 66.8585  29
  -2   2   8 1713.63 129.586  25
  -2   2   7 6.02595 33.4674  23
   2  -2  -7 8.02091 22.6193  58
   2  -2  -7-1.61780 17.4965  63
  -2   2   7-2.90522 17.8134  29
   2  -2  -7-2.13904 24.2502  57
   2  -2  -7 7.25679 17.5684  53
   2  -2  -7 10.7559 18.4178  56
  -2   2   7 31.6363 36.5757  11
   2  -2  -6 2427.52 84.8408  49
  -2   2   6 2362.42 151.571  11
  -2   2   6 2527.88 160.686   3
   2  -2  -6 2392.70 95.7514  57
   2  -2  -6 2558.13 92.5014  59
   2  -2  -6 2563.92 95.1731  58
  -2   2   6 2568.04 154.814  23
   2  -2  -6 2423.04 83.0537  53
   2  -2  -6 2142.79 82.9178  56
  -2   2   5 11681.1 342.694  68
   2  -2  -5 11820.5 281.353  58
   2  -2  -5 12042.9 280.350  59
   2  -2  -5 11868.9 284.064  57
   2  -2  -5 11322.7 274.205  56
   2  -2  -5 11802.9 272.778  49
  -2   2   5 11701.0 336.700  26
   2  -2  -5 11660.7 276.276  41
  -2   2   5 12925.4 385.921   2
  -2   2   5 12311.5 376.102  11
  -2   2   5 12650.7 384.800   3
  -2   2   5 11308.5 261.663  31
  -2   2   4 153.219 35.8968  67
  -2   2   4 89.2780 32.4734  68
  -2   2   4 135.539 30.2214  66
   2  -2  -4 119.392 19.2565  33
   2  -2  -4 107.734 28.3981  22
   2  -2  -4 124.746 25.4172  15
  -2   2   4 114.604 16.9484  31
  -2   2   4 121.562 15.0766  30
   2  -2  -4 110.764 18.1102  49
   2  -2  -4 141.157 19.4116  43
   2  -2  -4 75.8652 17.1129  41
  -2   2   4 157.890 38.2599   3
  -2   2   4 87.3323 31.3921  11
  -2   2   4 120.431 39.4791   9
   2  -2  -4 119.256 18.5146  28
  -2   2   4 100.100 32.1121  26
   2  -2  -3 1611.03 75.1076  15
  -2   2   3 1713.67 95.8141  26
   2  -2  -3 1653.36 55.6114  28
   2  -2  -3 1735.83 57.5912  43
  -2   2   3 1621.11 78.4636  21
   2  -2  -3 1723.69 88.8212  22
   2  -2  -3 1738.91 100.366  24
  -2   2   3 1643.95 88.4124  66
  -2   2   3 1586.24 96.8216  68
  -2   2   3 1598.02 91.9058  67
   2  -2  -3 1684.23 56.9876  33
  -2   2   3 1631.91 52.6177  30
  -2   2   3 1791.26 99.2896   3
  -2   2   3 1732.48 100.484   9
  -2   2   2 15642.8 326.601  30
   2  -2  -2 15365.0 326.227  28
   2  -2  -2 16604.9 372.927  22
   2  -2  -2 15657.8 389.960  24
  -2   2   2 15821.4 354.393  20
  -2   2   2 15571.9 372.899  21
  -2   2   2 15965.4 389.834  66
  -2   2   2 16102.2 400.784  68
  -2   2   2 15773.4 394.775  67
   2  -2  -2 15844.9 328.953  33
  -2   2   2 15809.6 360.608  19
   2  -2  -2 15598.3 340.571  16
   2  -2  -2 16384.8 361.977  15
   2  -2  -1 31323.1 662.090  28
   2  -2  -1 32617.5 702.483  22
  -2   2   1 32286.9 704.516  20
  -2   2   1 32496.9 717.464  21
   2  -2  -1 33069.5 722.664  24
  -2   2   1 33813.9 732.627  66
  -2   2   1 32949.0 733.237  67
  -2   2   1 32752.9 723.552   9
  -2   2   1 33273.4 709.964  19
   2  -2   0 4657.36 111.020  28
   2  -2   0 4573.42 152.901  24
  -2   2   0 4798.84 156.259  21
  -2   2   0 4643.44 150.815  20
  -2   2   0 4778.54 160.961  68
  -2   2   0 4631.96 151.419  19
   2  -2   0 4560.29 155.078  12
   2  -2   0 4813.33 140.575  10
  -2   2   0 4875.25 161.533  14
  -2   2  -1 31530.8 688.490  20
  -2   2  -1 30117.7 681.588  68
   2  -2   1 30178.8 700.863  65
  -2   2  -1 31055.6 691.369  66
  -2   2  -1 31164.6 687.772  67
  -2   2  -1 29479.0 626.611  34
  -2   2  -1 30792.1 659.935   6
  -2   2  -1 31304.5 702.550  14
   2  -2   1 30905.5 691.591  12
  -2   2  -1 30833.4 687.105  19
   2  -2   1 30825.9 693.586  18
   2  -2   2 4948.48 120.858  32
  -2   2  -2 4984.84 156.305  68
  -2   2  -2 5114.87 162.800  67
  -2   2  -2 4961.76 167.199  66
  -2   2  -2 5065.20 120.435  34
  -2   2  -2 4985.37 166.926  21
  -2   2  -2 4868.42 151.231  26
   2  -2   2 5014.41 159.429  25
  -2   2  -2 5040.56 121.644  27
  -2   2  -2 5167.09 173.058  19
   2  -2   2 4981.68 177.997  18
   2  -2   2 4901.76 164.879   1
  -2   2  -2 5293.62 189.254  14
  -2   2  -2 5020.00 136.003   9
   2  -2   2 5009.83 176.186  12
  -2   2  -3 984.174 61.4314  67
   2  -2   3 1057.87 87.0981  65
  -2   2  -3 974.346 66.5329  66
   2  -2   3 1044.49 42.9451  35
  -2   2  -3 1035.47 38.9963  34
  -2   2  -3 1064.20 75.8014  20
  -2   2  -3 983.618 68.4822  21
  -2   2  -3 1146.37 76.5026  19
  -2   2  -3 1148.50 89.3196  14
   2  -2   3 1034.91 81.6721  18
   2  -2   3 1071.97 41.2928  32
  -2   2  -3 1054.72 41.3402  50
  -2   2  -3 1041.83 43.7393  46
  -2   2  -3 1096.07 43.8672  40
  -2   2  -3 1116.72 43.4249  27
   2  -2   3 943.004 64.1056  25
   2  -2   3 1047.36 75.9768   1
   2  -2   3 1008.56 77.3145  12
   2  -2   4 1887.55 106.754  13
   2  -2   4 1915.47 118.749  12
   2  -2   4 1821.66 116.672   1
   2  -2   4 1960.71 65.3064  32
  -2   2  -4 1927.93 62.6530  50
  -2   2  -4 2030.47 68.0458  44
  -2   2  -4 1874.74 96.9785  21
  -2   2  -4 1768.62 105.332  20
   2  -2   4 1877.66 67.1224  35
  -2   2  -4 1907.04 58.9456  34
   2  -2   4 1915.12 126.061  65
  -2   2  -4 1960.30 107.300  19
   2  -2   4 2095.77 126.036  18
  -2   2  -5 6043.65 162.124  60
  -2   2  -5 5775.95 163.256  55
  -2   2  -5 5578.35 209.884  19
   2  -2   5 6077.44 252.733  18
  -2   2  -5 5823.11 157.115  46
  -2   2  -5 5732.88 152.776  44
  -2   2  -5 6030.55 156.754  40
   2  -2   5 6012.09 252.443  65
  -2   2  -5 5905.00 253.341  64
   2  -2   5 5633.63 155.377  35
  -2   2  -5 5916.92 157.713  37
   2  -2   5 5959.90 245.430  12
   2  -2   5 5679.18 151.427  32
  -2   2  -6 410.799 37.4266  59
  -2   2  -6 490.908 48.5050  60
  -2   2  -6 459.015 41.2833  55
  -2   2  -6 429.891 37.1290  53
   2  -2   6 407.521 72.5318  18
  -2   2  -6 438.061 34.1488  44
  -2   2  -6 418.329 34.0234  40
   2  -2   6 354.178 33.4344  35
  -2   2  -6 420.625 36.1077  37
   2  -2   6 435.492 32.9755  32
   2  -2   6 395.273 68.9669  65
  -2   2  -6 405.882 69.5333  64
   2  -2   6 478.339 73.7420  12
  -2   2  -7 271.084 31.7252  59
   2  -2   7 371.728 69.8035  18
  -2   2  -7 307.688 28.8643  44
   2  -2   7 336.603 63.1015  65
   2  -2   7 340.452 65.2760  12
   2  -2   7 381.794 30.8142  32
  -2   2  -7 370.482 39.1638  55
  -2   2  -7 255.942 32.0480  53
  -2   2  -7 305.758 31.1644  37
   2  -2   7 311.607 32.3686  35
   2  -2   8 31.8558 16.0918  45
  -2   2  -8 21.8715 18.4975  53
   2  -2   8 27.2732 16.8009  35
  -2   2  -8 8.12257 13.9309  37
   2  -2   8-6.46997 30.2465  18
  -2   2  -8 2.77063 17.2829  59
  -2   2  -8 25.9444 17.7633  62
   2  -2   9 302.772 23.1711  45
  -2   2  -9 313.298 22.8653  59
  -2   2  -9 289.458 25.8811  62
  -2   2  -9 286.446 24.5412  53
   2  -2   9 275.680 21.6262  35
  -2   2 -10 368.333 19.3940  62
   2  -1 -10 17.9471 9.87698  57
  -2   1   9 59.9723 13.0768  39
   2  -1  -9 76.8195 14.8086  53
   2  -1  -9 96.1777 21.4644  57
   2  -1  -8 1.87330 22.0704  58
   2  -1  -8 12.0705 16.3053  53
  -2   1   8-5.99340 26.3153  25
  -2   1   7 15413.0 482.908  25
   2  -1  -7 15491.2 351.504  59
   2  -1  -7 15742.2 365.023  58
  -2   1   7 14912.5 468.786  11
  -2   1   7 14937.8 459.337  23
  -2   1   7 15076.7 343.941  29
   2  -1  -7 13818.1 343.256  53
   2  -1  -6 2680.57 91.6157  53
  -2   1   6 2809.81 163.446  23
  -2   1   6 2809.48 167.942  11
   2  -1  -6 2597.88 95.4029  49
  -2   1   6 2721.16 91.7411  29
   2  -1  -6 2708.13 105.626  57
   2  -1  -6 2773.70 100.027  62
   2  -1  -6 2753.70 102.364  58
   2  -1  -6 2753.09 96.3016  59
  -2   1   5-2.12643 14.1595  48
   2  -1  -5 12.6586 16.5708  49
  -2   1   5-36.7891 29.1886  23
  -2   1   5 5.36796 29.8127  11
   2  -1  -5 7.22079 15.4454  41
   2  -1  -5 9.46346 18.0696  59
   2  -1  -5 19.7947 15.3429  62
   2  -1  -5-1.18780 14.1230  53
   2  -1  -5 6.84925 19.2169  57
  -2   1   4 1264.70 45.7256  31
   2  -1  -4 1293.85 53.1727  49
   2  -1  -4 1066.79 71.5336  16
   2  -1  -4 1213.26 52.5237  41
  -2   1   4 1194.31 75.7000  67
  -2   1   4 1251.91 86.0056  68
   2  -1  -4 1249.05 90.5329  22
  -2   1   4 1338.86 95.9271  11
  -2   1   4 1203.38 79.7572  26
   2  -1  -4 1296.87 53.3240  28
  -2   1   3 14503.6 361.855  26
   2  -1  -3 13481.0 303.485  28
   2  -1  -3 12812.3 314.384  15
   2  -1  -3 14426.7 342.867  16
   2  -1  -3 13427.4 303.148  41
   2  -1  -3 14719.6 369.589  22
   2  -1  -3 14160.9 383.504  24
  -2   1   3 15209.6 384.629  11
  -2   1   3 13959.2 354.246  67
  -2   1   3 14008.7 344.203  66
  -2   1   3 13991.7 365.515  68
  -2   1   3 13872.2 297.328  31
  -2   1   3 13649.0 293.753  30
  -2   1   2 77557.8 1629.70  26
   2  -1  -2 77184.1 1570.17  28
  -2   1   2 77565.6 1565.93  30
  -2   1   2 79075.0 1606.65  21
   2  -1  -2 80644.7 1628.78  22
  -2   1   2 79068.4 1630.39  67
  -2   1   2 82438.4 1641.05  68
  -2   1   2 80223.4 1623.25  66
  -2   1   2 78488.3 1636.70   9
  -2   1   2 76763.8 1630.28   3
   2  -1  -2 80733.0 1605.46  16
   2  -1  -2 80043.3 1586.08  17
   2  -1  -1 15422.1 359.195  16
   2  -1  -1 16028.9 383.627  18
  -2   1   1 15552.6 361.964  19
  -2   1   1 15753.1 370.388  21
   2  -1  -1 15626.7 372.384  22
  -2   1   1 16111.0 382.136  66
  -2   1   1 15676.3 386.603  68
  -2   1   1 15909.3 384.817  67
  -2   1   1 15657.4 381.915  26
  -2   1   1 15846.0 375.863   3
   2  -1   0 5980.76 171.603  18
  -2   1   0 5822.25 166.025  19
   2  -1   0 5697.16 164.707  22
  -2   1   0 5933.04 169.905  21
  -2   1   0 5670.59 163.927  20
  -2   1   0 5945.75 177.389  66
  -2   1   0 5548.60 169.073  26
   2  -1   0 5795.05 160.849  10
  -2   1   0 6019.19 166.770   9
   2  -1   1 1074.96 60.5408  18
  -2   1  -1 971.805 58.5893  19
  -2   1  -1 1034.14 59.4493  20
  -2   1  -1 1106.96 62.4479  67
  -2   1  -1 999.600 61.1676  66
  -2   1  -1 1082.41 61.2318  68
  -2   1  -1 1065.82 58.1330  26
   2  -1   1 1005.60 60.0732  24
   2  -1   1 1111.72 59.3318  12
  -2   1  -1 1134.54 66.2674  14
  -2   1  -1 1142.57 52.3378   9
   2  -1   2 29.8836 19.9799  18
  -2   1  -2 63.3019 23.7824  19
   2  -1   2 44.7545 17.7770  12
  -2   1  -2 37.1337 21.7385  14
  -2   1  -2 36.0623 21.0986  67
  -2   1  -2 32.5117 18.7213  68
  -2   1  -2 51.2142 22.0550  66
  -2   1  -2 44.0280 21.4072  21
  -2   1  -3 2689.21 112.937  19
   2  -1   3 3095.67 127.548  18
  -2   1  -3 2822.83 110.026  21
  -2   1  -3 2777.45 116.586  20
   2  -1   3 2866.22 132.119  65
  -2   1  -3 2455.20 87.2300  68
  -2   1  -3 2763.45 100.393  67
  -2   1  -3 2847.35 108.482  66
   2  -1   3 3050.94 122.407  12
   2  -1   3 2679.43 120.844   1
   2  -1   4 173.851 17.0383  32
   2  -1   4 177.291 37.2582  18
  -2   1  -4 179.366 33.9934  19
  -2   1  -4 158.730 17.8108  44
  -2   1  -4 190.306 19.8222  46
  -2   1  -4 148.921 17.7600  40
  -2   1  -4 175.208 30.6014  21
  -2   1  -4 192.197 34.4138  20
   2  -1   4 141.216 40.1420  65
   2  -1   4 172.218 35.1592  12
   2  -1   4 139.197 36.0330   1
  -2   1  -4 198.719 41.1121  14
   2  -1   4 130.671 29.0674  13
  -2   1  -5 2991.91 96.6967  60
  -2   1  -5 3026.61 99.7628  61
  -2   1  -5 2997.03 98.4813  55
  -2   1  -5 3150.93 98.5038  52
  -2   1  -5 3001.11 162.754  14
   2  -1   5 2802.90 154.072  18
  -2   1  -5 2811.16 87.6421  44
  -2   1  -5 2898.54 91.0577  46
  -2   1  -5 2905.92 89.9043  40
   2  -1   5 3148.24 163.282  65
  -2   1  -5 2991.60 165.536  64
  -2   1  -5 2935.69 93.4695  37
   2  -1   5 3147.90 155.295  12
   2  -1   5 3044.08 86.8756  32
  -2   1  -6 250.298 30.3712  59
  -2   1  -6 235.213 36.9053  60
  -2   1  -6 260.516 28.1218  53
  -2   1  -6 274.135 32.7496  55
   2  -1   6 289.846 56.9639  18
  -2   1  -6 268.152 25.3606  44
  -2   1  -6 319.112 28.3118  40
  -2   1  -6 300.668 29.8351  37
   2  -1   6 270.280 24.6667  32
   2  -1   6 203.211 48.2331  12
   2  -1   6 214.454 51.1936  65
  -2   1  -6 298.022 60.7806  64
  -2   1  -7 1035.10 60.3279  55
  -2   1  -7 955.602 54.4751  53
  -2   1  -7 909.097 46.2737  44
  -2   1  -7 1131.95 70.2645  60
  -2   1  -7 853.501 53.8744  59
   2  -1   7 922.727 101.767  18
  -2   1  -7 890.580 51.0059  37
   2  -1   7 904.822 97.5989  12
   2  -1   7 909.119 92.6652  65
  -2   1  -7 816.777 99.5579  64
  -2   1  -8 3914.60 126.980  55
  -2   1  -8 3709.59 120.713  53
   2  -1   8 3335.17 110.636  35
  -2   1  -8 3553.94 112.553  37
   2  -1   8 4156.23 213.535  18
  -2   1  -8 3583.63 121.483  62
  -2   1  -8 3605.15 119.426  59
   2  -1   9 271.207 24.8409  45
  -2   1  -9 363.024 31.6701  62
  -2   1  -9 304.650 29.2595  59
  -2   1  -9 286.950 29.9082  53
   2  -1   9 335.721 25.9446  35
  -2   1 -10 14.7578 11.5375  53
  -2   1 -10 12.3250 10.7061  62
   2   0  -9 1556.17 55.3418  57
  -2   0   9 1417.37 52.0118  32
  -2   0   8 1712.77 67.9496  39
  -2   0   8 1733.57 123.575  25
   2   0  -8 1898.44 77.4799  57
   2   0  -8 1667.00 65.9862  53
  -2   0   7 123.364 49.5216  12
  -2   0   7 108.943 43.6759  11
  -2   0   7 70.4755 40.0417  25
   2   0  -7 135.746 25.1377  53
   2   0  -7 151.868 32.4534  57
  -2   0   7 131.917 44.6597  23
  -2   0   7 158.069 23.2202  29
   2   0  -7 143.098 27.2545  62
   2   0  -7 145.880 31.4568  58
   2   0  -6 1472.71 63.8319  59
   2   0  -6 1476.22 69.8948  62
   2   0  -6 1341.72 66.8474  49
  -2   0   6 1610.54 133.408  25
   2   0  -6 1439.09 60.5645  38
  -2   0   6 1422.95 62.8121  29
  -2   0   6 1522.85 123.520  23
   2   0  -6 1357.19 63.2893  53
  -2   0   6 1296.95 117.163  11
   2   0  -5 1715.45 68.2654  53
  -2   0   5 1715.07 64.4375  48
   2   0  -5 1760.41 75.2080  49
  -2   0   5 1936.76 132.437  11
  -2   0   5 1851.89 129.981   2
   2   0  -5 1821.09 67.3894  38
   2   0  -5 1774.25 73.4731  41
   2   0  -5 1852.28 70.2270  59
   2   0  -5 1788.46 73.1913  62
  -2   0   5 1831.85 69.2898  29
  -2   0   5 1839.43 128.305  23
  -2   0   4 24384.0 607.679  11
  -2   0   4 24492.5 603.657   2
   2   0  -4 22473.9 500.608  49
  -2   0   4 22559.8 491.633  48
  -2   0   4 22633.1 557.548  26
   2   0  -4 23041.0 493.010  38
   2   0  -4 23502.1 601.641  22
  -2   0   4 24620.8 607.134  23
  -2   0   4 22488.6 567.740  68
   2   0  -4 23804.4 578.055  16
   2   0  -3 16413.9 402.785  16
   2   0  -3 15724.2 378.458  17
  -2   0   3 15782.1 338.204  48
   2   0  -3 15767.5 342.727  49
  -2   0   3 16533.7 425.289  11
  -2   0   3 16858.4 419.186   2
   2   0  -3 15373.9 414.609  22
  -2   0   3 16227.4 423.051  23
  -2   0   3 16107.5 397.697  26
   2   0  -3 15134.3 341.809  33
  -2   0   3 15473.4 333.779  31
  -2   0   3 15115.1 329.581  30
  -2   0   3 15401.1 391.194  67
  -2   0   3 15796.8 405.528  68
  -2   0   2 1230.22 71.9275  26
   2   0  -2 1113.38 71.8195  22
   2   0  -2 1110.12 75.3237  24
   2   0  -2 1169.51 67.5474  16
   2   0  -2 1075.93 59.4446  17
   2   0  -2 1140.71 42.1259  33
  -2   0   2 1261.57 71.1853  67
  -2   0   2 1159.04 73.7765  68
  -2   0   2 1232.39 76.3971  11
  -2   0   2 1212.63 70.1911   2
   2   0  -1 3147.40 108.507  16
   2   0  -1 2842.95 100.594  17
  -2   0   1 3017.22 104.518  21
   2   0  -1 3030.64 113.529  22
   2   0  -1 2916.10 114.549  24
  -2   0   1 3054.11 114.284  26
  -2   0   1 3156.68 116.312  67
  -2   0   1 3223.53 114.454  66
  -2   0   1 3110.01 118.996  68
  -2   0   1 2993.72 105.603   3
   2   0   0 11501.1 284.260  16
   2   0   0 11724.8 286.496  18
  -2   0   0 12135.3 289.024  21
   2   0   0 11529.9 289.179  24
  -2   0   0 12224.4 298.739  67
  -2   0   0 11808.5 296.286  66
  -2   0   0 11576.6 284.435  11
   2   0   1 10881.1 264.589  18
  -2   0  -1 10985.3 272.824  21
   2   0   1 10630.1 267.832  24
  -2   0  -1 10938.8 275.776  67
  -2   0  -1 11154.9 273.712  68
   2   0   1 11230.9 260.797  12
  -2   0  -1 10665.1 251.714  11
   2   0   2 2160.80 82.3854  18
  -2   0  -2 2040.75 84.2101  21
   2   0   2 2070.41 85.4379  24
   2   0   2 1963.96 74.1365  12
  -2   0  -2 1958.53 81.3795  67
  -2   0  -2 1916.71 77.1610  68
  -2   0  -2 2076.34 86.8443  66
  -2   0  -3 71987.4 1475.76  67
  -2   0  -3 70336.6 1458.16  68
  -2   0  -3 68597.8 1483.88  21
  -2   0  -3 71166.8 1508.66  14
   2   0   3 72706.7 1483.98  12
   2   0   3 72699.6 1496.21  18
  -2   0  -4 396.137 24.8580  40
  -2   0  -4 513.520 55.1954  14
   2   0   4 484.404 47.6216  12
  -2   0  -4 398.124 41.1236  21
   2   0   4 444.088 53.5908  65
   2   0   4 447.226 47.9735  18
   2   0   5 2650.75 137.528  65
  -2   0  -5 2765.01 151.054  64
  -2   0  -5 2700.35 139.469  14
   2   0   5 2749.40 138.599  18
   2   0   5 2504.64 136.629   1
   2   0   5 2884.15 134.636  12
  -2   0  -5 2622.93 78.6414  44
  -2   0  -6 4100.54 123.767  52
  -2   0  -6 4108.89 118.816  53
  -2   0  -6 3903.70 110.500  44
  -2   0  -6 4151.69 206.371  64
   2   0   6 3857.79 181.874  65
  -2   0  -6 4121.08 119.315  37
   2   0   6 4077.30 190.364  18
  -2   0  -6 3873.83 122.328  59
  -2   0  -6 3999.29 123.939  61
   2   0   6 3909.93 192.376   1
   2   0   6 4126.48 182.506  12
   2   0   7 10546.8 352.653  12
   2   0   7 10375.2 361.978  18
  -2   0  -7 10678.0 258.168  37
  -2   0  -7 10154.3 262.756  59
  -2   0  -7 11155.5 265.772  52
  -2   0  -7 10322.9 259.068  53
  -2   0  -7 9732.25 372.921  64
   2   0   8 13.1392 29.7925  18
  -2   0  -8 38.3228 19.5829  37
  -2   0  -8 9.31315 20.4750  59
  -2   0  -8 9.15803 16.6142  62
  -2   0  -8 7.22267 18.5391  53
  -2   0  -8 14.8928 31.5876  64
  -2   0  -9 1211.00 61.0927  53
  -2   0  -9 1287.91 57.3083  37
  -2   0  -9 1240.63 60.6580  62
  -2   0  -9 1210.37 61.0801  59
   2   0   9 1263.15 109.916  18
  -2   0 -10 969.103 46.0221  62
  -2   0 -10 1021.27 46.8613  59
  -2   0 -10 1039.01 48.2426  53
   2   1  -9 86.0607 14.4461  58
  -2  -1   8 283.571 49.5505  25
   2   1  -8 208.531 22.9785  53
   2   1  -8 212.044 26.9684  57
  -2  -1   8 252.884 25.1409  39
   2   1  -7 629.660 42.8602  53
  -2  -1   7 739.690 89.9197  25
  -2  -1   7 691.071 40.9602  42
  -2  -1   7 720.881 46.9643  39
   2   1  -7 660.511 48.4568  57
   2   1  -7 797.640 49.8154  62
  -2  -1   7 654.368 39.9092  29
   2   1  -6 352.313 35.6527  53
   2   1  -6 399.600 39.6317  49
  -2  -1   6 478.610 78.1050  25
   2   1  -6 389.550 34.4476  38
  -2  -1   6 385.708 67.8964  23
  -2  -1   6 422.914 72.0438  11
   2   1  -6 350.368 40.7118  57
   2   1  -6 450.035 38.8996  62
  -2  -1   6 426.102 35.7747  29
   2   1  -5 296.953 30.9051  53
   2   1  -5 345.706 35.5389  49
  -2  -1   5 342.213 67.0753  25
   2   1  -5 328.870 30.4973  38
  -2  -1   5 375.010 65.5870  23
  -2  -1   5 357.946 60.5500   2
  -2  -1   5 323.141 59.8909  11
   2   1  -5 296.061 32.0620  62
   2   1  -5 377.752 39.1480  57
  -2  -1   5 358.238 32.2073  29
   2   1  -4 2448.10 124.526  17
   2   1  -4 2519.59 140.023  16
  -2  -1   4 2734.69 152.837  23
  -2  -1   4 2356.91 133.772   7
  -2  -1   4 2380.18 144.449  11
  -2  -1   4 2683.72 144.113   2
   2   1  -4 2512.63 84.2448  62
   2   1  -4 2700.70 94.1817  57
  -2  -1   4 2471.83 80.4846  48
   2   1  -4 2216.14 74.8544  46
   2   1  -4 2446.86 82.0413  38
   2   1  -4 2227.88 83.2072  41
  -2  -1   4 2297.89 143.756  25
   2   1  -4 2423.33 73.3094  27
  -2  -1   4 2569.27 83.4255  29
  -2  -1   3 288.612 46.6385  68
  -2  -1   3 233.168 44.6171  23
   2   1  -3 287.012 44.1087  16
   2   1  -3 248.660 38.4609  17
  -2  -1   3 265.142 21.1988  31
  -2  -1   3 249.596 22.8778  29
  -2  -1   3 272.855 24.0890  48
   2   1  -3 254.956 20.7065  46
   2   1  -3 249.651 23.9014  41
   2   1  -3 297.481 24.1902  38
  -2  -1   3 220.156 38.4616   2
  -2  -1   3 242.991 39.6035   7
  -2  -1   3 310.630 50.6114  11
   2   1  -3 222.772 22.5203  28
  -2  -1   3 248.939 41.6636  26
   2   1  -3 236.523 19.6178  27
  -2  -1   2 3511.92 138.483  26
   2   1  -2 3763.51 92.2776  27
   2   1  -2 3616.46 96.5164  28
   2   1  -2 3705.67 143.448  16
   2   1  -2 3723.73 136.987  17
  -2  -1   2 3805.74 152.136  23
  -2  -1   2 3480.67 136.666  67
  -2  -1   2 3477.00 143.830  68
   2   1  -2 3551.36 96.0177  33
  -2  -1   2 3571.44 93.2471  31
  -2  -1   2 3637.17 96.8881  29
  -2  -1   2 3558.40 90.8917  30
  -2  -1   2 3720.42 151.358  11
  -2  -1   2 4006.07 141.011   2
   2   1  -1 66030.8 1435.13  24
   2   1  -1 68763.5 1440.36  22
  -2  -1   1 67418.9 1434.90  26
   2   1  -1 66650.3 1376.85  28
  -2  -1   1 68474.4 1437.36  67
  -2  -1   1 69295.2 1446.34  68
   2   1  -1 71584.5 1439.63  16
   2   1  -1 66317.5 1430.14  17
   2   1  -1 68341.5 1402.81   8
   2   1  -1 68211.7 1399.89   4
  -2  -1   1 71382.7 1420.12   2
  -2  -1   0 7413.20 217.755  67
  -2  -1   0 7680.38 221.550  68
  -2  -1   0 7787.60 217.165  26
   2   1   0 8107.97 203.166   8
  -2  -1   0 7817.24 213.458  11
   2   1   0 8013.91 201.262   4
   2   1   0 8056.02 209.593   5
  -2  -1   0 7777.31 191.007   3
   2   1   0 7850.12 215.476  22
  -2  -1   0 7565.68 212.753  23
   2   1   0 7467.58 207.541  24
   2   1   1 2365.68 91.4996  22
   2   1   1 2637.28 84.3730  18
  -2  -1  -1 2440.99 99.1302  68
  -2  -1  -1 2492.02 85.1370  11
   2   1   1 2338.17 75.5939   2
   2   1   1 2532.09 93.6564   5
   2   1   1 2430.51 91.8518  10
  -2  -1  -1 2511.50 96.6326  26
   2   1   2 20516.3 451.870  18
  -2  -1  -2 19867.6 462.471  15
  -2  -1  -2 21085.9 479.951  67
  -2  -1  -2 21682.4 476.396  68
   2   1   2 20540.5 439.821  12
   2   1   2 21637.5 473.495   8
   2   1   2 19879.9 435.344   3
   2   1   2 21397.1 474.135   4
  -2  -1  -2 20575.4 435.353  11
  -2  -1  -2 21140.2 436.381   6
   2   1   2 21561.9 477.118  10
   2   1   2 20831.9 471.195   5
   2   1   3 58456.2 1216.43  18
  -2  -1  -3 58011.4 1217.41  68
   2   1   3 59360.5 1231.76   8
   2   1   3 58083.9 1231.40   4
  -2  -1  -3 59661.2 1239.40  14
   2   1   3 58684.4 1225.07   5
   2   1   3 57338.9 1200.47  12
   2   1   4 30458.1 693.220  18
   2   1   4 31570.8 695.211   8
   2   1   4 31824.7 698.546   4
  -2  -1  -4 31355.6 711.291  14
   2   1   4 30648.9 679.946  12
   2   1   5 15042.8 391.546  18
  -2  -1  -5 15031.3 399.693  14
  -2  -1  -5 15287.1 431.087  64
   2   1   5 14354.1 398.651  65
   2   1   5 13780.5 401.086   1
   2   1   5 15120.7 379.122  12
   2   1   6 2435.00 143.028   1
   2   1   6 2546.42 126.810  12
   2   1   6 2522.27 134.966  18
  -2  -1  -6 2600.16 88.2725  55
  -2  -1  -6 2603.12 84.5067  53
  -2  -1  -6 2305.10 85.0207  54
  -2  -1  -6 2625.09 85.7567  52
  -2  -1  -6 2564.08 156.060  64
   2   1   6 2364.19 129.405  65
  -2  -1  -6 2565.09 87.5983  61
  -2  -1  -6 2563.63 87.9072  60
   2   1   7 42.4680 30.1584  18
  -2  -1  -7 83.9490 21.2890  37
  -2  -1  -7 82.7762 20.7472  53
  -2  -1  -7 71.1253 45.5000  52
  -2  -1  -7 103.605 25.6243  55
  -2  -1  -7 91.6524 20.3041  57
  -2  -1  -7 77.7319 40.8989  64
  -2  -1  -7 110.277 26.5285  61
  -2  -1  -7 91.2857 19.2256  62
  -2  -1  -7 92.9873 23.5132  59
  -2  -1  -7 107.505 25.2725  60
   2   1   8 200.710 47.9328  18
  -2  -1  -8 226.559 32.5258  59
  -2  -1  -8 110.033 46.4614  60
  -2  -1  -8 165.137 24.7105  62
  -2  -1  -8 155.151 52.8940  64
  -2  -1  -8 191.897 28.0787  53
  -2  -1  -8 191.523 32.0956  55
  -2  -1  -8 188.701 26.0873  57
  -2  -1  -8 189.648 28.5277  37
  -2  -1  -9 1453.49 61.3966  57
  -2  -1  -9 1510.51 66.9574  62
  -2  -1  -9 1596.37 72.2642  59
  -2  -1  -9 1531.70 70.5076  53
  -2  -1  -9 1431.84 65.2633  37
  -2  -1 -10 900.752 45.5201  62
  -2  -1 -10 897.816 49.2505  59
  -2  -1 -11 1396.81 46.8886  53
  -2  -1 -11 1301.05 46.6729  59
   2   2  -8 345.147 24.2482  53
  -2  -2   8 418.260 28.6301  32
   2   2  -8 376.226 29.0826  58
  -2  -2   8 336.291 24.2794  39
  -2  -2   7 794.277 88.9427  25
  -2  -2   7 818.052 48.5270  32
  -2  -2   7 886.445 48.8664  39
   2   2  -7 878.618 48.9635  62
   2   2  -7 766.507 46.8853  57
   2   2  -7 732.514 44.8050  53
   2   2  -6 1157.50 61.6550  53
  -2  -2   6 1464.42 130.920  25
  -2  -2   6 1353.60 61.9793  42
   2   2  -6 1225.75 61.2596  38
  -2  -2   6 1385.17 67.2020  39
  -2  -2   6 1248.66 115.886  23
  -2  -2   6 1240.53 119.200  11
  -2  -2   6 1290.89 127.358  12
   2   2  -6 1371.73 65.4611  62
   2   2  -6 1201.67 65.9019  57
  -2  -2   6 1354.33 61.6712  29
  -2  -2   5 444.856 36.3298  29
  -2  -2   5 480.134 77.3920  25
   2   2  -5 352.833 27.9834  27
   2   2  -5 336.292 29.4424  46
   2   2  -5 401.842 35.7716  38
  -2  -2   5 332.748 65.2535  23
  -2  -2   5 365.612 69.5006  12
  -2  -2   5 355.433 69.7436  11
   2   2  -5 330.096 57.1705  17
   2   2  -5 460.992 43.9293  57
   2   2  -5 402.751 35.4544  62
   2   2  -4 837.003 88.2188  16
   2   2  -4 764.762 77.1148  17
   2   2  -4 801.375 46.1315  62
   2   2  -4 807.522 52.4788  57
   2   2  -4 911.345 51.7017  49
  -2  -2   4 770.787 43.4686  48
   2   2  -4 761.075 42.0706  46
   2   2  -4 711.897 39.4194  40
   2   2  -4 881.351 48.1393  38
  -2  -2   4 767.267 44.5135  29
  -2  -2   4 751.690 79.0331   7
  -2  -2   4 844.745 94.6105  11
  -2  -2   4 798.020 81.3758   2
  -2  -2   4 864.043 94.7551  25
   2   2  -4 737.239 39.7361  27
  -2  -2   4 820.847 90.5392  23
  -2  -2   3 437.161 63.1429  23
   2   2  -3 429.298 62.2158  22
  -2  -2   3 417.880 28.3556  31
  -2  -2   3 487.429 33.1160  29
   2   2  -3 415.646 33.1828  49
  -2  -2   3 412.518 30.8672  48
   2   2  -3 430.945 29.9534  46
   2   2  -3 498.755 33.4795  38
   2   2  -3 464.153 29.6879  40
   2   2  -3 447.030 32.6697  41
   2   2  -3 435.767 59.5188  16
   2   2  -3 385.947 53.8402  17
  -2  -2   3 356.884 51.7409  26
  -2  -2   3 446.852 63.1243  25
   2   2  -3 425.456 28.5576  27
  -2  -2   3 451.836 55.1047   7
  -2  -2   3 502.226 67.5780  11
  -2  -2   3 581.319 60.4253   2
  -2  -2   2 8064.47 261.921  68
   2   2  -2 8126.27 263.657  22
  -2  -2   2 8138.60 268.665  23
  -2  -2   2 8232.05 187.664  31
  -2  -2   2 7883.77 182.102  30
  -2  -2   2 8026.47 191.570  29
  -2  -2   2 8020.93 190.210  48
   2   2  -2 8332.89 193.714  49
   2   2  -2 7931.64 189.418  46
   2   2  -2 7899.27 189.921  41
   2   2  -2 7883.86 187.776  40
   2   2  -2 8232.43 262.692  16
   2   2  -2 8088.55 253.477  17
   2   2  -2 7801.13 202.244   8
  -2  -2   2 7943.26 242.559   7
   2   2  -2 7355.79 198.966   4
  -2  -2   2 8389.20 269.943  11
  -2  -2   2 8424.51 242.925   2
   2   2  -2 8203.18 187.815  27
   2   2  -2 8304.63 190.581  28
  -2  -2   2 8319.18 253.134  26
   2   2  -1 17219.2 373.148  27
  -2  -2   1 17507.7 438.770  26
   2   2  -1 17356.2 372.957  28
  -2  -2   1 17553.3 444.246  25
   2   2  -1 17287.3 440.070  22
   2   2  -1 18359.2 441.544  17
  -2  -2   1 17524.1 448.127  68
  -2  -2   1 17457.9 373.625  31
  -2  -2   1 17106.7 371.118  30
   2   2  -1 18858.7 418.971   5
  -2  -2   1 18947.1 415.743   2
  -2  -2   0 7990.37 236.521  25
  -2  -2   0 8677.45 246.758  26
   2   2   0 8747.47 240.194  22
   2   2   0 8276.73 232.408  24
  -2  -2   0 8560.24 245.323  23
  -2  -2   0 8297.91 194.411  15
   2   2   0 8898.33 245.504  16
  -2  -2   0 9018.68 255.694  68
  -2  -2   0 8524.35 190.989  29
  -2  -2   0 8231.64 189.680  30
  -2  -2   0 9060.47 208.114   2
  -2  -2   0 8549.20 242.500  11
   2   2   0 9259.00 235.271   5
  -2  -2  -1 9858.78 231.560  64
  -2  -2  -1 10383.3 266.210  23
   2   2   1 10160.2 264.765  22
  -2  -2  -1 10665.2 265.366  11
   2   2   1 10277.0 270.500  16
  -2  -2  -1 10325.5 239.740  15
   2   2   2 11979.8 304.145  16
  -2  -2  -2 11682.9 287.394  15
  -2  -2  -2 11438.1 288.754  64
  -2  -2  -2 11919.8 311.870  68
   2   2   2 11689.2 293.212  22
  -2  -2  -2 12292.3 283.298  11
   2   2   2 12155.8 298.515  10
   2   2   2 12456.8 305.071   5
  -2  -2  -2 11455.5 304.785  26
  -2  -2  -3 6998.64 206.801  15
  -2  -2  -3 6972.57 211.796  64
   2   2   3 7269.87 203.987  10
  -2  -2  -3 7251.89 197.747  14
   2   2   3 7258.78 206.368   5
  -2  -2  -3 6749.34 201.422  26
  -2  -2  -4 26657.5 592.520  15
   2   2   4 23431.2 537.550  18
   2   2   4 24766.4 570.046   8
   2   2   4 24580.4 572.439   4
  -2  -2  -4 25027.3 563.743  14
   2   2   4 25151.8 574.203  10
   2   2   4 24848.8 566.268   5
  -2  -2  -4 24449.9 597.279  64
  -2  -2  -5 6817.36 233.606  15
  -2  -2  -5 6550.99 205.273  14
   2   2   5 6618.04 196.896  18
  -2  -2  -5 6522.07 162.138  37
   2   2   5 6573.14 204.649   8
   2   2   5 6816.31 209.630   4
   2   2   5 6724.18 194.946   5
   2   2   6 6864.79 252.547   1
   2   2   6 6775.08 223.216  18
  -2  -2  -6 6878.38 173.886  54
  -2  -2  -6 7019.52 178.248  59
  -2  -2  -6 7062.60 178.979  60
   2   2   6 6310.04 227.025  65
  -2  -2  -6 6951.02 270.538  64
   2   2   7 2640.25 159.288   1
  -2  -2  -7 2612.52 169.351  64
  -2  -2  -7 2622.37 93.3574  60
  -2  -2  -7 2583.07 90.9295  61
  -2  -2  -7 2452.49 82.8392  62
  -2  -2  -7 2577.28 89.6063  57
  -2  -2  -7 2538.89 92.2585  59
  -2  -2  -7 2762.67 92.8843  55
  -2  -2  -7 2537.88 89.5114  53
  -2  -2  -7 2202.99 87.5932  54
  -2  -2  -8 274.404 66.4005  64
  -2  -2  -8 358.489 34.3877  37
  -2  -2  -8 294.492 41.6016  60
  -2  -2  -8 367.772 31.1226  62
  -2  -2  -8 383.146 36.4835  57
  -2  -2  -8 381.351 36.4188  53
  -2  -2  -9 11055.1 423.855  64
  -2  -2  -9 12070.6 296.571  53
  -2  -2  -9 12393.0 296.679  60
  -2  -2  -9 11499.1 284.400  62
  -2  -2  -9 11812.2 291.107  57
  -2  -2  -9 11894.8 292.936  37
  -2  -2 -10 129.382 25.3349  59
  -2  -2 -10 123.842 24.2605  53
  -2  -2 -11-32.9680 24.9183  59
  -2  -2 -11 56.9569 15.9710  53
   2   3  -8 48.7506 11.1039  58
  -2  -3   7 290.569 26.8842  39
   2   3  -7 234.865 24.7952  53
  -2  -3   7 341.419 28.6891  32
   2   3  -7 308.738 30.2282  58
   2   3  -6 211.610 28.7838  53
  -2  -3   6 266.327 60.7786  25
  -2  -3   6 309.605 29.0732  42
   2   3  -6 279.249 30.8129  38
  -2  -3   6 316.732 32.9662  39
  -2  -3   6 312.307 60.3918  23
   2   3  -6 294.724 31.9876  57
   2   3  -6 309.721 30.2542  62
  -2  -3   6 289.457 27.9745  29
  -2  -3   5 493.695 38.8983  29
  -2  -3   5 368.664 76.4407  25
   2   3  -5 426.520 32.1666  27
  -2  -3   5 438.506 37.3477  42
   2   3  -5 343.870 31.6105  46
   2   3  -5 380.242 30.2866  40
  -2  -3   5 546.659 43.9239  39
   2   3  -5 429.019 38.1405  38
  -2  -3   5 415.004 71.6747  23
  -2  -3   5 394.077 71.6604  12
  -2  -3   5 414.443 74.1007  11
   2   3  -5 349.919 60.0439  17
   2   3  -5 416.863 40.2297  57
   2   3  -5 474.208 37.8233  62
   2   3  -4 73.4404 36.7989  17
   2   3  -4 47.2267 17.0280  62
   2   3  -4 42.6968 23.3599  57
  -2  -3   4 30.9672 18.0129  48
   2   3  -4 44.2543 23.5876  49
   2   3  -4 37.9945 16.2992  27
  -2  -3   4 58.6177 39.8450  25
   2   3  -4 21.0837 15.2908  46
  -2  -3   4 29.9032 19.7685  42
  -2  -3   4 20.2151 18.1797  39
   2   3  -4 32.6441 16.2649  40
   2   3  -4 83.5608 22.4764  38
  -2  -3   4 35.0325 35.5311  23
  -2  -3   4 90.8417 40.4015  12
  -2  -3   4 71.0608 38.6430  11
  -2  -3   4 43.1778 19.8508  29
  -2  -3   3 601.439 66.7282   7
  -2  -3   3 816.641 90.2847  11
  -2  -3   3 632.540 79.3611  12
  -2  -3   3 679.051 70.6415   2
  -2  -3   3 828.464 45.8812  29
  -2  -3   3 679.666 41.6730  48
   2   3  -3 773.761 46.1305  49
  -2  -3   3 790.655 45.0837  42
   2   3  -3 765.435 43.4498  46
   2   3  -3 624.719 37.5475  44
   2   3  -3 672.196 40.4402  40
   2   3  -3 754.583 41.2976  62
   2   3  -3 658.855 76.3105  17
   2   3  -3 698.853 83.8506  16
  -2  -3   3 731.827 85.7028  25
   2   3  -3 710.288 40.0842  27
  -2  -3   3 822.053 89.9384  23
   2   3  -2 1863.53 102.788  19
   2   3  -2 2264.72 130.496  22
   2   3  -2 1961.18 108.731  20
  -2  -3   2 1950.90 128.859  23
  -2  -3   2 2124.21 74.6474  48
   2   3  -2 2192.68 76.4956  49
  -2  -3   2 2148.95 75.6942  42
   2   3  -2 2173.35 74.2607  46
   2   3  -2 2156.16 73.1883  40
   2   3  -2 2158.34 74.8170  38
   2   3  -2 2073.18 72.0722  41
  -2  -3   2 2185.96 74.9619  29
  -2  -3   2 2042.72 70.1080  31
   2   3  -2 2055.84 123.650  17
  -2  -3   2 2175.03 110.178   2
  -2  -3   2 2309.82 114.299   7
  -2  -3   2 2294.46 136.924  11
  -2  -3   2 2080.26 123.652  12
   2   3  -2 2108.90 71.6121  27
   2   3  -1 98.4354 33.3826  22
  -2  -3   1 154.732 21.6300  48
   2   3  -1 157.308 20.1338  49
   2   3  -1 128.772 19.0410  46
   2   3  -1 142.038 18.1987  41
   2   3  -1 163.147 19.6069  38
  -2  -3   1 172.059 22.0494  42
   2   3  -1 140.820 36.6923  16
   2   3  -1 265.954 43.3918  17
  -2  -3   1 140.550 19.9145  31
  -2  -3   1 162.261 19.7855  29
   2   3  -1 180.309 34.8058   5
  -2  -3   1 113.697 29.6156  12
  -2  -3   1 143.833 25.5146   2
   2   3  -1 152.890 18.6882  27
  -2  -3   1 178.882 39.3782  26
  -2  -3   1 150.010 37.0182  25
  -2  -3   0 8859.34 249.827  12
  -2  -3   0 9700.50 285.482  11
  -2  -3   0 9879.50 228.567   2
   2   3   0 10074.6 267.667   5
  -2  -3   0 9315.42 278.738  25
   2   3   0 9381.37 209.697  28
  -2  -3   0 9061.26 281.509  26
   2   3   0 9456.05 214.564  38
  -2  -3   0 9333.36 217.572  48
  -2  -3   0 9469.21 216.024  31
   2   3   0 9740.93 280.040  16
   2   3   0 9712.94 273.740  22
  -2  -3   0 9475.51 285.054  23
  -2  -3  -1 31.8708 25.2931  26
  -2  -3  -1-2.63886 18.4434  25
  -2  -3  -1-2.97329 20.2262  23
   2   3   1 14.3473 19.7371  22
  -2  -3  -1 5.32343 15.3228  15
   2   3   1-2.88766 20.9633  17
   2   3   1 2.78134 20.4363  16
  -2  -3  -1 40.5930 13.3419  30
  -2  -3  -1 15.9936 12.6625  31
  -2  -3  -1 10.4584 11.4908  29
  -2  -3  -1 21.4422 12.8855  12
   2   3   1 5.25734 23.8419   5
  -2  -3  -1 31.6030 24.1563  11
  -2  -3  -2 47681.1 1014.16  25
  -2  -3  -2 46919.4 1017.90  15
   2   3   2 49678.7 1036.07  16
   2   3   2 49804.6 1039.97  17
  -2  -3  -2 46101.2 974.676  31
  -2  -3  -2 47583.1 970.373  29
   2   3   2 45429.0 1015.57  22
  -2  -3  -2 48530.9 1029.74  23
  -2  -3  -2 48057.5 1027.74  11
   2   3   2 51788.4 1044.32   5
  -2  -3  -2 48023.9 1003.23  64
   2   3   3 1313.06 73.3420  16
  -2  -3  -3 1255.41 75.0069  15
   2   3   3 1277.83 64.8200  22
  -2  -3  -3 1285.37 66.6089  23
  -2  -3  -3 1224.34 45.1542  31
  -2  -3  -3 1124.63 70.9793  64
   2   3   3 1478.21 83.6090   5
   2   3   4 6705.82 179.678  22
  -2  -3  -4 6367.72 144.291  37
  -2  -3  -4 6424.60 204.455  15
  -2  -3  -4 6718.36 211.463  64
  -2  -3  -4 6079.69 165.210  14
   2   3   4 6459.83 186.041  10
   2   3   4 6685.83 201.555   5
  -2  -3  -5 570.007 33.1013  37
  -2  -3  -5 631.834 64.2253  15
   2   3   5 618.055 58.3299   8
   2   3   5 523.008 55.8644   4
   2   3   5 623.947 52.2590  10
   2   3   5 505.178 52.6831   5
  -2  -3  -5 512.822 62.8200  64
   2   3   6 2600.68 124.994   8
   2   3   6 2594.81 127.276   4
   2   3   6 2897.39 130.251  10
   2   3   6 2703.98 120.373   5
  -2  -3  -6 3021.57 93.7543  53
  -2  -3  -6 2885.04 92.6746  52
  -2  -3  -6 2791.33 90.7013  54
  -2  -3  -6 3062.12 93.9114  37
  -2  -3  -6 2774.59 161.796  64
  -2  -3  -6 3264.76 162.925  15
  -2  -3  -6 3047.31 95.4246  60
  -2  -3  -6 3009.12 95.6458  57
  -2  -3  -7 37.7102 19.6188  61
  -2  -3  -7 37.3135 16.1194  58
  -2  -3  -7 33.3088 19.3496  59
  -2  -3  -7 19.9067 17.9642  60
  -2  -3  -7-8.42006 20.0040  63
   2   3   7 41.4537 29.3761   1
  -2  -3  -7 17.6440 21.1562  52
  -2  -3  -7 25.1570 21.4699  57
  -2  -3  -7 50.0257 22.1638  54
  -2  -3  -7 26.4056 16.8055  53
  -2  -3  -8 6770.46 180.877  63
  -2  -3  -8 7686.65 320.849  64
  -2  -3  -8 7362.16 192.581  60
  -2  -3  -8 7145.35 194.088  57
  -2  -3  -8 7156.47 191.192  59
  -2  -3  -8 6836.37 181.848  58
  -2  -3  -8 6838.43 185.734  54
  -2  -3  -8 7264.31 192.951  53
  -2  -3  -8 6735.22 189.907  52
  -2  -3  -9 335.627 70.5113  64
  -2  -3  -9 183.534 47.6701  60
  -2  -3  -9 313.020 30.2177  58
  -2  -3  -9 326.993 37.2539  57
  -2  -3  -9 318.536 34.9783  59
  -2  -3  -9 334.963 36.2850  53
  -2  -3 -10 1185.06 59.9024  59
  -2  -3 -10 1200.13 61.1902  53
  -2  -3 -11 401.454 30.1568  53
   2   4  -7-3.23885 12.0055  58
   2   4  -7 24.3424 10.9839  53
  -2  -4   6-11.5218 15.6608  39
   2   4  -6 9.09052 15.7194  53
   2   4  -6-7.43210 11.2915  62
  -2  -4   6 11.4128 28.1986  25
   2   4  -5 501.655 34.4720  27
  -2  -4   5 542.351 81.3564  25
  -2  -4   5 484.923 37.1196  42
   2   4  -5 465.536 35.5983  46
   2   4  -5 442.232 31.7797  40
  -2  -4   5 521.920 42.7082  39
  -2  -4   5 600.500 43.4278  32
  -2  -4   5 512.792 77.5914  23
   2   4  -5 402.751 34.8124  57
   2   4  -5 525.240 36.1777  62
  -2  -4   5 450.200 36.5248  29
   2   4  -4 927.160 55.2329  57
   2   4  -4 1006.08 51.0988  62
  -2  -4   4 1036.01 56.1731  29
   2   4  -4 933.240 50.2390  27
  -2  -4   4 1039.23 113.682  25
   2   4  -4 915.468 52.6699  46
   2   4  -4 868.121 45.1969  44
  -2  -4   4 1041.71 56.2238  42
   2   4  -4 915.320 50.6828  40
  -2  -4   4 1052.35 59.9072  39
   2   4  -4 1119.01 107.071  17
  -2  -4   4 960.689 109.811  23
  -2  -4   4 1052.57 58.9560  32
  -2  -4   4 983.874 111.542  11
  -2  -4   4 771.476 96.1948  12
  -2  -4   3-35.4967 37.7499  23
  -2  -4   3-16.7561 17.4100  32
  -2  -4   3 10.1115 17.6142  29
   2   4  -3-8.29180 19.4472  49
  -2  -4   3 1.49685 18.8200  48
   2   4  -3-1.63731 16.6022  46
   2   4  -3-1.36679 15.6492  44
  -2  -4   3 1.69044 17.6684  42
   2   4  -3 10.1255 17.2184  38
   2   4  -3-9.32434 17.0812  40
   2   4  -3-12.3302 32.7821  17
  -2  -4   3 7.25050 31.8346  25
   2   4  -3 10.4719 15.6359  27
  -2  -4   3-6.26177 30.1176  12
  -2  -4   3 14.2099 34.1732  11
  -2  -4   2 3278.66 104.165  32
  -2  -4   2 3087.68 181.930  23
   2   4  -2 2993.84 153.318  20
  -2  -4   2 3362.54 106.794  29
   2   4  -2 3185.35 104.737  49
  -2  -4   2 3272.70 105.414  48
   2   4  -2 3176.61 101.829  44
  -2  -4   2 3442.09 107.994  42
   2   4  -2 3286.02 104.836  46
   2   4  -2 3314.66 104.679  40
   2   4  -2 3470.20 107.074  38
  -2  -4   2 3359.25 107.753  39
   2   4  -2 3358.38 173.915  17
   2   4  -2 3403.30 179.661  16
   2   4  -2 2942.42 146.800  19
   2   4  -2 3272.15 102.162  27
  -2  -4   2 3353.50 186.496  11
  -2  -4   2 3164.35 165.572  12
  -2  -4   1 7157.50 175.853  32
   2   4  -1 6686.54 250.720  22
   2   4  -1 6447.89 239.468  20
  -2  -4   1 7289.52 271.731  23
  -2  -4   1 6934.58 175.699  31
  -2  -4   1 7130.97 180.684  29
  -2  -4   1 7150.25 180.597  48
   2   4  -1 7053.02 176.391  49
  -2  -4   1 6956.63 180.384  42
  -2  -4   1 6972.77 179.022  39
   2   4  -1 6962.15 178.382  40
   2   4  -1 6967.88 177.412  38
   2   4  -1 7307.81 262.363  16
  -2  -4   1 7113.84 269.266  25
  -2  -4   1 6823.37 206.285   2
   2   4  -1 7157.97 227.114   5
  -2  -4   1 6681.34 236.570  12
  -2  -4   0 109027. 2225.83  32
   2   4   0 111949. 2320.59  22
  -2  -4   0 109903. 2235.23  48
   2   4   0 107712. 2227.00  49
  -2  -4   0 110779. 2235.94  42
   2   4   0 110145. 2233.23  46
   2   4   0 112746. 2230.56  38
  -2  -4   0 109960. 2231.50  39
  -2  -4   0 109663. 2232.68  31
   2   4   0 114941. 2335.54  16
   2   4   0 113579. 2337.61  17
  -2  -4   0 113987. 2351.97  11
  -2  -4   0 101657. 2235.64   2
  -2  -4   0 110849. 2289.87  12
   2   4   0 113738. 2310.00   5
  -2  -4   0 115962. 2345.26  25
   2   4   0 114156. 2231.75  27
  -2  -4  -1 4025.96 163.831  25
   2   4   1 3942.53 105.135  27
  -2  -4  -1 3786.91 107.769  42
   2   4   1 3866.36 103.147  38
  -2  -4  -1 3857.85 103.355  39
   2   4   1 3635.05 145.016  22
  -2  -4  -1 3798.86 165.637  23
  -2  -4  -1 3848.46 107.705  31
  -2  -4  -1 3999.19 107.281  29
   2   4   1 4131.33 161.635   5
  -2  -4  -1 3975.10 166.415  11
  -2  -4  -1 3644.21 120.974  12
   2   4   1 3994.98 160.026  16
   2   4   1 3772.25 160.771  17
  -2  -4  -2 22590.3 487.902  42
   2   4   2 21930.0 527.400  22
  -2  -4  -2 22774.0 562.941  23
  -2  -4  -2 22479.8 489.836  48
  -2  -4  -2 22924.6 485.475  29
   2   4   2 23879.8 556.530  16
  -2  -4  -2 24475.7 551.390  15
   2   4   2 23978.4 566.071  17
  -2  -4  -2 23526.9 552.839  25
   2   4   3 211.145 38.7288  17
   2   4   3 206.727 35.1772  16
  -2  -4  -3 205.335 37.3637  15
  -2  -4  -3 213.502 22.2223  48
  -2  -4  -3 204.701 19.5825  42
  -2  -4  -3 181.044 33.9435  23
  -2  -4  -3 224.144 32.1316  25
  -2  -4  -3 210.733 18.9045  29
   2   4   3 194.896 44.3124   5
   2   4   4 434.623 55.9493   5
  -2  -4  -4 497.164 28.0032  42
   2   4   4 555.795 51.3231  16
   2   4   4 482.461 52.4211  17
  -2  -4  -4 531.383 58.6352  15
  -2  -4  -4 464.056 54.4829  64
  -2  -4  -5 12496.0 376.113  64
   2   4   5 13499.1 365.144   5
   2   4   5 12317.2 332.395  16
  -2  -4  -5 12797.4 374.883  15
  -2  -4  -6 1697.10 67.3305  53
  -2  -4  -6 1640.16 66.5467  52
  -2  -4  -6 1731.72 70.2523  56
  -2  -4  -6 1589.44 65.8682  54
  -2  -4  -6 1870.69 124.338  15
   2   4   6 1386.94 95.9584   8
   2   4   6 1470.50 101.755   4
   2   4   6 1587.80 101.513   5
  -2  -4  -6 1708.27 66.8804  37
  -2  -4  -6 1611.71 68.3745  63
  -2  -4  -6 1529.66 117.885  64
  -2  -4  -6 1549.55 65.4424  60
  -2  -4  -6 1579.75 63.8245  58
  -2  -4  -6 1923.19 77.4981  51
  -2  -4  -7 10935.8 374.651  15
  -2  -4  -7 10580.2 263.067  63
  -2  -4  -7 10658.8 381.170  64
  -2  -4  -7 10574.4 256.779  54
  -2  -4  -7 10995.7 263.214  53
  -2  -4  -7 10517.8 257.766  52
  -2  -4  -7 10926.0 266.739  56
  -2  -4  -7 10021.5 256.822  60
  -2  -4  -7 10520.5 255.595  58
  -2  -4  -7 10950.3 267.153  57
  -2  -4  -7 10374.2 253.355  59
  -2  -4  -8 312.641 35.4027  53
  -2  -4  -8 357.461 36.0700  54
  -2  -4  -8 275.562 35.9412  57
  -2  -4  -8 328.835 35.8335  52
  -2  -4  -8 303.787 34.7439  63
  -2  -4  -8 345.338 33.1173  58
  -2  -4  -8 253.420 32.0949  60
  -2  -4  -8 259.803 31.1190  59
  -2  -4  -9 292.894 55.1382  52
  -2  -4  -9 293.641 45.2730  54
  -2  -4  -9 279.564 33.7529  53
  -2  -4  -9 271.776 29.9950  58
  -2  -4  -9 233.970 30.3415  63
  -2  -4  -9 252.788 31.9289  59
  -2  -4 -10 1986.63 86.6860  53
  -2  -4 -10 1878.17 83.9073  59
  -2  -4 -11 487.473 33.7969  53
  -2  -4 -11 399.735 34.0536  59
   2   5  -6 145.216 17.8199  53
  -2  -5   6 151.166 18.0856  39
   2   5  -5 24.5103 13.5741  27
  -2  -5   5 36.3810 30.7472  25
   2   5  -5 23.5456 13.8185  46
  -2  -5   5 31.8463 16.5007  39
  -2  -5   5 32.5119 15.2138  35
  -2  -5   5 32.1097 15.0049  29
  -2  -5   5 37.6056 17.5940  32
   2   5  -5 31.3921 18.6417  53
   2   5  -4 14.6922 16.3196  27
  -2  -5   4 7.46662 32.7835  25
   2   5  -4 1.60108 16.2347  46
   2   5  -4 6.91375 13.2577  44
  -2  -5   4 3.16376 16.5337  42
  -2  -5   4 9.29787 18.7376  39
   2   5  -4 5.86346 14.8637  40
   2   5  -4-5.09319 17.3220  38
  -2  -5   4-10.3874 18.2008  32
  -2  -5   4 12.9459 17.2096  29
  -2  -5   4-7.01693 32.7988  23
   2   5  -4-12.3325 32.0344  17
  -2  -5   4-28.1163 27.0465  18
  -2  -5   3 410.427 74.5426  23
  -2  -5   3 388.925 64.8815  12
  -2  -5   3 313.633 69.8265  11
   2   5  -3 404.258 36.6428  57
  -2  -5   3 347.439 34.8173  48
  -2  -5   3 431.943 37.7224  42
   2   5  -3 364.262 33.4157  44
   2   5  -3 398.825 36.8766  46
   2   5  -3 426.705 35.9634  40
   2   5  -3 465.285 39.2797  38
  -2  -5   3 398.012 36.6162  32
  -2  -5   3 403.489 37.6638  29
  -2  -5   3 388.612 73.6172  25
   2   5  -3 383.644 34.9876  27
   2   5  -3 383.409 71.9707  17
   2   5  -2 2129.80 146.420  17
   2   5  -2 1638.17 116.040  19
   2   5  -2 2214.19 154.316  16
  -2  -5   2 2176.06 85.2239  48
   2   5  -2 2140.25 81.9689  49
  -2  -5   2 2249.62 86.4876  42
   2   5  -2 2139.89 81.9993  44
   2   5  -2 2119.69 83.3412  40
  -2  -5   2 2187.87 87.3349  39
   2   5  -2 2158.73 83.9274  38
  -2  -5   2 2140.46 83.0470  32
  -2  -5   2 2364.19 87.9789  29
  -2  -5   2 2392.79 165.779  11
  -2  -5   2 2134.05 140.725  12
   2   5  -2 1885.63 128.729  20
  -2  -5   2 2313.77 164.268  23
   2   5  -2 2100.29 80.8845  27
   2   5  -1 1798.19 130.384  16
   2   5  -1 1495.93 113.022  19
  -2  -5   1 1640.59 71.5592  48
   2   5  -1 1564.93 65.3394  49
  -2  -5   1 1646.21 72.4212  42
   2   5  -1 1654.29 69.6376  44
   2   5  -1 1660.50 70.0903  46
  -2  -5   1 1762.53 72.3840  39
   2   5  -1 1670.56 69.0756  38
  -2  -5   1 1734.09 69.1050  32
  -2  -5   1 1747.94 72.7675  29
  -2  -5   1 1657.35 134.340  11
  -2  -5   1 1628.50 111.224  12
  -2  -5   1 1667.83 133.722  23
   2   5  -1 1624.61 117.964  20
  -2  -5   1 1650.20 131.196  25
   2   5   0 618.029 74.0964  16
   2   5   0 583.492 74.4976  17
  -2  -5   0 666.992 43.8605  48
  -2  -5   0 518.847 44.4133  51
  -2  -5   0 596.296 41.6693  42
   2   5   0 706.881 42.4229  46
  -2  -5   0 629.404 40.1454  39
   2   5   0 637.913 40.7064  40
   2   5   0 638.868 38.7538  38
  -2  -5   0 607.622 37.1603  32
  -2  -5   0 624.523 60.2030  12
   2   5   0 449.061 60.7119   5
   2   5   0 570.682 72.7888  20
  -2  -5   0 664.292 79.6713  25
   2   5   0 641.652 38.4842  27
   2   5   1 2117.85 124.538  16
   2   5   1 1878.67 120.862  17
  -2  -5  -1 2032.26 77.9658  48
   2   5   1 2142.18 74.9773  46
   2   5   1 2092.35 74.3112  40
   2   5   1 2118.02 70.4037  38
  -2  -5  -1 2084.46 72.7449  39
  -2  -5  -1 2018.11 67.4152  32
  -2  -5  -1 2076.55 75.3032  29
   2   5   1 1903.40 122.909   5
  -2  -5  -1 2041.78 132.992  23
   2   5   1 1954.51 110.681  22
   2   5   1 2011.16 128.020  20
  -2  -5  -1 2252.15 134.636  25
   2   5   1 2098.19 72.5723  27
  -2  -5  -2 1231.56 92.6564  25
   2   5   2 1203.61 50.6840  27
   2   5   2 1101.57 50.6440  46
  -2  -5  -2 1199.89 54.1568  42
  -2  -5  -2 1212.03 48.4127  39
   2   5   2 1135.01 46.0983  38
  -2  -5  -2 1201.42 51.7529  29
   2   5   2 1189.95 98.4076   5
  -2  -5  -2 1180.89 95.5073  23
   2   5   2 1093.61 84.6325  16
  -2  -5  -2 1207.99 86.2941  15
   2   5   2 1173.94 92.6445  17
  -2  -5  -3 13.0317 12.6764  29
  -2  -5  -3 14.7304 15.5596  48
   2   5   3 9.16368 11.9412  27
  -2  -5  -3-10.8668 20.1182  25
  -2  -5  -3 11.8804 13.8020  42
  -2  -5  -3 4.23556 24.0091  23
  -2  -5  -3 37.3985 26.2293  15
   2   5   3-8.24257 24.2779  17
   2   5   3 3.49967 20.6162  16
  -2  -5  -4 2073.30 78.4743  63
   2   5   4 2163.62 133.974   5
  -2  -5  -4 2081.77 125.676  15
   2   5   4 2052.09 106.357  16
   2   5   4 1928.31 113.863  17
  -2  -5  -4 2115.08 73.2645  42
  -2  -5  -5 957.753 51.8963  63
   2   5   5 842.962 72.4276  17
  -2  -5  -5 841.171 83.9513  15
  -2  -5  -5 915.469 48.8002  53
  -2  -5  -5 830.478 47.6941  56
  -2  -5  -5 809.653 47.5304  52
  -2  -5  -5 865.571 49.5078  58
   2   5   5 870.124 84.7198   5
   2   5   6 2515.44 143.396   5
  -2  -5  -6 2299.69 87.0556  60
  -2  -5  -6 2646.25 93.0915  58
  -2  -5  -6 2472.34 91.4012  53
  -2  -5  -6 2818.42 96.8330  56
  -2  -5  -6 2598.07 91.2209  52
  -2  -5  -6 2576.93 91.8066  54
  -2  -5  -6 2312.90 149.521  15
  -2  -5  -7 2603.53 166.337  15
  -2  -5  -7 2537.55 96.9394  63
  -2  -5  -7 2124.23 84.9606  60
  -2  -5  -7 2448.61 91.3823  58
  -2  -5  -7 2251.45 80.2513  59
  -2  -5  -7 2493.49 91.2547  54
  -2  -5  -7 2472.97 93.7950  53
  -2  -5  -7 2371.42 90.0715  52
  -2  -5  -7 2767.86 100.194  56
  -2  -5  -8 6097.96 163.911  52
  -2  -5  -8 6104.19 172.519  53
  -2  -5  -8 6171.91 176.201  56
  -2  -5  -8 5883.57 163.065  54
  -2  -5  -8 5593.82 269.547  15
  -2  -5  -8 6107.28 171.498  63
  -2  -5  -8 5845.53 165.842  58
  -2  -5  -8 5640.86 156.887  59
  -2  -5  -9 1105.55 61.0985  53
  -2  -5  -9 699.580 61.6682  52
  -2  -5  -9 764.538 55.7048  54
  -2  -5  -9 961.448 56.3762  63
  -2  -5  -9 995.908 54.4965  58
  -2  -5  -9 859.970 53.2739  59
  -2  -5 -10 4949.48 116.712  52
  -2  -5 -10 4195.78 106.371  54
  -2  -5 -11 255.775 30.3631  59
   2   6  -5 6.07114 12.3199  53
  -2  -6   5-4.84039 11.1921  39
  -2  -6   4 322.077 26.6839  42
   2   6  -4 345.641 29.0404  46
  -2  -6   4 346.644 31.4571  39
   2   6  -4 331.888 27.4440  40
   2   6  -4 390.037 31.4302  38
  -2  -6   4 336.588 28.7848  29
  -2  -6   4 381.827 30.8441  32
   2   6  -4 306.134 27.0056  27
  -2  -6   4 398.727 63.6578  25
   2   6  -3 330.044 31.0680  27
  -2  -6   3 281.568 65.1831  25
  -2  -6   3 326.560 32.2891  42
   2   6  -3 210.252 27.0254  44
   2   6  -3 220.087 29.1248  46
   2   6  -3 261.786 30.8229  38
   2   6  -3 314.915 31.1240  40
   2   6  -3 138.559 50.7685  17
  -2  -6   3 294.961 62.4106  23
  -2  -6   3 239.906 29.8510  29
  -2  -6   3 308.971 31.2585  32
  -2  -6   3 268.783 27.2725  35
  -2  -6   2 55.6318 20.3756  42
  -2  -6   2 29.9925 20.0796  39
   2   6  -2 34.7127 20.4791  40
  -2  -6   2 77.8313 18.2896  35
   2   6  -2 49.0689 20.2408  38
  -2  -6   2 54.0957 20.3708  29
  -2  -6   2 56.6971 20.0383  32
  -2  -6   2 30.5536 36.7560  23
   2   6  -2 83.9487 34.1879  20
   2   6  -2 76.5003 22.8520  44
  -2  -6   2 65.3255 17.0083  45
   2   6  -1 3722.54 205.169  17
   2   6  -1 3643.86 192.096  19
   2   6  -1 3983.22 211.738  16
  -2  -6   1 4120.51 131.333  48
   2   6  -1 4062.95 128.319  44
  -2  -6   1 4226.56 131.478  42
   2   6  -1 4049.04 129.310  46
  -2  -6   1 4186.86 131.338  39
   2   6  -1 4087.82 125.799  38
  -2  -6   1 4327.37 133.334  29
  -2  -6   1 4088.82 125.232  32
   2   6  -1 3811.19 201.014  20
  -2  -6   1 3896.95 223.256  23
  -2  -6   1 3886.53 218.868  25
   2   6  -1 4042.60 125.624  27
   2   6   0 431.979 68.6628  16
   2   6   0 381.392 64.9933  19
   2   6   0 371.591 67.8385  17
  -2  -6   0 475.125 41.4266  48
  -2  -6   0 400.156 37.6063  42
   2   6   0 454.740 37.9089  46
   2   6   0 484.119 39.3403  40
   2   6   0 421.436 34.8463  38
  -2  -6   0 495.653 38.7003  39
  -2  -6   0 496.208 35.0267  32
  -2  -6   0 431.924 38.0117  29
   2   6   0 365.333 59.9541   5
   2   6   0 375.656 68.1652  20
  -2  -6   0 512.680 76.1699  25
   2   6   0 409.330 34.9851  27
  -2  -6  -1 4477.51 190.305  15
   2   6   1 4490.74 208.813  17
   2   6   1 4992.52 212.322  16
  -2  -6  -1 4942.33 137.827  48
   2   6   1 4836.65 131.090  46
  -2  -6  -1 4893.24 135.004  42
  -2  -6  -1 5036.94 129.655  39
   2   6   1 4839.03 123.549  38
   2   6   1 4887.05 132.651  40
  -2  -6  -1 5127.91 122.260  32
   2   6   1 4636.18 206.937   5
   2   6   1 4623.77 216.308  19
   2   6   1 4968.82 223.811  20
  -2  -6  -1 4651.29 225.180  23
  -2  -6  -1 5104.23 226.804  25
   2   6   1 4829.26 127.651  27
  -2  -6  -2 432.402 60.9043  15
   2   6   2 344.049 53.7135  16
   2   6   2 407.997 61.1759  17
  -2  -6  -2 332.335 32.1373  29
   2   6   2 347.645 30.7349  46
   2   6   2 348.991 31.8888  40
  -2  -6  -2 288.249 28.3305  39
   2   6   2 369.897 64.1293   5
   2   6   2 258.661 56.9862  20
  -2  -6  -2 388.251 65.1773  23
  -2  -6  -2 350.488 59.1543  25
   2   6   2 344.641 29.7895  27
  -2  -6  -3 831.828 84.0832  15
   2   6   3 821.364 74.3476  16
   2   6   3 749.625 79.6229  17
  -2  -6  -3 806.715 45.2698  29
  -2  -6  -3 775.089 46.6079  42
   2   6   3 738.692 43.2565  46
  -2  -6  -3 800.947 40.1613  39
   2   6   3 772.726 44.0852  40
   2   6   3 730.187 87.1455  20
  -2  -6  -3 778.045 78.8058  25
   2   6   3 828.939 42.7715  27
  -2  -6  -3 872.495 48.8292  63
   2   6   4 81.5635 32.5241  17
  -2  -6  -4 44.8679 32.4554  15
   2   6   4 84.2169 17.4230  27
   2   6   4 72.6159 16.2396  46
  -2  -6  -4 77.2856 20.5036  42
   2   6   4 111.490 42.6218   5
  -2  -6  -4 66.2872 23.0324  63
  -2  -6  -5 2831.47 166.051  15
   2   6   5 2941.50 171.399   5
  -2  -6  -5 2826.30 96.9753  52
  -2  -6  -5 2972.15 95.7967  56
   2   6   5 2751.41 157.785  20
  -2  -6  -5 3255.17 104.899  63
  -2  -6  -6 3373.60 128.232  51
  -2  -6  -6 3550.39 198.030  15
   2   6   6 3904.72 198.724   5
  -2  -6  -6 3976.82 127.304  63
   2   6   6 3277.96 174.574  20
  -2  -6  -6 3431.85 115.895  52
  -2  -6  -6 4023.70 122.954  56
  -2  -6  -6 3758.81 120.756  54
  -2  -6  -6 3737.36 122.687  58
  -2  -6  -7 435.594 41.0938  58
  -2  -6  -7 465.298 76.0823  15
  -2  -6  -7 463.530 44.2410  56
  -2  -6  -7 416.467 38.9189  52
  -2  -6  -7 483.429 42.2381  54
  -2  -6  -7 492.700 49.4582  51
  -2  -6  -8 1875.84 81.8595  58
  -2  -6  -8 1763.32 147.853  15
  -2  -6  -8 1912.63 78.1371  52
  -2  -6  -8 1966.44 80.4337  54
  -2  -6  -8 2093.34 89.6606  56
  -2  -6  -8 1922.40 84.1322  51
  -2  -6  -8 2048.47 89.5034  63
  -2  -6  -9 131.572 29.7998  63
  -2  -6  -9 188.831 28.1280  58
  -2  -6  -9 180.472 27.5670  54
  -2  -6 -10 1026.46 51.2404  58
  -2  -6 -10 1090.24 54.9870  63
   2   7  -4 4.01689 10.8912  53
   2   7  -4-3.79248 9.26126  46
  -2  -7   3 17.2734 13.2978  42
   2   7  -3 24.1312 13.9118  40
   2   7  -3 13.6132 12.1360  27
  -2  -7   3 10.8479 26.8041  25
  -2  -7   3 8.25438 13.5701  29
  -2  -7   3 14.1503 13.0037  32
   2   7  -3 9.58283 11.8043  44
   2   7  -2 4.65861 15.8443  46
   2   7  -2 4.19656 16.9324  44
  -2  -7   2-1.61482 16.7787  39
  -2  -7   2-9.09389 16.3010  42
  -2  -7   2 21.8755 16.9909  29
  -2  -7   2 14.8596 14.6094  32
  -2  -7   2 26.7372 30.3113  23
   2   7  -2-1.41642 15.2339  38
   2   7  -2 12.0095 34.0371  17
  -2  -7   1 7.10940 16.6191  29
  -2  -7   1 39.2579 16.7325  32
   2   7  -1 4.82377 16.5103  27
  -2  -7   1 51.3979 39.9222  25
   2   7  -1 36.3290 19.8102  46
   2   7  -1 8.29884 18.1491  44
  -2  -7   1 22.9641 18.7892  42
  -2  -7   1 15.8578 17.6449  39
   2   7  -1 18.8568 19.0445  40
  -2  -7   1 7.47154 38.8171  23
   2   7  -1 17.2112 29.0886  20
   2   7  -1 33.1561 39.7809  17
   2   7  -1 15.8884 28.7965  19
   2   7  -1 4.50679 15.9800  38
  -2  -7   0 120.997 25.7688  29
  -2  -7   0 111.062 21.0195  32
  -2  -7   0 141.020 49.1131  25
   2   7   0 132.043 24.1377  27
   2   7   0 92.3271 24.2559  46
   2   7   0 115.846 25.7329  40
  -2  -7   0 94.1552 24.9947  42
  -2  -7   0 126.934 24.9013  39
   2   7   0 92.2393 42.3104  20
   2   7   0 108.347 21.5306  38
   2   7   0 75.3591 42.1771  66
   2   7   0 75.3358 40.9451  19
   2   7   0 182.365 52.5412  17
   2   7   1 1258.85 64.0707  44
  -2  -7  -1 1283.78 64.3052  42
   2   7   1 1335.35 62.1961  46
   2   7   1 1253.34 62.0047  40
  -2  -7  -1 1270.46 60.2691  39
  -2  -7  -1 1173.91 51.7363  32
  -2  -7  -1 1227.10 123.665  23
   2   7   1 1275.39 121.214  20
   2   7   1 1265.74 115.705  17
   2   7   1 1258.23 118.001  19
   2   7   1 1100.54 102.793  16
  -2  -7  -1 1282.93 120.037  25
   2   7   1 1217.51 58.3165  27
   2   7   2 843.387 52.7869  44
   2   7   2 768.434 46.6685  46
   2   7   2 805.645 49.1991  40
  -2  -7  -2 764.139 45.5746  39
  -2  -7  -2 884.562 51.6610  29
   2   7   2 778.125 97.8419  20
  -2  -7  -2 646.275 78.3036  15
   2   7   2 800.238 91.9920  17
   2   7   2 855.742 48.3529  27
  -2  -7  -2 789.751 91.7724  25
  -2  -7  -3 41.6047 22.6626  63
  -2  -7  -3-13.5873 18.7668  29
  -2  -7  -3-12.5100 35.1992  51
   2   7   3 7.13860 15.7758  46
  -2  -7  -3-12.6253 19.6121  42
   2   7   3 3.08107 15.5229  40
  -2  -7  -3 2.67452 13.6441  39
   2   7   3-27.8229 36.9862  20
  -2  -7  -3 12.1469 30.7918  15
   2   7   3 34.5154 36.7063  19
   2   7   3-11.2303 29.1713  17
  -2  -7  -3-24.0871 32.7397  25
   2   7   3 9.81417 14.9947  27
  -2  -7  -4 1725.13 69.7126  42
   2   7   4 1425.77 59.6270  40
   2   7   4 1529.09 131.072  19
   2   7   4 1434.72 123.479  20
  -2  -7  -4 1537.91 124.177  15
   2   7   4 1341.64 102.853  17
  -2  -7  -4 1463.03 67.7030  63
   2   7   4 1501.74 57.0758  27
  -2  -7  -5 267.016 62.2465  15
   2   7   5 177.367 52.9509  19
  -2  -7  -5 283.151 36.7224  63
  -2  -7  -5 320.349 35.6731  52
   2   7   5 229.624 55.5696  20
  -2  -7  -6 7.43414 33.5945  51
   2   7   6 16.6924 28.2101  20
  -2  -7  -6-29.6555 29.2234  63
  -2  -7  -6-1.82849 23.5441  54
  -2  -7  -6-12.3820 21.5618  52
  -2  -7  -6 7.87833 21.0605  56
   2   7   6-17.3557 34.7048  19
  -2  -7  -6-7.22548 37.5376  15
  -2  -7  -7 887.893 103.160  15
  -2  -7  -7 858.998 50.4347  52
  -2  -7  -7 867.783 55.6700  56
  -2  -7  -7 966.870 55.9734  54
  -2  -7  -7 906.397 60.5551  63
  -2  -7  -8-1.91224 28.3501  51
  -2  -7  -8 29.9224 21.8084  52
  -2  -7  -8 12.9653 23.6741  54
  -2  -7  -9 441.153 43.1087  63
  -2  -7  -9 520.821 37.1340  54
  -2  -7 -10 37.7015 20.7522  63
   2   8  -2 37.1510 13.3799  44
   2   8  -2 30.5101 14.0357  46
  -2  -8   2 43.4201 14.1281  39
  -2  -8   2 55.6119 13.9250  42
   2   8  -1 48.5352 17.1699  40
  -2  -8   1 67.4722 18.4341  39
  -2  -8   1 25.5786 16.0214  42
   2   8  -1 28.0064 15.8239  27
  -2  -8   1 22.9687 28.3835  25
  -2  -8   1 19.5310 15.5110  29
   2   8  -1 32.5745 16.9205  44
   2   8  -1 32.5614 15.8502  46
   2   8   0-6.15352 15.5011  46
   2   8   0-10.9346 16.1336  40
  -2  -8   0-6.52989 16.4492  42
  -2  -8   0 6.07644 15.6897  39
  -2  -8   0-1.64470 16.6770  29
   2   8   0 4.71612 28.2911  21
   2   8   0 5.73509 28.3402  20
   2   8   0 5.37701 29.2342  19
   2   8   0-12.0210 31.2254  17
   2   8   0 1.45535 15.4773  27
  -2  -8   0 39.0972 31.3413  25
  -2  -8  -1-5.90136 28.8188  51
   2   8   1 1.58952 16.5155  46
   2   8   1-5.19685 19.6384  44
  -2  -8  -1-3.10946 15.6659  39
  -2  -8  -1 1.80983 18.2364  42
   2   8   1 8.28789 16.1650  40
   2   8   1-11.9879 35.9567  21
   2   8   1 6.67761 30.2808  20
   2   8   1 19.4402 31.1675  19
   2   8   1-18.6683 33.8325  17
   2   8   1 3.04658 15.3491  27
  -2  -8  -1 6.78322 31.7064  25
  -2  -8  -2-20.9155 32.4814  51
   2   8   2-8.86694 18.2053  44
   2   8   2 4.57260 15.6472  46
  -2  -8  -2-11.3333 19.7425  42
   2   8   2-1.63928 16.2013  40
  -2  -8  -2 7.46855 15.3342  39
   2   8   2 7.66199 36.8523  66
   2   8   2 42.4709 43.2142  19
   2   8   2-6.01960 34.1212  17
   2   8   2-8.93373 15.4707  27
  -2  -8  -2-6.65995 31.1302  25
  -2  -8  -3 12.7362 34.5323  51
   2   8   3 2.71196 14.1726  46
   2   8   3-10.3101 19.9614  44
  -2  -8  -3-9.61018 13.8336  39
   2   8   3 6.10301 15.1781  40
   2   8   3 21.7467 39.4115  20
   2   8   3 7.24500 36.7316  19
   2   8   3 43.9448 32.3583  17
   2   8   3 6.84908 14.1478  27
   2   8   4 1134.08 56.5379  44
   2   8   4 1047.19 49.5133  40
   2   8   4 1054.53 109.963  20
   2   8   4 1132.35 115.781  19
  -2  -8  -4 1112.98 107.779  15
  -2  -8  -4 1245.54 61.1844  63
   2   8   5 127.072 22.7386  44
  -2  -8  -5 89.3500 28.0648  63
   2   8   5 102.552 43.0569  20
   2   8   5 157.684 52.1958  19
  -2  -8  -5 110.510 47.0442  15
  -2  -8  -5 151.826 28.3352  52
  -2  -8  -6 265.881 36.7160  63
   2   8   6 340.815 59.9523  20
   2   8   6 232.689 62.4092  66
   2   8   6 244.841 54.2929  19
  -2  -8  -6 286.893 31.6719  52
  -2  -8  -6 332.198 38.1738  54
  -2  -8  -7 13.5956 23.3596  54
   2   8   7 34.7582 33.7755  21
  -2  -8  -7-11.2579 27.8976  63
  -2  -8  -7 13.7272 33.0126  51
  -2  -8  -8 68.8093 28.5962  63
  -2  -8  -8 132.926 26.6291  54
  -2  -8  -9 1666.48 61.8804  54
  -2  -8 -10 22.6696 17.9501  63
   2   9  -1 7.51597 9.97426  40
   2   9   0 6.93963 12.0474  50
   2   9   0-2.89884 11.1210  46
  -2  -9   0 27.4894 12.6269  39
   2   9   0 31.7591 12.9881  40
   2   9   1 19.5263 15.1256  44
   2   9   1 31.4853 13.9834  46
  -2  -9  -1-14.3844 21.6176  51
   2   9   1 9.74469 12.3404  27
   2   9   1 14.2691 13.4844  40
  -2  -9  -1 10.9842 13.2997  39
  -2  -9  -1 40.3535 16.9840  42
   2   9   2-11.3642 18.8496  44
   2   9   2 10.7390 12.8269  46
   2   9   2 12.3420 14.1313  40
  -2  -9  -2 15.7116 26.9186  51
   2   9   2 4.43275 12.5636  27
   2   9   3 2.30517 12.3965  40
  -2  -9  -3 14.6877 29.9947  51
   2   9   3-24.0143 35.3655  21
   2   9   3 36.9632 36.9560  20
   2   9   3 7.05253 16.5411  44
   2   9   3 37.2718 33.0316  19
  -2  -9  -4 16.0188 32.1016  51
   2   9   4 42.6494 37.8424  21
   2   9   4 59.8168 33.2329  20
   2   9   4 60.9580 17.4196  44
   2   9   4 6.14939 31.9590  19
  -2  -9  -5 32.3561 35.2519  51
   2   9   5 45.6632 37.1745  19
   2   9   5 20.2900 13.9676  44
   2   9   5-5.81510 35.5035  21
   2   9   6 15.5742 31.7242  21
  -2  -9  -6 75.4332 25.4845  54
  -2  -9  -6 13.0864 33.2029  51
  -2  -9  -7 1501.60 57.9394  54
  -2  -9  -7 1329.14 58.7430  63
  -2  -9  -8 44.6403 19.3188  54
  -2  -9  -8 44.0137 22.5344  63
  -2  -9  -9 264.190 27.7039  63
  -2 -10  -1-3.79206 11.2380  54
  -2 -10  -2 8.89703 14.8581  54
   2  10   2-1.57594 10.3792  44
   2  10   2 1.71660 11.3474  50
  -2 -10  -2 5.18917 15.9677  51
  -2 -10  -3 64.6804 18.9984  54
   2  10   3 74.1127 14.0863  44
   2  10   3 74.4800 16.9289  50
   2  10   4 15.4332 9.68406  44
  -2 -10  -4 1.51353 23.9619  51
  -2 -10  -5 255.996 26.3196  54
   2  10   5 181.729 21.1485  50
  -2 -10  -6 108.967 20.1480  54
   2  10   6 79.4570 14.3522  50
  -2 -10  -7-4.32595 15.3213  54
  -2 -10  -7-1.29575 23.3190  51
   3  -9  -6 193.196 16.9129  56
   3  -9  -5 4.67962 11.2798  43
   3  -9  -5 10.8523 12.8905  56
   3  -9  -4 44.5348 14.6420  43
  -3   9   4 28.2054 14.6052  47
  -3   9   3 67.0863 14.9864  30
   3  -9  -3 37.7412 14.6031  43
   3  -9  -3 56.2801 16.8147  36
  -3   9   3 37.2182 14.3062  34
  -3   9   3 45.8656 16.2912  47
  -3   9   3 63.4952 13.6661  50
  -3   9   2 53.8510 14.1446  31
   3  -9  -2 52.4666 16.4359  36
   3  -9  -2 39.4814 12.6807  35
  -3   9   2 33.5462 13.8160  34
   3  -9  -2 26.8401 13.5826  43
  -3   9   2 75.0351 16.1625  50
   3  -9  -1 177.359 18.3594  35
   3  -9  -1 218.764 21.2827  36
   3  -9  -1 211.379 20.9308  43
  -3   9   1 232.291 21.9990  47
  -3   9   1 236.115 21.8587  50
  -3   9   0 235.637 19.9858  50
   3  -8  -8 29.9132 10.9849  56
   3  -8  -8 26.4213 9.47486  63
   3  -8  -7-6.95793 16.7524  56
   3  -8  -7-5.79761 13.3270  63
   3  -8  -6 717.169 42.3376  56
  -3   8   6 682.340 37.1268  31
   3  -8  -6 659.214 38.7427  43
   3  -8  -6 713.536 40.0210  63
  -3   8   5 572.538 74.4266  26
   3  -8  -5 455.590 34.2444  63
   3  -8  -5 504.665 38.4610  56
  -3   8   5 560.687 35.9012  30
  -3   8   5 553.342 34.5310  47
  -3   8   4 961.250 48.9017  47
   3  -8  -4 828.815 43.6680  45
  -3   8   4 961.491 45.8490  34
  -3   8   4 873.038 46.7126  30
   3  -8  -4 820.078 48.9842  56
   3  -8  -3 701.530 41.3002  45
  -3   8   3 668.386 79.8352  21
  -3   8   3 702.982 44.7469  47
  -3   8   3 665.334 39.7636  50
   3  -8  -3 669.633 40.9093  35
  -3   8   3 724.123 43.0734  34
   3  -8  -3 764.455 45.5942  36
   3  -8  -3 629.598 41.8870  56
  -3   8   3 613.497 81.7388  26
   3  -8  -2 427.085 33.0220  45
  -3   8   2 424.853 67.2783  21
  -3   8   2 418.456 34.0736  30
  -3   8   2 390.130 64.6960  26
  -3   8   2 437.853 37.6004  47
  -3   8   2 435.517 35.2649  50
   3  -8  -2 423.999 33.8825  35
   3  -8  -2 433.591 36.3704  36
  -3   8   2 425.462 35.2826  34
   3  -8  -1 1322.70 59.2780  36
   3  -8  -1 1316.52 58.4729  35
   3  -8  -1 1205.32 56.3997  45
   3  -8  -1 1359.29 61.3429  43
  -3   8   1 1208.20 54.9496  30
   3  -8  -1 1308.49 60.2289  32
  -3   8   1 1358.07 60.6620  47
  -3   8   1 1376.27 60.2969  50
  -3   8   1 1192.52 97.2756  26
   3  -8   0 1856.76 70.3562  45
   3  -8   0 1926.39 72.5211  43
  -3   8   0 1816.85 64.0031  44
  -3   8   0 1992.48 71.4424  47
  -3   8   0 1985.81 72.9251  50
  -3   8   0 1756.09 63.0261  30
   3  -8   0 1898.98 72.7241  32
   3  -8   0 1939.73 71.7063  35
  -3   8   0 1960.07 70.3349  34
   3  -8   0 1961.78 70.6322  36
   3  -8   1 75.9168 17.0350  45
  -3   8  -1 92.1850 16.6717  44
   3  -8   1 95.3992 18.7917  43
  -3   8  -1 65.1645 15.4671  47
   3  -8   1 80.8893 17.9756  32
  -3   8  -1 73.9043 16.0585  34
   3  -8   1 87.9492 17.8305  35
   3  -8   1 91.9628 18.2717  36
  -3   8  -2 252.268 21.6217  44
   3  -8   2 264.001 22.4353  45
   3  -8   2 255.632 22.4424  43
   3  -8   2 284.522 23.4100  35
  -3   8  -2 241.663 21.1486  37
   3  -8   2 317.693 24.4099  32
  -3   8  -2 287.786 23.1796  50
   3  -7  -8 383.093 28.6834  56
   3  -7  -7 559.361 39.4537  63
  -3   7   7 539.090 30.4943  31
   3  -7  -6 37.7432 19.8724  43
   3  -7  -6 33.3451 23.3042  56
   3  -7  -6 17.5400 20.4914  63
  -3   7   6 42.7966 15.5050  30
  -3   7   6 67.5749 19.1064  31
   3  -7  -5 266.669 35.0303  63
   3  -7  -5 229.197 36.4717  56
  -3   7   5 240.783 27.8575  47
   3  -7  -5 257.852 32.4989  43
  -3   7   5 242.839 28.9114  30
  -3   7   5 284.092 61.7605  26
  -3   7   5 185.080 56.2507  68
   3  -7  -4 4954.58 154.304  56
  -3   7   4 5192.36 146.098  47
   3  -7  -4 4854.54 144.970  45
   3  -7  -4 5450.97 155.181  43
  -3   7   4 4902.46 224.864  21
  -3   7   4 5226.17 147.374  30
   3  -7  -4 4983.86 145.139  35
  -3   7   4 5010.41 139.707  34
  -3   7   4 5217.78 247.746  26
   3  -7  -4 4769.88 148.087  63
  -3   7   4 4724.25 251.400  68
  -3   7   4 4628.68 244.826  67
  -3   7   3 2017.49 76.8868  50
  -3   7   3 2179.54 84.7386  47
   3  -7  -3 2103.16 82.1903  45
   3  -7  -3 2283.50 88.9619  43
  -3   7   3 2119.72 146.781  21
  -3   7   3 2160.17 83.5598  30
   3  -7  -3 2087.69 82.1530  35
  -3   7   3 2161.80 80.9641  34
   3  -7  -3 2046.18 83.6536  36
   3  -7  -3 1789.34 77.0423  63
  -3   7   3 1820.44 150.554  66
  -3   7   3 1733.65 149.273  67
   3  -7  -3 1996.61 86.7352  56
  -3   7   2 2174.48 166.582  66
  -3   7   2 2307.08 168.821  68
  -3   7   2 2226.99 165.391  67
   3  -7  -2 2529.59 92.2386  35
  -3   7   2 2513.25 89.8714  34
   3  -7  -2 2329.02 90.2467  36
  -3   7   2 2130.87 84.7657  55
   3  -7  -2 2314.56 91.9217  56
  -3   7   2 2600.79 94.8362  47
  -3   7   2 2560.92 90.5024  50
   3  -7  -2 2541.37 92.1056  45
  -3   7   2 2367.12 160.734  21
  -3   7   2 2420.90 149.873  20
  -3   7   2 2484.49 90.6096  30
   3  -7  -2 2629.92 94.7791  32
  -3   7   2 2561.55 165.780  26
   3  -7  -2 1945.85 134.880  18
  -3   7   2 2483.79 156.768  19
  -3   7   1 525.386 82.4202  67
  -3   7   1 464.000 78.7024  68
  -3   7   1 407.648 75.3599  66
  -3   7   1 476.192 38.9002  34
   3  -7  -1 524.425 40.3798  35
   3  -7  -1 457.525 31.9696  33
   3  -7  -1 472.114 40.6037  36
   3  -7  -1 461.820 39.0417  56
  -3   7   1 519.140 41.7047  50
   3  -7  -1 477.969 39.6653  45
  -3   7   1 498.280 73.6750  20
  -3   7   1 535.338 80.9999  21
   3  -7  -1 477.710 40.1053  32
  -3   7   1 493.672 38.3816  30
  -3   7   1 508.082 76.6493  26
  -3   7   1 366.663 68.6140  19
   3  -7  -1 511.963 69.9411  18
   3  -7   0 1800.59 128.024  18
  -3   7   0 1840.20 140.531  19
  -3   7   0 2017.53 75.0292  30
   3  -7   0 2095.31 82.4251  32
  -3   7   0 2115.54 82.8499  50
  -3   7   0 2166.52 82.0912  47
   3  -7   0 1984.78 80.4657  45
  -3   7   0 2063.99 75.1968  44
  -3   7   0 1963.06 142.990  21
  -3   7   0 1921.78 140.250  20
   3  -7   0 2163.94 83.6378  35
   3  -7   0 1973.44 71.2820  33
  -3   7   0 2086.60 79.7074  34
   3  -7   0 2089.19 79.1677  36
  -3   7   0 1788.06 125.253  26
  -3   7   0 1632.50 131.875  67
  -3   7   0 1764.50 132.778  68
  -3   7  -1 1018.45 52.4824  47
   3  -7   1 1128.59 56.8299  45
  -3   7  -1 1050.73 51.7175  44
   3  -7   1 947.528 51.8929  39
   3  -7   1 1104.04 53.1224  36
  -3   7  -1 1051.20 52.3464  34
   3  -7   1 1003.03 47.7211  33
  -3   7  -1 951.067 97.9571  21
  -3   7  -1 951.322 99.3675  20
  -3   7  -1 939.293 45.0743  30
   3  -7   1 1045.45 54.5145  32
   3  -7   1 897.249 90.1671  18
   3  -7   2 493.515 38.0573  45
   3  -7   2 551.616 38.8718  43
  -3   7  -2 538.137 37.0123  44
   3  -7   2 501.524 35.8172  39
  -3   7  -2 516.430 36.9109  50
  -3   7  -2 421.716 59.6380  21
   3  -7   2 549.093 33.6452  33
  -3   7  -2 498.618 33.1312  34
   3  -7   2 539.239 35.1115  36
   3  -7   2 507.399 37.2607  32
   3  -7   3 235.643 24.6942  43
  -3   7  -3 221.849 23.7012  44
  -3   7  -3 222.613 23.3643  50
   3  -7   3 222.418 23.6437  32
  -3   7  -3 187.705 22.5930  37
   3  -7   4 403.251 27.2615  35
  -3   7  -4 392.172 26.2136  44
   3  -7   4 378.177 26.0470  43
   3  -6  -9 4.39208 9.80511  63
   3  -6  -8 95.1976 16.6699  58
   3  -6  -8 77.3595 19.7384  63
   3  -6  -8 95.4629 21.0689  56
   3  -6  -7 43.9562 17.3249  58
   3  -6  -7 51.9493 24.4208  56
  -3   6   6 286.008 27.5206  30
  -3   6   6 299.559 30.1923  31
  -3   6   6 281.143 59.5175  26
   3  -6  -6 306.613 29.2437  58
   3  -6  -6 226.025 34.6492  63
  -3   6   6 198.627 56.5661  68
   3  -6  -6 274.921 32.3457  43
   3  -6  -5 4635.15 151.273  56
  -3   6   5 4605.35 130.438  47
   3  -6  -5 4563.26 142.589  43
  -3   6   5 4439.10 235.449  68
   3  -6  -5 4448.74 147.955  63
  -3   6   5 4158.67 224.203  67
  -3   6   5 4761.13 231.897  26
  -3   6   5 4573.36 133.727  30
  -3   6   4 6244.49 169.577  30
   3  -6  -4 6205.13 183.126  56
  -3   6   4 6263.41 168.268  47
   3  -6  -4 6366.76 176.914  43
   3  -6  -4 6100.08 170.980  45
  -3   6   4 5840.30 246.537  21
  -3   6   4 5959.11 278.152  67
   3  -6  -4 5779.62 177.600  63
  -3   6   4 5581.36 266.416  66
  -3   6   4 5572.45 276.225  68
   3  -6  -4 6164.93 170.514  35
  -3   6   4 5926.21 159.706  34
   3  -6  -4 5942.70 161.483  33
  -3   6   4 5730.19 269.708  26
  -3   6   4 5706.88 272.567   9
  -3   6   3 2331.90 86.6620  30
   3  -6  -3 2152.45 93.1144  56
  -3   6   3 2359.93 87.7955  47
  -3   6   3 2163.34 79.3741  50
   3  -6  -3 2207.34 86.7045  45
   3  -6  -3 2303.37 89.9423  43
  -3   6   3 2213.39 149.520  21
  -3   6   3 2038.34 157.254  66
   3  -6  -3 2121.86 89.0460  63
  -3   6   3 1957.09 160.218  68
  -3   6   3 2061.56 159.923  67
   3  -6  -3 2163.58 85.6623  36
   3  -6  -3 2111.58 78.6337  33
   3  -6  -3 2200.18 85.3758  35
  -3   6   3 2229.09 82.0497  34
   3  -6  -3 2050.99 154.726  13
  -3   6   3 2131.20 155.585   9
   3  -6  -3 2114.71 139.484  15
  -3   6   3 1995.53 132.922  19
  -3   6   2 1333.67 122.636   9
   3  -6  -2 1322.10 126.101  13
   3  -6  -2 1601.51 70.0200  32
   3  -6  -2 1537.71 73.8531  56
  -3   6   2 1398.82 67.4328  47
  -3   6   2 1445.40 65.4175  50
   3  -6  -2 1544.76 69.3314  45
   3  -6  -2 1464.47 69.0855  43
  -3   6   2 1472.25 124.075  21
  -3   6   2 1254.05 107.000  20
   3  -6  -2 1325.91 101.723  24
  -3   6   2 1126.58 125.690  68
  -3   6   2 1223.42 124.767  66
   3  -6  -2 1228.08 63.2536  63
   3  -6  -2 1445.81 61.4658  33
   3  -6  -2 1465.71 67.2142  36
   3  -6  -2 1529.62 68.9173  35
  -3   6   2 1532.49 66.4193  34
  -3   6   2 1472.40 127.230  26
   3  -6  -2 1418.52 116.687  18
  -3   6   2 1262.33 111.490  19
   3  -6  -1 828.868 104.376  13
  -3   6   1 938.779 97.6261   9
  -3   6   1 897.373 104.296  68
  -3   6   1 942.047 107.551  67
   3  -6  -1 1045.75 51.0078  33
   3  -6  -1 1001.92 55.6422  36
  -3   6   1 1044.80 54.8535  34
  -3   6   1 936.406 96.4082  20
  -3   6   1 1079.89 107.498  21
   3  -6  -1 1004.11 55.7747  32
  -3   6   1 951.946 53.0765  30
   3  -6  -1 1011.69 57.8736  56
  -3   6   1 1002.41 56.6461  55
  -3   6   1 1076.17 56.4304  50
   3  -6  -1 1058.74 56.9305  45
   3  -6  -1 1087.26 58.2408  43
   3  -6  -1 1005.00 89.2945  24
  -3   6   1 967.800 99.0467  19
   3  -6  -1 912.451 94.6887  18
   3  -6   0 1496.77 120.350  65
  -3   6   0 1523.25 133.788  66
  -3   6   0 1355.50 123.528  68
  -3   6   0 1428.48 125.669  67
   3  -6   0 1687.13 71.2628  36
   3  -6   0 1810.80 69.6857  33
  -3   6   0 1800.08 134.012  20
   3  -6   0 1777.48 75.1308  32
  -3   6   0 1617.87 68.6349  30
  -3   6   0 1516.53 71.2163  55
   3  -6   0 1699.37 72.5291  56
  -3   6   0 1626.03 72.2562  47
  -3   6   0 1685.57 73.6213  50
   3  -6   0 1745.16 75.3983  45
   3  -6   0 1739.66 75.3517  43
  -3   6   0 1755.68 68.3878  44
   3  -6   0 1719.91 73.7536  39
   3  -6   0 1628.85 117.087  24
  -3   6   0 1625.05 125.356  26
   3  -6   0 1564.90 123.732  18
  -3   6   0 1542.02 126.469  19
   3  -6   1 4521.11 234.316  12
   3  -6   1 4268.61 235.560  13
  -3   6  -1 4166.33 206.346  67
   3  -6   1 4188.61 220.759  65
  -3   6  -1 4036.42 216.184  66
  -3   6  -1 4036.16 199.815  68
  -3   6  -1 4547.27 132.292  34
   3  -6   1 4344.65 128.766  33
  -3   6  -1 4229.98 215.231  20
  -3   6  -1 4385.65 217.292  21
   3  -6   1 4292.90 121.330  28
   3  -6   1 4678.73 137.055  32
  -3   6  -1 4278.57 124.946  30
  -3   6  -1 4289.27 134.335  55
  -3   6  -1 4569.95 133.379  47
  -3   6  -1 4499.43 130.764  44
   3  -6   1 4454.83 134.005  39
  -3   6  -1 4825.26 129.686  40
  -3   6  -1 4222.04 194.458  26
   3  -6   1 4278.64 202.995  24
   3  -6   1 4564.25 220.237  18
  -3   6  -1 4515.56 222.857  19
   3  -6   2-22.2011 37.5193  13
   3  -6   2-21.6251 38.3296  65
   3  -6   2-4.88908 16.1065  32
  -3   6  -2-4.86742 20.2329  55
  -3   6  -2-6.50018 19.7561  50
  -3   6  -2 22.6381 18.5510  47
  -3   6  -2 4.73207 18.6694  44
  -3   6  -2-2.97216 15.6236  40
   3  -6   2-6.20937 16.0330  39
  -3   6  -2-5.62563 18.0386  34
   3  -6   2-10.5315 19.7990  35
   3  -6   2 1.50685 16.6502  33
   3  -6   2-17.0742 39.2471  24
  -3   6  -2 28.5430 32.9992  21
   3  -6   2 8.82882 13.7147  28
   3  -6   2-6.58403 28.9084  18
  -3   6  -2-19.0467 32.9834  19
   3  -6   3 3871.02 109.128  28
   3  -6   3 3629.61 113.517  32
  -3   6  -3 3411.55 111.798  55
  -3   6  -3 3573.49 111.851  50
  -3   6  -3 3869.59 116.757  44
  -3   6  -3 3828.47 114.312  40
   3  -6   3 3374.69 108.033  39
  -3   6  -3 3292.46 169.238  21
  -3   6  -3 3462.38 189.120  20
  -3   6  -3 3513.87 104.407  34
   3  -6   3 3699.79 112.627  33
   3  -6   3 3800.80 118.418  35
   3  -6   3 3333.18 178.962  24
   3  -6   3 3657.94 195.902  18
  -3   6  -3 3507.92 187.410  19
  -3   6  -4 161.777 21.3502  50
   3  -6   4 167.430 24.8642  45
  -3   6  -4 179.336 24.9241  44
   3  -6   4 159.186 42.7205  24
  -3   6  -4 141.015 22.7366  55
   3  -6   4 175.104 21.2754  28
   3  -6   4 178.855 22.9135  33
   3  -6   4 179.515 24.6778  35
  -3   6  -4 194.048 25.0119  37
   3  -6   4 216.853 24.4293  32
   3  -6   5 10.5410 13.6731  45
   3  -6   5 14.0759 12.2792  33
   3  -6   5 5.69071 12.7760  35
  -3   6  -5 15.9412 12.3812  37
   3  -6   5 20.0252 11.5864  32
  -3   6  -6 142.145 15.3125  62
   3  -5  -9 2117.44 62.0175  58
   3  -5  -9 2077.19 57.7627  57
   3  -5  -8 1103.14 49.0749  58
   3  -5  -8 1016.59 45.2864  57
   3  -5  -8 1037.71 49.7912  56
   3  -5  -8 1071.74 53.8308  63
   3  -5  -7 1447.33 59.9061  57
   3  -5  -7 1480.62 63.7080  58
  -3   5   7 1396.72 59.7604  48
   3  -5  -7 1586.39 76.1045  63
   3  -5  -7 1519.82 70.6688  56
   3  -5  -6 7388.51 212.238  56
  -3   5   6 7666.42 292.358  26
   3  -5  -6 7930.04 206.499  43
  -3   5   6 7684.94 189.874  30
  -3   5   6 7917.16 196.555  31
  -3   5   6 7384.94 296.868  68
   3  -5  -6 7727.83 199.702  58
   3  -5  -5 3194.91 104.275  58
  -3   5   5 3118.76 193.608   9
  -3   5   5 3324.90 100.808  47
   3  -5  -5 3303.12 112.506  43
  -3   5   5 3057.06 183.062  67
  -3   5   5 3300.10 196.270  68
   3  -5  -5 3171.18 106.597  33
  -3   5   5 3078.03 182.520  26
  -3   5   5 3272.58 103.885  30
  -3   5   5 3404.44 108.513  31
  -3   5   4 4.53344 18.3731  30
   3  -5  -4-4.32047 29.0813  56
  -3   5   4 18.5591 20.7278  47
   3  -5  -4 22.6209 18.7160  45
   3  -5  -4 16.0315 19.1592  43
   3  -5  -4 16.6845 28.8937  24
  -3   5   4 4.81080 29.3710  21
  -3   5   4 6.74516 39.7346  67
  -3   5   4-12.4999 43.0992  66
  -3   5   4 50.3557 50.2729  68
  -3   5   4 16.5500 17.2165  34
   3  -5  -4 1.53568 17.1483  33
   3  -5  -4 28.5798 18.7725  35
  -3   5   4-13.2397 40.4150  26
   3  -5  -4 51.7518 33.8737  13
  -3   5   3 19757.0 595.235   6
  -3   5   3 19938.8 586.478   9
  -3   5   3 20692.8 460.654  30
   3  -5  -3 21675.9 477.925  56
  -3   5   3 20787.0 450.748  50
  -3   5   3 20526.7 460.260  47
   3  -5  -3 20596.9 464.853  45
   3  -5  -3 21227.2 466.486  43
   3  -5  -3 19924.1 560.156  24
  -3   5   3 20419.6 563.139  21
  -3   5   3 20660.6 592.827  66
  -3   5   3 21320.8 614.024  68
  -3   5   3 20254.3 596.335  67
   3  -5  -3 20743.6 463.806  35
   3  -5  -3 21193.9 459.195  33
  -3   5   3 20719.3 454.204  34
   3  -5  -3 19672.4 460.255  36
  -3   5   3 21387.7 598.936  26
   3  -5  -3 20048.1 545.426  15
  -3   5   3 20300.7 537.404  19
  -3   5   2 4020.55 206.044   6
  -3   5   2 3824.37 200.474   9
  -3   5   2 3978.16 210.899  66
  -3   5   2 4154.90 216.315  67
  -3   5   2 4366.67 123.901  34
   3  -5  -2 4212.12 122.710  33
   3  -5  -2 3995.26 124.289  36
  -3   5   2 3970.42 181.560  20
  -3   5   2 4074.38 198.238  21
   3  -5  -2 4242.26 128.029  32
  -3   5   2 4295.47 125.647  30
   3  -5  -2 4245.36 134.123  56
  -3   5   2 4346.95 127.598  47
  -3   5   2 4190.18 122.039  50
   3  -5  -2 4369.98 129.072  45
   3  -5  -2 4297.20 128.260  43
   3  -5  -2 4283.53 191.981  24
   3  -5  -2 4187.86 115.840  28
   3  -5  -2 4157.71 200.109  18
  -3   5   2 4154.66 189.459  19
   3  -5  -1 1708.82 117.677  65
  -3   5   1 2170.15 149.219  68
  -3   5   1 1904.39 142.622  67
   3  -5  -1 2103.96 75.9437  33
  -3   5   1 2087.66 77.1563  34
   3  -5  -1 2104.40 77.9933  36
  -3   5   1 1954.56 127.410  20
  -3   5   1 1946.29 134.344  21
   3  -5  -1 2236.72 81.5615  32
  -3   5   1 2023.66 76.2562  30
   3  -5  -1 2107.95 137.111  18
  -3   5   1 2000.11 133.445  19
  -3   5   1 2072.96 77.1867  50
  -3   5   1 2115.07 79.7537  47
   3  -5  -1 2112.58 80.1907  43
   3  -5  -1 2038.44 68.4673  41
   3  -5  -1 1906.76 124.065  24
   3  -5  -1 2099.14 69.8516  28
  -3   5   1 2004.08 132.762   6
  -3   5   1 1793.90 127.992   9
  -3   5   0 9.18559 31.6727   9
  -3   5   0 16.9497 32.0271  14
  -3   5   0-6.03838 38.1156  67
   3  -5   0 45.9296 36.2398  65
  -3   5   0 41.3613 42.8930  68
  -3   5   0 25.2292 38.5073  66
   3  -5   0 20.5454 17.7394  35
   3  -5   0 26.2003 15.6360  33
   3  -5   0 13.7137 18.3321  36
   3  -5   0 5.16239 25.5121  24
  -3   5   0 21.9049 29.7753  20
  -3   5   0-2.71730 15.5590  30
   3  -5   0 16.6481 14.9610  32
  -3   5   0 18.0880 19.1953  55
  -3   5   0 14.9170 18.1377  50
  -3   5   0 31.1777 19.9172  47
   3  -5   0 23.3715 18.3593  43
  -3   5   0 14.8086 14.4748  44
   3  -5   0 11.9393 12.2471  41
   3  -5   0 36.4572 17.3097  39
   3  -5   0 9.18259 12.6869  28
   3  -5   0-5.90369 24.1334  18
  -3   5   0 11.2661 29.9548  19
   3  -5   1-6.67616 30.2743  12
  -3   5  -1 6.37034 33.0948  14
   3  -5   1 14.4816 31.7922  13
  -3   5  -1 22.5845 37.3230  67
   3  -5   1 26.5286 32.7732  65
  -3   5  -1 21.4047 36.9009  68
  -3   5  -1 6.14279 36.1855  66
  -3   5  -1-11.5403 18.2107  34
   3  -5   1 1.45911 15.5174  33
   3  -5   1 4.89492 17.5483  35
   3  -5   1 16.8129 27.6940  24
   3  -5   1 12.3365 22.3574  22
  -3   5  -1-11.6253 32.2824  21
  -3   5  -1 5.90629 31.4060  20
  -3   5  -1-3.81536 14.9141  30
   3  -5   1 1.52353 15.8300  32
  -3   5  -1 3.42381 19.4074  55
  -3   5  -1 8.73480 18.5257  47
  -3   5  -1 4.18284 15.8855  44
  -3   5  -1 17.0694 14.1999  40
   3  -5   1 1.50238 15.9776  39
   3  -5   1 1.27578 14.3907  28
  -3   5  -1-14.4653 31.4015  26
   3  -5   1-6.24243 24.5150  18
  -3   5  -1-5.96509 30.2426  19
   3  -5   2 1615.63 133.538  12
   3  -5   2 1534.06 132.979  13
  -3   5  -2 1414.29 111.053  67
   3  -5   2 1538.65 135.213  65
  -3   5  -2 1435.44 117.282  66
  -3   5  -2 1772.39 69.3845  34
   3  -5   2 1758.25 72.9079  35
   3  -5   2 1832.55 72.2142  33
  -3   5  -2 1679.75 127.644  21
  -3   5  -2 1573.95 127.828  20
  -3   5  -2 1494.89 60.0183  30
   3  -5   2 1711.91 67.9016  28
   3  -5   2 1684.44 70.2697  32
  -3   5  -2 1759.17 76.7838  55
  -3   5  -2 1668.74 71.7555  50
  -3   5  -2 1675.21 67.8436  47
   3  -5   2 1761.52 73.6618  45
  -3   5  -2 1786.27 71.2618  44
   3  -5   2 1717.94 69.6877  39
  -3   5  -2 1742.33 69.5536  40
   3  -5   2 1769.99 130.055  24
   3  -5   2 1666.69 131.879  18
  -3   5  -2 1538.35 133.777  14
   3  -5   3 966.822 105.804  12
   3  -5   3 816.973 96.9767  13
   3  -5   3 849.829 104.609  65
   3  -5   3 966.456 51.4394  32
  -3   5  -3 942.537 55.3800  55
  -3   5  -3 820.923 44.0159  47
  -3   5  -3 844.551 49.9856  50
   3  -5   3 928.004 53.9418  45
  -3   5  -3 936.526 52.7732  44
   3  -5   3 814.491 46.4777  39
  -3   5  -3 905.696 50.1551  40
   3  -5   3 891.517 52.1731  35
   3  -5   3 878.340 50.9556  33
  -3   5  -3 948.051 47.7841  34
  -3   5  -3 867.676 89.4559  21
  -3   5  -3 942.877 98.9080  20
   3  -5   3 1009.84 102.082  24
   3  -5   3 989.066 104.075  18
  -3   5  -3 886.116 95.4065  19
   3  -5   4 4723.04 135.778  32
  -3   5  -4 4816.01 142.969  55
  -3   5  -4 4514.38 132.158  50
   3  -5   4 4598.83 224.800  24
   3  -5   4 4843.67 142.280  45
  -3   5  -4 4914.59 140.987  44
  -3   5  -4 4818.87 139.943  40
  -3   5  -4 4580.47 138.572  37
   3  -5   4 5106.49 143.562  35
   3  -5   4 4682.89 138.487  33
  -3   5  -4 4407.81 123.406  34
  -3   5  -4 4380.77 215.773  20
   3  -5   4 4598.69 229.433  18
  -3   5  -4 4376.39 211.739  19
   3  -5   5 733.402 45.1836  45
  -3   5  -5 687.339 42.7766  44
  -3   5  -5 681.381 44.2378  55
   3  -5   5 681.585 42.7058  33
   3  -5   5 712.048 44.4815  35
  -3   5  -5 635.134 41.2687  37
   3  -5   5 719.392 85.2984  24
   3  -5   5 704.971 40.3740  32
   3  -5   5 664.648 81.7156  18
   3  -5   6 723.765 76.1024  24
   3  -5   6 855.747 42.5275  33
   3  -5   6 822.983 42.0312  35
  -3   5  -6 736.715 38.2576  37
  -3   5  -6 734.765 38.8527  44
   3  -5   6 866.754 43.7783  45
   3  -5   6 904.512 43.1137  28
  -3   5  -6 758.554 40.1688  55
  -3   5  -7 49.4378 12.3153  62
   3  -4  -9 263.700 22.2692  58
   3  -4  -9 322.200 23.7089  57
   3  -4  -8 72.7969 20.0317  57
  -3   4   8 59.2147 15.6828  29
   3  -4  -8 65.5759 19.7669  58
   3  -4  -8 64.3523 20.1647  63
   3  -4  -7 1707.98 71.4118  57
   3  -4  -7 1617.21 69.3011  58
   3  -4  -7 1576.33 70.5110  56
  -3   4   7 1519.56 124.637  23
   3  -4  -7 1605.49 76.9819  63
  -3   4   7 1507.42 62.2643  48
   3  -4  -6 211.678 33.5214  56
   3  -4  -6 222.703 29.3530  57
  -3   4   6 186.379 48.0828  26
  -3   4   6 157.968 49.0041  11
   3  -4  -6 189.411 28.0528  58
  -3   4   6 139.358 49.4226  68
  -3   4   6 218.033 25.3741  31
  -3   4   5 6517.42 266.834  67
  -3   4   5 7077.57 288.167  68
   3  -4  -5 7089.85 186.725  33
   3  -4  -5 6573.72 179.312  57
   3  -4  -5 6973.29 182.204  58
   3  -4  -5 7077.24 196.992  56
   3  -4  -5 6683.70 177.631  28
  -3   4   5 7081.74 277.557  26
   3  -4  -5 7024.41 187.282  43
   3  -4  -5 6498.50 176.571  41
  -3   4   5 7118.29 176.344  30
  -3   4   5 6975.15 180.297  31
  -3   4   5 6793.02 293.341  11
  -3   4   4 89.0635 44.6815  67
  -3   4   4 103.101 50.6394  68
  -3   4   4 53.6825 35.0006  66
   3  -4  -4 81.4536 21.2622  33
   3  -4  -4 98.3258 41.5040  24
  -3   4   4 68.1138 33.4208  21
  -3   4   4 80.0665 20.4778  30
   3  -4  -4 110.305 29.5876  56
  -3   4   4 103.126 21.1951  47
   3  -4  -4 85.7263 22.7218  45
   3  -4  -4 94.6196 22.4040  43
   3  -4  -4 75.5137 18.0947  41
  -3   4   4 77.4131 41.6487  26
   3  -4  -4 78.7547 18.3016  28
  -3   4   4 62.5606 44.8870   9
  -3   4   3 2988.09 96.6444  30
   3  -4  -3 2897.97 135.932  15
  -3   4   3 3055.08 96.8251  47
   3  -4  -3 3235.83 101.612  43
   3  -4  -3 3026.30 93.2639  41
  -3   4   3 3024.32 152.448  21
   3  -4  -3 3147.74 163.999  24
   3  -4  -3 3158.97 98.8882  33
  -3   4   3 3120.50 92.5541  34
   3  -4  -3 2942.22 98.4745  36
  -3   4   3 3115.40 169.525  26
   3  -4  -3 3219.93 95.6758  28
  -3   4   3 3127.00 174.441  67
  -3   4   3 3026.82 167.561  66
  -3   4   3 2935.30 173.736  68
  -3   4   2 6952.27 266.118  66
  -3   4   2 6640.14 264.731  67
  -3   4   2 6508.95 167.345  34
   3  -4  -2 7112.60 173.001  33
   3  -4  -2 6682.72 172.453  36
  -3   4   2 6531.18 244.162  21
  -3   4   2 6299.17 223.511  20
  -3   4   2 6573.94 171.236  30
   3  -4  -2 6264.17 248.667  18
  -3   4   2 6605.04 232.892  19
  -3   4   2 6562.92 171.528  47
  -3   4   2 6696.51 167.128  50
   3  -4  -2 6952.11 174.256  43
   3  -4  -2 6861.47 166.273  41
   3  -4  -2 7038.06 251.904  24
   3  -4  -2 6611.85 165.677  28
  -3   4   2 6593.60 258.316   6
  -3   4   2 6525.51 239.559  14
  -3   4   2 6645.21 256.307   9
   3  -4  -1 1299.63 95.5684  65
  -3   4   1 1575.66 117.873  66
  -3   4   1 1630.32 121.366  68
   3  -4  -1 1547.95 60.7502  33
   3  -4  -1 1566.86 63.3874  35
  -3   4   1 1644.69 61.3618  34
   3  -4  -1 1568.54 61.6968  36
   3  -4  -1 1522.74 85.9409  22
  -3   4   1 1624.21 103.497  20
  -3   4   1 1457.47 107.716  21
   3  -4  -1 1497.39 60.7019  32
   3  -4  -1 1478.43 106.809  18
  -3   4   1 1466.99 103.410  19
  -3   4   1 1537.76 62.3821  47
  -3   4   1 1473.58 59.4530  50
   3  -4  -1 1599.95 62.4910  43
   3  -4  -1 1571.33 56.9504  41
  -3   4   1 1618.64 114.691  26
   3  -4  -1 1593.67 105.965  24
   3  -4  -1 1514.60 56.4499  28
  -3   4   1 1486.24 105.250   6
  -3   4   1 1542.75 108.336  14
  -3   4   1 1486.63 106.989   9
  -3   4   0 337.039 59.1815  67
   3  -4   0 364.846 58.4053  65
  -3   4   0 361.944 62.6723  68
   3  -4   0 330.169 29.4199  35
  -3   4   0 356.367 29.3055  34
   3  -4   0 321.974 28.5539  36
   3  -4   0 312.713 28.1603  33
  -3   4   0 319.754 53.2358  20
   3  -4   0 291.445 41.2759  22
  -3   4   0 352.149 57.4800  21
   3  -4   0 295.451 50.3238  24
   3  -4   0 363.734 29.1416  32
  -3   4   0 338.611 28.4406  30
   3  -4   0 352.390 26.5002  28
   3  -4   0 297.425 52.4290  18
  -3   4   0 254.936 49.2202  19
  -3   4   0 356.248 30.1093  50
   3  -4   0 360.881 29.7597  45
  -3   4   0 335.814 26.4761  44
   3  -4   0 294.576 28.2907  39
   3  -4   0 365.873 26.7660  41
  -3   4   0 382.659 58.0718  26
  -3   4   0 382.731 55.7808   9
   3  -4   0 338.659 56.2553  12
  -3   4   0 353.715 48.0456   6
  -3   4   0 338.692 57.9661  14
   3  -4   0 315.493 37.3581  10
   3  -4   1 11004.3 364.057  12
  -3   4  -1 11043.9 369.580  14
   3  -4   1 10771.4 318.008  10
  -3   4  -1 10366.7 312.520   9
   3  -4   1 10898.8 367.508  65
  -3   4  -1 10891.8 358.845  66
  -3   4  -1 10858.5 347.035  68
  -3   4  -1 10861.4 350.118  67
   3  -4   1 10836.0 261.668  35
  -3   4  -1 11008.9 258.736  34
   3  -4   1 11035.2 260.578  33
  -3   4  -1 11399.7 355.069  20
  -3   4  -1 11174.3 354.097  21
   3  -4   1 10852.4 256.644  28
  -3   4  -1 11110.9 255.585  30
   3  -4   1 11231.4 259.213  32
  -3   4  -1 11216.9 269.099  55
  -3   4  -1 10952.0 259.410  47
  -3   4  -1 11134.2 261.663  50
   3  -4   1 11286.4 263.868  45
  -3   4  -1 11004.8 256.528  44
   3  -4   1 10786.5 257.692  39
  -3   4  -1 11070.0 255.364  40
  -3   4  -1 10746.6 335.680  26
   3  -4   1 11044.3 352.870  24
   3  -4   1 11064.6 358.984  18
  -3   4  -1 11149.0 355.442  19
   3  -4   2 3228.64 176.449  12
   3  -4   2 3257.60 182.600  13
  -3   4  -2 3424.16 166.938  67
   3  -4   2 3190.32 186.114  65
  -3   4  -2 3365.96 174.109  66
  -3   4  -2 2885.96 152.765  68
  -3   4  -2 3391.78 102.536  34
   3  -4   2 3376.55 106.272  35
   3  -4   2 3387.45 105.178  33
  -3   4  -2 3178.20 166.713  21
  -3   4  -2 3535.39 178.258  20
  -3   4  -2 3358.68 96.8359  30
   3  -4   2 3443.38 103.403  32
  -3   4  -2 3357.74 112.197  55
  -3   4  -2 3292.76 101.460  47
  -3   4  -2 3347.21 105.668  50
   3  -4   2 3461.75 107.670  45
  -3   4  -2 3428.30 104.454  44
   3  -4   2 3291.81 100.806  39
  -3   4  -2 3254.81 102.015  40
   3  -4   2 3453.49 176.944  24
  -3   4  -2 3082.12 147.580  26
  -3   4  -2 3392.61 190.119  14
   3  -4   3 1906.20 138.653  12
   3  -4   3 2127.23 146.903  13
   3  -4   3 2085.78 156.731  65
  -3   4  -3 1730.26 121.617  66
   3  -4   3 2227.86 78.4781  32
  -3   4  -3 2080.34 86.0496  55
  -3   4  -3 2087.64 73.2524  47
  -3   4  -3 2070.00 78.8901  50
   3  -4   3 2201.85 82.7510  45
  -3   4  -3 2154.83 80.5982  44
   3  -4   3 2159.12 75.6912  39
  -3   4  -3 2064.91 78.6224  40
   3  -4   3 2138.80 80.2727  33
   3  -4   3 2180.89 80.7712  35
  -3   4  -3 2144.34 75.4315  34
  -3   4  -3 2134.14 135.573  21
  -3   4  -3 2100.06 141.875  20
   3  -4   3 2094.27 142.297  24
  -3   4  -3 2126.52 157.271  14
  -3   4  -3 2179.96 142.085  19
   3  -4   4 2368.50 158.755  12
   3  -4   4 1911.18 138.283  13
   3  -4   4 2219.92 84.0387  35
  -3   4  -4 2076.19 73.2048  34
  -3   4  -4 1924.12 125.537  21
  -3   4  -4 2011.40 141.400  20
   3  -4   4 2248.60 80.4452  32
  -3   4  -4 2207.30 89.4945  55
  -3   4  -4 2118.94 79.4952  50
   3  -4   4 2056.65 82.5560  45
  -3   4  -4 2160.07 82.9817  40
   3  -4   4 2199.92 151.977  24
  -3   4  -4 1983.51 137.511  19
  -3   4  -4 1955.34 156.650  14
   3  -4   5 331.061 63.2252  12
   3  -4   5 264.925 66.4347  65
  -3   4  -5 277.001 63.2837  64
  -3   4  -5 302.964 33.4957  59
  -3   4  -5 341.099 31.8563  60
  -3   4  -5 327.655 36.9930  55
  -3   4  -5 317.812 29.1824  50
   3  -4   5 314.517 64.6606  18
   3  -4   5 324.114 33.3645  45
  -3   4  -5 374.679 35.2332  44
  -3   4  -5 348.272 33.7975  40
   3  -4   5 341.771 67.8838  24
   3  -4   5 330.956 30.2636  32
   3  -4   5 355.504 34.3339  35
  -3   4  -5 349.999 35.6011  37
  -3   4  -6 507.485 37.1090  59
  -3   4  -6 542.560 38.8983  60
   3  -4   6 675.493 84.3751  18
   3  -4   6 607.155 40.3240  35
  -3   4  -6 585.526 40.2002  37
  -3   4  -6 593.804 39.7513  44
   3  -4   6 588.722 41.0352  45
  -3   4  -6 570.334 43.3915  55
   3  -4   7 1041.03 45.7793  35
  -3   4  -7 988.103 43.4968  37
   3  -4   7 969.371 45.9497  45
  -3   4  -7 1119.55 50.0921  55
   3  -3  -9 3.58293 12.5204  58
   3  -3  -9 13.2103 13.9483  57
   3  -3  -8 173.245 24.8522  58
  -3   3   8 191.536 21.7329  29
  -3   3   8 125.950 44.0459  25
   3  -3  -8 195.451 27.5632  57
   3  -3  -7 223.791 32.8738  57
   3  -3  -7 237.719 27.8570  56
   3  -3  -7 206.666 30.3512  58
   3  -3  -7 237.740 32.6750  63
  -3   3   7 306.618 59.8951  23
   3  -3  -6 552.812 43.9094  56
  -3   3   6 664.814 42.1091  48
   3  -3  -6 590.541 42.3439  41
   3  -3  -6 597.903 45.7043  57
   3  -3  -6 555.394 42.8132  58
  -3   3   6 593.179 82.8766  11
  -3   3   6 587.729 36.4528  31
  -3   3   5 557.042 69.9199  67
  -3   3   5 531.746 77.1967  68
   3  -3  -5 656.986 45.2191  33
   3  -3  -5 710.054 47.7290  57
   3  -3  -5 635.775 43.3649  58
   3  -3  -5 632.563 47.3839  56
   3  -3  -5 641.723 42.3925  28
  -3   3   5 643.577 76.6252  26
   3  -3  -5 686.757 43.2212  43
   3  -3  -5 602.814 41.8882  41
  -3   3   5 632.940 84.9340  11
  -3   3   5 643.836 36.8498  30
  -3   3   5 637.880 39.1852  31
  -3   3   4 4340.23 213.381  11
  -3   3   4 4707.08 206.420  67
  -3   3   4 4845.08 218.879  68
  -3   3   4 4389.35 191.327  66
   3  -3  -4 4678.72 134.697  33
   3  -3  -4 4732.98 216.244  24
   3  -3  -4 4356.97 130.763  57
   3  -3  -4 4417.67 128.364  58
   3  -3  -4 4697.42 140.736  56
  -3   3   4 4591.59 123.059  47
   3  -3  -4 4675.32 132.560  43
   3  -3  -4 4547.02 130.663  41
  -3   3   4 4701.83 207.865  26
   3  -3  -4 4635.78 130.894  28
  -3   3   4 4612.24 125.247  30
  -3   3   4 4692.04 129.239  31
  -3   3   3 8167.55 196.866  30
   3  -3  -3 8574.56 211.556  56
  -3   3   3 8039.05 195.644  47
   3  -3  -3 8022.67 199.453  43
   3  -3  -3 8100.25 203.368  45
   3  -3  -3 7838.97 197.265  41
  -3   3   3 7988.43 258.052  21
   3  -3  -3 7821.60 250.703  22
   3  -3  -3 8229.60 289.314  24
   3  -3  -3 7902.52 201.098  35
   3  -3  -3 8282.73 203.383  33
  -3   3   3 8086.42 189.763  34
   3  -3  -3 8203.61 199.105  28
  -3   3   3 8401.49 290.221  26
  -3   3   3 8082.59 287.355  67
  -3   3   3 8560.63 300.352  68
  -3   3   3 8111.86 279.236  66
  -3   3   2 4870.90 204.843  67
  -3   3   2 4954.85 203.080  66
  -3   3   2 5078.68 212.386  68
  -3   3   2 4673.57 124.191  34
   3  -3  -2 4903.35 131.699  35
   3  -3  -2 4825.88 130.962  33
   3  -3  -2 4847.39 130.291  36
  -3   3   2 4584.81 183.509  21
   3  -3  -2 4805.51 174.402  22
  -3   3   2 5018.85 129.404  30
   3  -3  -2 4848.85 201.090  18
  -3   3   2 4703.96 175.477  19
   3  -3  -2 4576.82 160.995  15
  -3   3   2 4965.25 129.417  47
   3  -3  -2 4786.61 122.888  49
  -3   3   2 4880.84 124.082  50
   3  -3  -2 4892.75 132.821  45
   3  -3  -2 4989.05 130.000  43
   3  -3  -2 4884.09 127.327  41
   3  -3  -2 5121.25 200.971  24
   3  -3  -2 5017.03 128.193  28
  -3   3   2 5029.97 203.925  26
  -3   3   2 5016.80 202.076   9
  -3   3   1 777.157 79.9041  67
   3  -3  -1 880.121 74.0438  65
  -3   3   1 794.628 78.7625  66
   3  -3  -1 905.584 42.4344  33
   3  -3  -1 851.191 42.4488  35
  -3   3   1 914.939 40.8006  34
   3  -3  -1 878.857 42.0655  36
  -3   3   1 937.541 77.2192  21
   3  -3  -1 870.637 65.7192  22
  -3   3   1 859.614 69.0214  20
   3  -3  -1 898.262 41.4776  32
  -3   3   1 823.453 40.4507  30
  -3   3   1 799.458 69.6987  19
   3  -3  -1 881.519 37.6897  49
  -3   3   1 906.715 40.7259  50
  -3   3   1 903.818 42.5998  47
   3  -3  -1 869.852 42.4693  45
   3  -3  -1 885.942 41.6113  43
   3  -3  -1 894.094 39.4927  41
   3  -3  -1 850.525 39.4908  28
   3  -3  -1 935.577 77.9559  24
  -3   3   1 935.262 82.8304  14
  -3   3   1 857.006 77.1200   9
  -3   3   0 66105.1 1413.81  67
   3  -3   0 63868.2 1404.76  65
  -3   3   0 64793.4 1409.78  68
   3  -3   0 64382.4 1302.10  35
  -3   3   0 65010.3 1300.25  34
   3  -3   0 64424.7 1301.02  33
   3  -3   0 63964.7 1297.33  36
   3  -3   0 65627.8 1372.34  22
  -3   3   0 65322.0 1387.83  20
  -3   3   0 65068.2 1399.43  21
   3  -3   0 62920.7 1299.03  32
  -3   3   0 64399.2 1299.93  30
   3  -3   0 63199.4 1297.35  28
  -3   3   0 65727.1 1392.74  19
  -3   3   0 64451.1 1300.63  50
   3  -3   0 65323.5 1303.55  45
  -3   3   0 63006.3 1293.75  44
   3  -3   0 62315.4 1296.62  41
  -3   3   0 66138.2 1399.91  26
   3  -3   0 67004.9 1403.24  24
  -3   3   0 63332.8 1372.74   6
  -3   3   0 65008.4 1416.63  14
   3  -3   0 62907.3 1352.16  10
  -3   3   0 66005.8 1382.62   9
  -3   3  -1 181.095 45.0164  67
  -3   3  -1 209.227 45.0670  68
   3  -3   1 187.893 46.7706  65
  -3   3  -1 251.440 49.0916  66
   3  -3   1 225.118 23.0064  35
   3  -3   1 237.931 22.2366  36
  -3   3  -1 237.345 41.6561  20
   3  -3   1 253.685 47.7641  24
   3  -3   1 249.838 22.6779  32
  -3   3  -1 233.412 22.1108  30
   3  -3   1 210.971 22.3976  28
  -3   3  -1 224.405 43.9515  19
  -3   3  -1 234.988 23.9707  50
  -3   3  -1 207.785 23.4678  47
   3  -3   1 223.213 22.4971  45
  -3   3  -1 215.115 22.0210  44
   3  -3   1 196.102 20.8646  39
  -3   3  -1 204.936 20.0309  40
  -3   3  -1 195.743 40.4994  26
  -3   3  -1 219.613 38.4564   9
   3  -3   1 202.660 40.7626  12
   3  -3   1 234.141 32.8727   1
  -3   3  -1 241.614 33.5798   6
  -3   3  -1 195.231 46.3143  14
   3  -3   1 240.754 37.9740  10
   3  -3   2 339.786 54.3607  12
  -3   3  -2 462.457 67.0304  14
   3  -3   2 422.776 50.1898   1
  -3   3  -2 482.857 60.9737  67
  -3   3  -2 420.829 61.1243  66
   3  -3   2 425.915 67.4876  65
  -3   3  -2 451.113 55.2720  68
   3  -3   2 489.984 32.7594  35
  -3   3  -2 463.030 30.8623  34
  -3   3  -2 410.527 58.8441  20
  -3   3  -2 386.083 54.9738  21
   3  -3   2 431.574 29.2987  32
  -3   3  -2 434.733 27.9552  30
  -3   3  -2 453.031 35.9891  55
  -3   3  -2 470.390 31.1726  47
  -3   3  -2 441.053 32.3220  50
   3  -3   2 413.895 30.8954  45
  -3   3  -2 441.630 30.7905  44
   3  -3   2 440.662 28.2089  39
  -3   3  -2 473.773 31.0171  40
   3  -3   2 475.672 64.0727  24
  -3   3  -2 487.220 55.2746  26
   3  -3   2 377.261 55.8431  18
   3  -3   3 4082.79 193.475  12
   3  -3   3 3796.68 178.777   1
   3  -3   3 4133.67 195.549  13
  -3   3  -3 3799.71 163.917  67
  -3   3  -3 4084.75 180.723  66
   3  -3   3 4074.53 118.481  35
  -3   3  -3 4308.84 115.757  34
  -3   3  -3 3968.97 178.692  21
  -3   3  -3 4119.25 191.512  20
  -3   3  -3 4118.40 123.267  61
  -3   3  -3 4117.71 128.327  55
  -3   3  -3 4136.57 113.056  47
  -3   3  -3 4132.15 118.765  50
   3  -3   3 4105.04 120.244  45
  -3   3  -3 4233.86 120.691  44
  -3   3  -3 4202.64 119.849  40
   3  -3   3 4165.34 196.539  18
  -3   3  -3 4068.74 208.920  14
  -3   3  -3 3898.63 183.828  19
   3  -3   3 4153.88 115.076  32
  -3   3  -3 4056.63 106.811  30
   3  -3   4 1393.06 114.154  12
   3  -3   4 1255.46 104.921  13
   3  -3   4 1308.97 124.536  65
   3  -3   4 1430.75 62.0849  35
  -3   3  -4 1462.21 56.9968  34
  -3   3  -4 1346.50 100.664  21
  -3   3  -4 1286.53 106.527  20
  -3   3  -4 1300.27 58.8155  60
  -3   3  -4 1376.91 68.5036  55
  -3   3  -4 1402.27 59.7579  50
   3  -3   4 1423.13 62.7337  45
  -3   3  -4 1355.97 61.3653  40
  -3   3  -4 1420.05 110.793  19
  -3   3  -4 1368.07 126.142  14
   3  -3   4 1206.15 109.543  18
   3  -3   4 1438.27 58.0310  32
  -3   3  -5 17025.7 390.846  60
  -3   3  -5 17096.9 402.343  55
  -3   3  -5 17009.4 382.292  50
  -3   3  -5 17212.2 548.714  14
   3  -3   5 17817.6 533.211  18
   3  -3   5 16793.5 391.959  45
  -3   3  -5 17250.0 392.336  44
   3  -3   5 16369.7 536.127  65
   3  -3   5 16872.4 389.809  35
  -3   3  -5 17005.4 394.872  37
   3  -3   5 16705.7 515.989  12
   3  -3   5 17661.3 383.722  32
  -3   3  -6 1417.37 69.0327  59
  -3   3  -6 1428.51 68.7462  60
  -3   3  -6 1675.44 76.9199  55
  -3   3  -6 1391.90 59.4450  53
   3  -3   6 1506.11 131.796  24
  -3   3  -6 1506.84 66.2214  44
   3  -3   6 1670.99 71.0038  45
   3  -3   6 1390.28 131.287  65
  -3   3  -6 1338.95 128.491  64
   3  -3   6 1509.37 127.718  12
   3  -3   6 1641.13 135.109  18
   3  -3   6 1605.50 68.1662  35
  -3   3  -6 1535.36 69.4709  37
   3  -3   7 142.619 22.4296  45
  -3   3  -7 118.620 22.9513  59
  -3   3  -7 129.635 28.3580  55
   3  -3   7 116.751 45.4129  24
   3  -3   7 123.796 23.5975  33
   3  -3   7 131.829 21.4733  35
  -3   3  -7 116.684 23.2074  37
   3  -3   7 194.599 49.4081  18
   3  -3   8 680.556 33.8871  35
   3  -3   8 766.915 39.5456  33
   3  -3   8 667.766 35.0744  45
  -3   3  -8 593.782 43.5137  60
  -3   3  -8 690.401 40.0985  62
  -3   3  -8 669.761 34.7035  59
  -3   3  -9 10.4498 8.37942  62
   3  -2  -9 141.906 17.7701  58
   3  -2  -9 139.168 19.2062  57
   3  -2  -8 2724.59 92.0022  58
  -3   2   8 2590.27 84.1562  29
  -3   2   8 2546.85 152.423  25
   3  -2  -7 113.462 29.0468  57
   3  -2  -7 94.7916 24.4279  58
   3  -2  -7 64.3922 19.8847  63
  -3   2   7 77.3606 19.9735  29
  -3   2   7 82.6279 40.1525  23
  -3   2   6 786.417 44.9472  48
   3  -2  -6 797.820 47.7448  49
  -3   2   6 729.679 91.1455  11
   3  -2  -6 669.925 46.9637  41
   3  -2  -6 713.243 53.0674  57
   3  -2  -6 698.394 48.3563  58
  -3   2   6 752.502 93.2199  23
   3  -2  -6 683.980 43.2157  56
  -3   2   5 15.9107 35.0600  68
   3  -2  -5 6.52574 17.5491  58
   3  -2  -5 47.9551 24.4764  57
   3  -2  -5 4.54469 19.1269  56
   3  -2  -5 10.6605 17.0946  49
  -3   2   5 30.9991 20.1451  48
   3  -2  -5 1.62813 16.0944  28
  -3   2   5 53.1618 31.9489  26
   3  -2  -5 6.66293 18.3116  41
  -3   2   5 6.72445 29.5267   3
  -3   2   5 52.6534 37.3086  11
  -3   2   5 30.7069 16.2367  31
  -3   2   4 487.003 72.1420  11
  -3   2   4 555.505 71.5742   3
  -3   2   4 450.784 61.7692  67
  -3   2   4 617.941 75.1786  68
   3  -2  -4 568.473 39.4912  33
   3  -2  -4 452.608 62.1005  22
   3  -2  -4 534.355 39.2389  56
   3  -2  -4 549.899 36.3882  49
   3  -2  -4 500.796 33.8015  43
   3  -2  -4 558.823 38.1075  41
   3  -2  -4 443.404 37.6792  57
   3  -2  -4 483.303 35.5533  58
  -3   2   4 524.885 67.4898  26
   3  -2  -4 482.563 36.0764  28
  -3   2   4 564.769 34.6961  31
  -3   2   4 529.417 31.6490  30
  -3   2   3 14925.1 328.161  31
  -3   2   3 15105.9 324.789  30
   3  -2  -3 14979.2 335.547  56
  -3   2   3 14567.0 322.786  47
   3  -2  -3 14764.1 327.397  49
   3  -2  -3 14293.3 325.893  43
   3  -2  -3 14549.1 333.146  45
   3  -2  -3 14332.3 330.589  41
  -3   2   3 14555.0 381.178  21
   3  -2  -3 14810.4 432.098  24
   3  -2  -3 14430.3 402.912  22
  -3   2   3 15203.5 422.056  26
   3  -2  -3 14168.2 330.211  28
  -3   2   3 14536.3 415.349  67
  -3   2   3 15332.7 432.639  68
  -3   2   3 14723.4 406.055  66
  -3   2   2 24.6078 13.7450  30
  -3   2   2 13.0223 13.0518  31
   3  -2  -2 41.4256 16.6075  16
  -3   2   2 26.3705 13.8844  47
   3  -2  -2 31.3910 13.7713  49
  -3   2   2 21.8859 11.3878  50
   3  -2  -2 16.5367 13.6382  45
   3  -2  -2 12.8414 11.8611  43
   3  -2  -2 10.1041 12.6050  41
  -3   2   2 16.0592 21.8497  21
   3  -2  -2 8.50831 23.6294  24
   3  -2  -2 3.36143 17.8774  22
  -3   2   2 7.89474 10.4432  34
   3  -2  -2 16.8792 12.6616  35
  -3   2   2 16.4197 27.1373  26
   3  -2  -2 23.2264 13.0074  28
  -3   2   2 16.7406 29.6320  67
  -3   2   2-3.93128 27.8346  66
  -3   2   2 8.86507 31.7830  68
  -3   2   1 897.151 79.1281  67
  -3   2   1 1092.95 84.5798  66
   3  -2  -1 1047.72 43.6186  35
  -3   2   1 981.458 40.2725  34
   3  -2  -1 1029.39 43.0599  36
  -3   2   1 1018.60 74.6872  21
   3  -2  -1 1001.96 69.5818  22
  -3   2   1 1031.04 42.2736  30
   3  -2  -1 857.704 57.6629  16
   3  -2  -1 1076.83 79.0177  18
  -3   2   1 941.435 69.6150  19
   3  -2  -1 1026.04 40.7451  49
  -3   2   1 993.666 40.3526  50
  -3   2   1 977.593 42.3496  47
   3  -2  -1 1046.65 43.7047  45
   3  -2  -1 973.879 39.7598  43
   3  -2  -1 954.311 40.7587  41
   3  -2  -1 1001.94 76.6204  24
   3  -2  -1 1009.07 41.5827  28
  -3   2   1 1046.19 79.6527   9
  -3   2   0 2293.00 122.543  66
  -3   2   0 2252.05 120.792  68
   3  -2   0 2237.06 68.3486  35
   3  -2   0 2220.55 66.6844  36
  -3   2   0 2200.56 67.6830  34
  -3   2   0 2057.81 110.452  21
   3  -2   0 2407.76 109.205  22
  -3   2   0 2261.31 108.660  20
   3  -2   0 2200.78 67.6733  28
   3  -2   0 2212.47 66.6890  32
   3  -2   0 2239.97 114.525  18
  -3   2   0 2279.86 110.248  19
  -3   2   0 2150.75 69.0522  47
  -3   2   0 2234.33 68.4788  50
   3  -2   0 2184.10 68.7286  45
   3  -2   0 2172.09 67.1827  41
  -3   2   0 2233.40 115.134  26
  -3   2   0 2300.66 109.987   9
  -3   2   0 2237.30 122.006  14
   3  -2   0 2038.13 96.4146  10
  -3   2  -1 41676.1 922.274  67
  -3   2  -1 41393.4 927.651  66
  -3   2  -1 42192.0 917.745  68
   3  -2   1 39720.5 830.716  35
   3  -2   1 39214.5 832.600  33
  -3   2  -1 40644.1 912.783  20
   3  -2   1 39588.8 831.950  28
  -3   2  -1 40252.6 830.133  30
   3  -2   1 40122.8 827.623  32
   3  -2   1 40739.0 919.931  18
  -3   2  -1 41519.4 916.125  19
  -3   2  -1 40353.3 833.019  47
  -3   2  -1 40974.5 833.999  50
   3  -2   1 40597.4 832.612  45
  -3   2  -1 40005.0 829.737  44
  -3   2  -1 41861.3 908.655  26
  -3   2  -1 40413.8 881.882   9
   3  -2   1 40219.7 915.666  12
  -3   2  -1 39887.1 937.827  14
  -3   2  -1 39903.0 869.299   6
   3  -2   1 40598.2 899.402  10
  -3   2  -2 17962.6 454.305  67
   3  -2   2 17870.2 488.353  65
  -3   2  -2 18043.6 464.248  66
  -3   2  -2 17403.6 442.728  68
   3  -2   2 17130.0 378.381  35
   3  -2   2 17930.3 382.382  33
  -3   2  -2 17596.5 379.338  34
  -3   2  -2 17747.1 458.916  21
  -3   2  -2 17859.6 464.070  20
  -3   2  -2 17721.0 375.280  30
   3  -2   2 17362.5 374.441  32
  -3   2  -2 17016.6 371.999  31
   3  -2   2 18328.0 470.165  18
  -3   2  -2 17396.4 378.733  47
   3  -2   2 17904.0 381.274  45
  -3   2  -2 17377.0 380.423  44
  -3   2  -2 17265.6 379.781  40
  -3   2  -2 17814.7 437.814  26
   3  -2   2 18483.1 465.193  12
  -3   2  -2 17827.3 487.700  14
   3  -2   3 1964.05 115.045  12
  -3   2  -3 2217.84 138.348  14
   3  -2   3 1787.68 112.088   1
  -3   2  -3 1879.07 104.794  67
  -3   2  -3 1995.09 114.457  66
  -3   2  -3 1790.44 95.2737  68
   3  -2   3 1926.92 65.8310  35
  -3   2  -3 1910.68 64.5391  34
   3  -2   3 2076.51 69.5617  33
  -3   2  -3 1922.36 111.756  21
  -3   2  -3 1953.65 60.0609  30
   3  -2   3 1902.27 61.9460  32
  -3   2  -3 1916.29 74.1389  55
  -3   2  -3 1891.59 63.2810  47
  -3   2  -3 1996.88 68.1139  50
   3  -2   3 2020.37 67.8270  45
  -3   2  -3 1948.80 68.4964  44
  -3   2  -3 1972.55 68.3215  40
   3  -2   3 2142.34 125.834  24
  -3   2  -3 2013.16 118.341  19
   3  -2   3 1905.01 118.064  18
  -3   2  -4 16749.7 467.812  19
   3  -2   4 17001.1 486.335  18
   3  -2   4 16965.8 477.461  12
   3  -2   4 15726.4 474.199   1
   3  -2   4 15276.2 455.583  13
   3  -2   4 16836.2 508.384  65
  -3   2  -4 16675.5 444.505  66
   3  -2   4 17500.3 375.941  35
  -3   2  -4 16947.0 369.226  34
  -3   2  -4 17040.2 453.285  21
  -3   2  -4 16555.7 378.409  60
  -3   2  -4 17270.6 386.568  61
  -3   2  -4 16278.3 386.871  55
  -3   2  -4 16599.7 372.954  50
   3  -2   4 17486.6 377.961  45
  -3   2  -4 17327.6 379.760  40
   3  -2   4 16526.8 485.228  24
   3  -2   4 16771.4 367.673  32
  -3   2  -5 1792.77 75.6627  60
  -3   2  -5 1903.47 81.0917  61
  -3   2  -5 1905.05 81.2575  55
  -3   2  -5 1730.93 66.6986  50
   3  -2   5 1860.57 72.1672  45
  -3   2  -5 1792.33 71.6953  44
  -3   2  -5 1653.26 106.220  21
   3  -2   5 1818.35 129.289  12
   3  -2   5 1796.16 70.0348  35
   3  -2   5 1687.66 138.850  65
   3  -2   5 1851.08 133.803  18
   3  -2   6 4724.47 235.092  18
  -3   2  -6 5019.21 140.056  44
   3  -2   6 4924.97 140.754  45
   3  -2   6 4425.46 221.680  12
   3  -2   6 5050.31 139.306  35
  -3   2  -6 5059.56 146.988  37
  -3   2  -6 4547.57 148.114  55
  -3   2  -6 4452.54 131.101  53
   3  -2   6 4334.93 235.270  65
  -3   2  -6 4384.42 243.689  64
  -3   2  -6 4573.84 146.048  59
  -3   2  -6 4700.80 144.506  60
   3  -2   7 6452.19 172.001  45
   3  -2   7 6614.51 169.785  35
  -3   2  -7 6316.37 175.589  37
   3  -2   7 6492.87 281.753  24
  -3   2  -7 6469.49 183.905  55
  -3   2  -7 5818.65 163.399  53
  -3   2  -7 6115.77 177.314  59
  -3   2  -7 6808.30 185.633  60
   3  -2   7 6667.91 284.966  18
   3  -2   8 643.094 36.1796  35
  -3   2  -8 600.156 39.6113  37
   3  -2   8 621.600 37.6431  45
   3  -2   8 556.140 76.5384  24
  -3   2  -8 718.667 48.4113  55
  -3   2  -8 681.544 44.0796  62
  -3   2  -8 640.308 41.9875  59
  -3   2  -9 272.153 34.5325  60
  -3   2  -9 239.966 22.4656  62
  -3   2  -9 233.087 21.1956  59
   3  -2   9 245.482 21.8135  33
   3  -1  -9 63.4781 13.2310  58
   3  -1  -8-4.41114 18.1840  57
   3  -1  -8 9.47144 17.2183  58
  -3   1   8-1.97857 11.9746  29
  -3   1   8 15.2973 25.8520  25
   3  -1  -7 9.84111 24.0324  57
   3  -1  -7 12.3637 19.8226  58
  -3   1   7-6.22035 29.0757  23
  -3   1   7 13.6712 31.9516  25
  -3   1   7 4.43101 15.6187  29
  -3   1   6 1480.83 62.1067  48
   3  -1  -6 1369.57 67.6309  49
  -3   1   6 1399.97 126.174  11
   3  -1  -6 1557.76 78.2479  57
   3  -1  -6 1387.09 70.1993  58
  -3   1   6 1470.62 127.033  23
  -3   1   6 1610.12 68.3775  29
  -3   1   5 363.143 62.1685  68
  -3   1   5 297.110 60.6114  23
   3  -1  -5 270.715 36.6011  57
   3  -1  -5 283.732 32.7242  49
  -3   1   5 249.945 28.4619  48
  -3   1   5 275.282 51.2764  26
   3  -1  -5 244.891 31.6134  41
  -3   1   5 338.617 27.5790  31
  -3   1   5 301.554 61.0391   3
  -3   1   5 287.809 61.9044  11
   3  -1  -5 277.644 32.5615  58
   3  -1  -4 1514.10 70.6422  57
  -3   1   4 1477.49 57.6179  31
  -3   1   4 1437.43 53.4078  30
   3  -1  -4 1495.11 65.0391  49
  -3   1   4 1529.79 62.3318  48
  -3   1   4 1666.66 110.531  26
   3  -1  -4 1560.52 65.7494  28
   3  -1  -4 1534.85 66.4435  41
   3  -1  -4 1259.31 105.010  22
  -3   1   4 1531.02 117.487  23
  -3   1   4 1387.05 99.2872  67
  -3   1   4 1584.33 114.355  68
  -3   1   4 1675.37 122.933  11
  -3   1   4 1444.19 113.827   3
   3  -1  -3 4994.04 177.009  16
  -3   1   3 5143.62 132.252  31
  -3   1   3 5159.05 128.638  30
   3  -1  -3 4903.43 135.670  49
  -3   1   3 4966.52 127.442  47
  -3   1   3 5303.09 202.429  26
   3  -1  -3 4998.62 139.026  28
   3  -1  -3 4749.56 127.522  38
   3  -1  -3 5143.37 138.597  41
   3  -1  -3 5221.77 205.645  22
   3  -1  -3 5229.55 140.521  33
  -3   1   3 5114.75 197.264  67
  -3   1   3 5217.28 208.969  68
  -3   1   3 5082.33 187.987  66
  -3   1   3 5577.91 211.439   3
  -3   1   2 2170.38 118.948  67
  -3   1   2 2046.13 119.830  68
  -3   1   2 1981.69 110.101  66
   3  -1  -2 2109.10 69.4421  33
  -3   1   2 1968.54 59.6333  34
  -3   1   2 1899.34 98.7415  21
   3  -1  -2 2074.48 111.083  22
   3  -1  -2 1977.71 95.9162  16
   3  -1  -2 1794.19 82.9203  17
  -3   1   2 2069.93 65.9441  31
  -3   1   2 2123.20 64.7721  30
   3  -1  -2 2051.36 67.5594  49
  -3   1   2 2073.41 64.5026  47
   3  -1  -2 1910.66 66.8860  45
   3  -1  -2 1980.22 67.3744  41
   3  -1  -2 1945.78 62.3860  38
  -3   1   2 2034.04 113.593  26
  -3   1   2 2115.73 117.089  11
  -3   1   2 2028.63 110.448   3
  -3   1   1 2478.86 126.897  67
  -3   1   1 2585.59 126.856  66
  -3   1   1 2462.15 128.597  68
   3  -1  -1 2643.21 78.0464  33
   3  -1  -1 2692.51 76.7979  35
  -3   1   1 2659.56 74.0164  34
  -3   1   1 2785.71 120.756  21
   3  -1  -1 2629.30 120.006  22
   3  -1  -1 2721.48 110.716  16
   3  -1  -1 2648.40 124.418  18
  -3   1   1 2731.81 76.9414  30
  -3   1   1 2660.82 77.2451  31
   3  -1  -1 2582.67 76.3336  49
  -3   1   1 2598.19 76.3624  47
   3  -1  -1 2640.69 77.3703  45
   3  -1  -1 2663.09 77.5429  41
  -3   1   1 2625.72 126.092  26
   3  -1  -1 2688.98 127.625  24
  -3   1   1 2601.86 122.366  11
  -3   1   0 7285.91 172.446  30
  -3   1   0 7532.88 173.106  31
  -3   1   0 7342.75 173.785  47
   3  -1   0 7609.74 234.029  24
  -3   1   0 7795.81 232.911  21
   3  -1   0 7394.69 226.717  22
   3  -1   0 7624.98 174.120  33
  -3   1   0 7407.13 171.819  34
   3  -1   0 7301.51 229.499  18
  -3   1   0 7501.01 241.516  67
  -3   1   0 7325.05 239.170  66
   3  -1   1 19510.1 429.175  28
  -3   1  -1 20440.9 428.712  30
  -3   1  -1 20361.5 427.615  31
  -3   1  -1 20213.1 430.692  50
  -3   1  -1 19996.1 430.338  47
  -3   1  -1 20034.5 491.095  26
   3  -1   1 20843.0 503.626  24
  -3   1  -1 20594.4 500.442  21
   3  -1   1 20764.4 499.463  22
  -3   1  -1 21574.6 522.722  14
   3  -1   1 19939.6 489.762  10
   3  -1   1 20230.8 429.909  33
  -3   1  -1 20506.7 430.109  34
   3  -1   1 20338.3 497.094  18
  -3   1  -1 20979.8 499.473  19
  -3   1  -1 20618.0 505.464  67
  -3   1  -1 20924.3 501.932  68
   3  -1   2 46245.6 990.282  18
  -3   1  -2 44694.2 989.943  19
  -3   1  -2 42504.7 902.754  31
  -3   1  -2 44098.5 905.916  30
  -3   1  -2 44737.5 909.178  47
  -3   1  -2 44285.7 909.927  44
  -3   1  -2 46295.7 989.821  21
   3  -1   2 45917.3 978.540  12
  -3   1  -2 45508.5 1015.61  14
   3  -1   2 45507.9 988.410  10
   3  -1   2 43325.4 909.232  33
  -3   1  -2 44390.6 909.236  34
   3  -1   2 44590.6 990.962  24
  -3   1  -2 45018.9 968.859  26
  -3   1  -2 45175.2 984.982  67
  -3   1  -2 45164.7 993.482  66
  -3   1  -2 45525.0 975.257  68
  -3   1  -3 7595.75 241.073  19
   3  -1   3 7599.64 240.571  18
  -3   1  -3 7100.73 164.004  30
  -3   1  -3 7093.57 166.859  47
  -3   1  -3 7124.26 171.129  50
  -3   1  -3 7272.26 172.643  44
   3  -1   3 6915.15 167.208  45
  -3   1  -3 7163.58 231.561  21
  -3   1  -3 7300.51 225.204  67
  -3   1  -3 7396.42 235.743  66
  -3   1  -3 7010.57 211.709  68
   3  -1   3 6921.41 165.808  35
   3  -1   3 7153.42 171.131  33
  -3   1  -3 7128.51 168.547  34
  -3   1  -3 6970.00 208.495  26
   3  -1   3 7381.66 244.307  24
   3  -1   3 7298.72 229.736  12
   3  -1   4 745.600 73.9731  18
  -3   1  -4 713.299 36.7775  50
   3  -1   4 781.777 37.4219  45
  -3   1  -4 804.328 69.7959  21
  -3   1  -4 820.610 63.7666  67
   3  -1   4 711.677 81.2147  65
   3  -1   4 707.240 35.5112  35
  -3   1  -4 790.264 41.9612  37
  -3   1  -4 767.131 36.8667  34
   3  -1   4 858.050 79.6027  24
   3  -1   4 805.967 71.2079  12
   3  -1   4 607.842 70.5323   1
  -3   1  -4 654.610 76.2273  14
   3  -1   5 2944.38 172.111  65
   3  -1   5 2922.51 89.6439  35
  -3   1  -5 2902.25 85.9148  34
  -3   1  -5 2945.32 97.9016  52
  -3   1  -5 2953.52 88.9918  50
  -3   1  -5 2940.50 93.7381  44
   3  -1   5 2934.31 91.8650  45
   3  -1   5 2590.80 158.897   1
   3  -1   5 3065.82 154.075  12
  -3   1  -5 2798.81 136.215  21
  -3   1  -5 3108.96 174.394  14
   3  -1   5 2999.55 161.240  18
  -3   1  -5 3006.78 100.118  60
  -3   1  -5 2966.24 102.623  61
  -3   1  -6 1606.46 73.6634  60
  -3   1  -6 1717.53 78.1987  61
   3  -1   6 1624.16 66.2677  45
  -3   1  -6 1728.25 68.2508  44
  -3   1  -6 1791.65 83.2212  52
  -3   1  -6 1457.98 62.2622  53
   3  -1   6 1630.48 64.6070  35
  -3   1  -6 1622.43 134.745  14
   3  -1   6 1850.84 135.656  18
   3  -1   6 1643.66 134.145  65
  -3   1  -6 1588.34 140.853  64
   3  -1   6 1575.33 118.117  12
  -3   1  -7 2683.35 91.8957  53
   3  -1   7 2851.49 93.3242  45
   3  -1   7 2789.56 172.235  18
   3  -1   7 2734.60 89.9278  35
  -3   1  -7 2854.55 102.633  37
  -3   1  -7 2637.04 102.296  59
  -3   1  -7 2862.66 106.901  60
   3  -1   7 2452.46 166.172  65
  -3   1  -7 2270.49 176.176  64
   3  -1   8 371.443 62.5814  18
   3  -1   8 190.189 22.6841  45
  -3   1  -8 289.451 31.6000  37
   3  -1   8 341.481 63.0343  24
  -3   1  -8 229.173 31.6027  59
  -3   1  -8 220.262 29.8839  62
  -3   1  -8 235.853 26.2546  53
   3  -1   9 114.561 38.3979  24
  -3   1  -9 85.5186 20.5116  59
  -3   1  -9 139.890 20.8078  62
   3  -1   9 99.4873 18.4985  33
  -3   1  -9 107.389 18.8254  37
  -3   1 -10 43.5282 25.4835  60
  -3   1 -10 146.519 16.0244  59
   3   0  -9 168.781 13.9298  57
   3   0  -9 161.263 13.8148  58
   3   0  -8 403.436 30.9549  58
  -3   0   8 373.979 24.3569  42
  -3   0   8 373.723 27.8558  39
  -3   0   7 64.3739 41.4713  23
   3   0  -7 86.8738 24.1869  58
  -3   0   7 89.9344 20.2899  29
  -3   0   7 137.282 44.5029  25
   3   0  -6 208.829 32.0809  58
   3   0  -6 187.769 29.7659  49
  -3   0   6 216.938 57.6477  25
  -3   0   6 216.279 27.5392  29
  -3   0   6 112.673 50.0058  23
   3   0  -6 171.415 34.7397  57
  -3   0   6 216.571 56.2396  11
  -3   0   5 3203.92 103.105  48
   3   0  -5 3334.89 113.897  49
  -3   0   5 3241.01 191.625  11
   3   0  -5 3065.30 99.9901  38
  -3   0   5 3406.66 193.457  23
   3   0  -5 3216.54 119.411  57
  -3   0   5 3163.42 106.171  29
  -3   0   4 164.528 46.4502  68
   3   0  -4 236.383 51.5872  22
  -3   0   4 209.358 50.5092  23
  -3   0   4 203.941 23.8520  31
  -3   0   4 224.588 26.3133  29
   3   0  -4 214.236 34.2731  57
  -3   0   4 221.414 27.0234  48
   3   0  -4 199.811 28.7541  49
  -3   0   4 203.175 46.4188  26
   3   0  -4 190.486 23.1076  38
   3   0  -4 194.366 40.8846  16
  -3   0   4 232.806 49.6190   3
  -3   0   4 259.236 55.2531  11
   3   0  -3 387.508 50.3662  16
  -3   0   3 431.455 30.0147  31
  -3   0   3 431.358 27.4819  30
   3   0  -3 464.128 34.9540  49
  -3   0   3 473.591 33.5343  48
  -3   0   3 489.671 61.2948  26
   3   0  -3 416.746 30.1899  38
  -3   0   3 520.531 67.4338  23
   3   0  -3 322.046 55.9856  22
   3   0  -3 426.722 32.7317  33
  -3   0   3 434.283 58.3037  67
  -3   0   3 409.350 62.3544  68
  -3   0   3 481.463 59.1253   3
   3   0  -2 1894.06 101.776  16
   3   0  -2 1551.96 85.9095  17
  -3   0   2 1811.54 60.7704  31
  -3   0   2 1730.23 57.7912  30
  -3   0   2 1733.48 58.4821  47
   3   0  -2 1738.32 63.2033  49
  -3   0   2 1769.43 62.4838  48
   3   0  -2 1579.27 51.8967  27
  -3   0   2 1743.88 106.068  26
   3   0  -2 1787.15 62.9300  28
   3   0  -2 1715.65 59.6983  38
   3   0  -2 1761.76 107.357  22
   3   0  -2 1923.85 116.458  24
   3   0  -2 1812.98 63.8205  33
  -3   0   2 1649.31 104.287  67
  -3   0   2 1851.51 113.637  68
  -3   0   2 1890.87 112.565  11
  -3   0   2 1779.06 101.619   3
   3   0  -1 9620.44 273.024  16
   3   0  -1 9311.07 260.734  17
  -3   0   1 9359.74 218.949  31
  -3   0   1 9615.03 217.400  30
   3   0  -1 9562.26 220.333  49
  -3   0   1 9503.30 217.798  47
   3   0  -1 9695.38 220.354  28
  -3   0   1 10008.0 291.114  26
   3   0  -1 9656.67 220.035  41
   3   0  -1 9925.27 291.011  24
   3   0  -1 9888.98 288.982  22
  -3   0   1 9733.24 275.005  21
   3   0  -1 9796.32 220.224  33
  -3   0   1 9430.86 213.819  34
  -3   0   1 9921.12 287.965  11
  -3   0   1 9895.64 272.382   3
  -3   0   1 9853.12 294.215  67
  -3   0   1 10265.2 300.776  68
  -3   0   1 9250.84 283.995  66
  -3   0   0 1077.59 40.9642  30
  -3   0   0 1132.09 80.2948  67
  -3   0   0 962.076 76.1012  66
   3   0   0 1089.74 40.4798  33
  -3   0   0 1038.46 39.3876  34
  -3   0   0 1023.69 71.5488  21
   3   0   0 1078.09 40.4152  28
   3   0   0 1102.08 74.0340  24
   3   0   0 1014.18 39.7963  41
  -3   0   0 1039.85 68.2083  11
   3   0   0 1047.62 67.5863  16
   3   0   0 1038.26 69.7550  18
   3   0   1 21427.3 490.174  18
   3   0   1 20643.8 494.374  24
  -3   0  -1 20542.6 494.710  26
  -3   0  -1 21024.1 499.518  21
  -3   0  -1 20689.5 430.462  34
   3   0   1 19608.4 427.380  33
  -3   0  -1 20440.9 429.057  31
   3   0   1 20202.0 429.287  28
  -3   0  -1 20859.9 510.782  66
  -3   0  -1 21267.1 505.856  68
  -3   0  -1 20115.3 468.592  11
   3   0   1 20129.9 489.725  10
   3   0   2 7458.52 218.233  18
   3   0   2 7448.95 224.545  24
  -3   0  -2 7473.98 219.671  26
   3   0   2 7303.14 206.601  12
  -3   0  -2 6570.13 178.709  11
   3   0   2 7159.55 165.084  33
  -3   0  -2 7495.86 230.677  67
  -3   0  -2 7745.31 236.740  66
  -3   0  -2 7332.51 222.659  68
   3   0   2 7113.92 166.565  28
  -3   0  -2 7245.32 165.816  30
  -3   0  -3 5731.28 136.218  30
  -3   0  -3 5803.46 141.084  50
  -3   0  -3 5474.29 180.818  26
   3   0   3 5901.22 197.804  24
  -3   0  -3 5841.66 197.182  21
   3   0   3 5700.71 178.033  12
  -3   0  -3 5620.42 210.091  14
  -3   0  -3 5745.95 140.296  37
   3   0   3 5791.09 137.984  33
  -3   0  -3 5547.84 138.584  34
   3   0   3 5734.13 189.603  18
  -3   0  -3 5930.31 197.039  67
  -3   0  -3 5648.89 184.032  68
   3   0   4 814.692 67.7290  18
  -3   0  -4 708.016 32.2027  30
  -3   0  -4 804.656 37.9108  50
  -3   0  -4 861.779 40.2571  44
   3   0   4 727.512 67.6978  24
  -3   0  -4 776.498 67.1143  21
  -3   0  -4 799.798 39.7775  37
  -3   0  -4 714.824 35.2828  34
  -3   0  -4 703.152 61.3666  67
   3   0   4 787.255 59.6539  12
  -3   0  -4 828.214 78.7862  14
  -3   0  -5 11703.6 267.046  50
   3   0   5 12216.2 358.299  18
   3   0   5 11490.5 376.600  65
  -3   0  -5 13057.0 411.079  64
  -3   0  -5 11547.8 264.669  34
  -3   0  -5 12286.5 278.901  37
   3   0   5 12105.5 337.890  12
  -3   0  -5 11739.3 375.383  14
  -3   0  -5 11606.4 278.922  60
  -3   0  -5 11637.8 280.861  61
  -3   0  -5 12313.1 283.397  55
  -3   0  -5 11991.2 276.040  54
  -3   0  -5 11298.2 271.423  52
  -3   0  -6 947.154 98.0281  14
   3   0   6 1063.96 96.2905  18
   3   0   6 1062.88 86.8616  12
  -3   0  -6 864.211 53.2551  55
  -3   0  -6 891.254 45.3362  53
  -3   0  -6 831.273 58.2809  52
  -3   0  -6 931.752 54.2949  60
   3   0   6 779.164 90.4359  65
  -3   0  -6 1064.70 113.694  64
  -3   0  -7 359.704 38.2099  59
  -3   0  -7 507.398 44.5660  60
   3   0   7 370.562 61.7406  18
  -3   0  -7 331.230 30.8699  53
  -3   0  -7 421.169 41.7362  55
  -3   0  -7 400.298 80.0707  64
   3   0   7 332.741 61.7547  65
  -3   0  -8-9.76862 21.9262  59
  -3   0  -8-75.3628 53.4831  60
  -3   0  -8-1.76283 16.6005  62
   3   0   8 5.94081 28.5738  18
  -3   0  -8-5.44725 21.9783  37
  -3   0  -8-17.8162 25.4891  55
  -3   0  -8-5.96415 16.2132  53
  -3   0  -8-8.24964 38.5608  64
   3   0   9 1270.30 106.071  24
  -3   0  -9 1273.41 58.7402  37
  -3   0  -9 1160.72 55.9073  62
  -3   0  -9 1210.82 60.2413  59
  -3   0  -9 1177.15 53.6491  53
  -3   0 -10 644.649 33.8836  37
  -3   0 -10 713.551 37.9327  59
   3   1  -8 49.2243 14.8747  58
   3   1  -8 54.0167 15.6537  57
  -3  -1   8 64.8977 13.1448  39
  -3  -1   7 2869.53 90.6573  42
  -3  -1   7 2856.01 95.5487  39
  -3  -1   7 2744.73 89.0135  29
   3   1  -7 3051.84 100.949  57
   3   1  -7 2936.01 99.8185  58
   3   1  -6 1025.69 51.8972  38
  -3  -1   6 1265.27 120.094  25
  -3  -1   6 1183.74 114.526  23
  -3  -1   6 1191.84 58.5962  29
   3   1  -6 1096.82 61.8022  49
  -3  -1   5 175.059 26.2295  48
   3   1  -5 237.410 33.5655  49
  -3  -1   5 152.429 50.5283  25
   3   1  -5 179.616 26.7806  38
  -3  -1   5 243.493 62.1557  23
  -3  -1   5 193.856 56.2014  11
  -3  -1   5 203.582 27.7453  29
   3   1  -4 378.152 40.8683  57
   3   1  -4 314.819 32.1068  62
  -3  -1   4 297.710 27.8945  31
  -3  -1   4 397.734 34.5436  29
  -3  -1   4 344.492 33.0938  48
   3   1  -4 356.082 37.2502  49
  -3  -1   4 337.973 55.7135  26
   3   1  -4 320.522 30.5586  38
   3   1  -4 317.717 34.9456  41
  -3  -1   4 364.267 62.8928  68
   3   1  -4 374.917 70.3081  22
  -3  -1   4 311.954 61.3997  23
  -3  -1   4 346.148 56.8127   2
  -3  -1   4 427.829 64.2438   3
  -3  -1   4 447.398 72.8168  11
   3   1  -4 329.899 58.8670  16
  -3  -1   3 226.358 42.6331   2
  -3  -1   3 240.641 44.7407   3
  -3  -1   3 212.369 50.6007  11
  -3  -1   3 181.782 48.7596  68
   3   1  -3 196.141 49.1447  22
  -3  -1   3 242.723 53.4132  23
   3   1  -3 232.936 25.8745  62
  -3  -1   3 241.825 27.7360  48
   3   1  -3 265.427 23.6108  46
   3   1  -3 187.120 26.2607  41
   3   1  -3 231.090 24.9055  38
  -3  -1   3 267.068 26.1147  31
  -3  -1   3 194.841 25.3355  29
  -3  -1   3 213.975 21.4225  30
   3   1  -3 236.589 27.2133  28
   3   1  -3 190.475 19.1920  27
  -3  -1   3 205.270 45.4088  26
   3   1  -3 383.143 55.1638  16
   3   1  -3 219.681 41.3333  17
   3   1  -2 14518.3 398.744  16
   3   1  -2 14060.9 379.867  17
  -3  -1   2 14101.7 312.859  31
  -3  -1   2 14253.7 309.645  30
  -3  -1   2 14183.7 316.892  48
  -3  -1   2 13616.5 309.690  47
   3   1  -2 13189.1 305.055  27
  -3  -1   2 14893.0 406.101  26
   3   1  -2 14651.6 318.841  28
   3   1  -2 14001.5 314.685  38
   3   1  -2 13953.5 317.417  41
   3   1  -2 13890.5 315.048  33
  -3  -1   2 13235.6 393.733  67
  -3  -1   2 14226.1 412.178  68
  -3  -1   2 14944.8 386.692   3
   3   1  -1 4170.93 165.357  16
   3   1  -1 3933.85 156.256  17
  -3  -1   1 4144.62 111.480  29
  -3  -1   1 4222.34 111.462  31
  -3  -1   1 4210.62 109.713  30
   3   1  -1 4106.92 112.544  49
  -3  -1   1 4215.20 110.487  47
  -3  -1   1 4274.81 113.892  48
  -3  -1   1 4318.94 173.046  26
   3   1  -1 4331.66 112.576  28
   3   1  -1 4197.51 111.691  38
   3   1  -1 3996.67 110.706  41
   3   1  -1 4333.55 172.470  24
  -3  -1   1 4313.69 174.306  23
  -3  -1   1 4079.27 105.670  34
   3   1  -1 4023.26 109.679  33
  -3  -1   1 3943.35 172.366  67
  -3  -1   1 4344.90 182.108  68
  -3  -1   1 4398.95 173.965  11
  -3  -1   1 4206.89 148.886   3
  -3  -1   0 3.64392 30.0743  67
  -3  -1   0 11.3680 32.7165  68
   3   1   0 5.11271 10.6366  33
  -3  -1   0 0.74923 10.8113  34
   3   1   0-3.29935 20.8257  22
   3   1   0 12.3177 20.6536  24
  -3  -1   0-3.19176 20.4690  23
   3   1   0 6.19256 20.1646  16
  -3  -1   0 20.6476 12.1363  30
  -3  -1   0 1.54847 10.3114  29
  -3  -1   0-7.66597 13.5192  31
   3   1   0-3.37642 11.7595  49
  -3  -1   0 7.96614 13.4255  48
  -3  -1   0 11.0513 13.6296  47
   3   1   0 6.36069 11.1861  41
   3   1   0 1.54804 10.4937  28
  -3  -1   0 69.9620 30.2019  26
   3   1   0 10.0779 19.9941   8
   3   1   0 16.6915 22.7781   4
  -3  -1   0 6.13310 23.0604  11
   3   1   1 87.7703 23.8967  18
   3   1   1 83.9892 12.9132  28
  -3  -1  -1 103.720 32.4827  26
   3   1   1 42.1413 22.9779  24
   3   1   1 52.9154 23.3710  22
  -3  -1  -1 50.0510 22.7398  23
  -3  -1  -1 66.2415 31.6504  68
  -3  -1  -1 69.3724 13.7908  34
   3   1   1 80.1392 28.1190   8
   3   1   1 54.3022 26.0931   4
  -3  -1  -1 58.4326 23.1423  11
  -3  -1  -1 59.6045 11.6577  29
  -3  -1  -1 98.9502 16.5958  31
   3   1   2 250.766 32.9077  18
  -3  -1  -2 200.944 38.3949  26
   3   1   2 236.365 36.8214  22
   3   1   2 227.642 34.2323  24
  -3  -1  -2 269.167 30.7182  23
  -3  -1  -2 240.028 44.7248  67
  -3  -1  -2 292.934 46.1639  68
  -3  -1  -2 193.390 25.4769  11
   3   1   2 250.798 35.9505  10
   3   1   2 231.645 17.8474  28
  -3  -1  -2 231.110 20.1170  31
  -3  -1  -2 203.827 19.7264  30
   3   1   3 505.476 26.6297  28
  -3  -1  -3 486.093 27.7125  30
  -3  -1  -3 483.646 28.9389  50
   3   1   3 565.771 50.6316  24
  -3  -1  -3 466.711 49.3642  26
  -3  -1  -3 445.320 55.5513  67
  -3  -1  -3 483.507 53.7926  68
  -3  -1  -3 525.646 29.2299  34
   3   1   3 472.235 44.1710  18
   3   1   3 524.416 55.0788   8
   3   1   3 627.391 57.6559   4
  -3  -1  -3 517.852 56.4713  14
   3   1   3 524.205 53.1884  10
  -3  -1  -4 34.7959 11.6869  30
  -3  -1  -4 30.5114 13.1122  50
  -3  -1  -4 49.2146 20.7016  26
   3   1   4 18.8310 20.7596  24
   3   1   4 46.7181 11.6039  33
  -3  -1  -4 31.2766 13.1903  34
  -3  -1  -4 43.4875 14.6703  37
   3   1   4 44.6629 14.7627  12
  -3  -1  -4 39.2897 27.1035  14
   3   1   4 23.3828 22.5396  10
  -3  -1  -4 32.6733 30.8634  64
   3   1   4 29.2098 18.8142  18
  -3  -1  -5 4939.70 127.703  50
   3   1   5 5024.94 180.287  18
  -3  -1  -5 4992.26 225.129  64
  -3  -1  -5 4815.49 126.100  34
  -3  -1  -5 5038.16 135.006  37
   3   1   5 4921.18 188.914  24
  -3  -1  -5 5152.88 206.799  14
  -3  -1  -5 4822.10 137.096  60
   3   1   6 4.24994 21.5471  18
  -3  -1  -6 2.80690 19.5514  52
  -3  -1  -6 10.9434 19.1708  55
  -3  -1  -6 1.15970 12.3336  53
  -3  -1  -6 10.5381 18.4608  37
  -3  -1  -6 20.8412 30.1189  14
   3   1   6 17.1359 32.3775   1
  -3  -1  -6-1.62366 20.9873  61
  -3  -1  -6 3.28142 17.2495  59
  -3  -1  -6 4.86240 18.3748  60
   3   1   6 5.35208 29.7247  65
   3   1   7 2161.16 136.202  18
  -3  -1  -7 2515.78 96.9334  55
  -3  -1  -7 2464.23 87.2651  53
  -3  -1  -7 2112.26 94.6898  52
  -3  -1  -7 2572.77 98.3392  61
  -3  -1  -7 2504.11 178.882  64
   3   1   7 2249.03 147.969  65
   3   1   8 3997.21 199.359  24
  -3  -1  -8 4116.45 239.988  64
  -3  -1  -8 3753.36 121.932  62
  -3  -1  -8 4150.07 135.068  55
  -3  -1  -8 3962.88 123.233  53
  -3  -1  -9 983.951 56.0599  37
  -3  -1  -9 898.316 50.4279  53
  -3  -1 -10 68.6144 19.8276  59
  -3  -1 -10 65.4313 16.4138  53
  -3  -1 -11 68.8574 26.1757  60
   3   2  -8 190.554 15.6117  58
   3   2  -7 116.298 21.0290  57
  -3  -2   7 98.7748 15.2362  42
  -3  -2   7 88.9918 17.5255  39
   3   2  -7 116.400 21.2399  58
   3   2  -6 639.052 38.7685  53
  -3  -2   6 832.225 95.0902  25
  -3  -2   6 801.950 46.5685  42
   3   2  -6 709.460 42.8158  38
  -3  -2   6 872.186 50.5082  39
  -3  -2   6 746.094 90.2169  23
  -3  -2   6 833.934 46.7393  29
   3   2  -6 754.584 50.5905  57
   3   2  -5 530.954 48.5939  57
  -3  -2   5 474.133 79.8718  25
   3   2  -5 476.506 39.1647  38
  -3  -2   5 504.819 82.9199  23
  -3  -2   5 410.677 73.7720  12
  -3  -2   5 592.087 88.9795  11
  -3  -2   5 541.531 41.4426  29
   3   2  -5 401.333 34.6986  53
   3   2  -4 2145.02 132.809  17
   3   2  -4 2149.71 150.574  16
   3   2  -4 2672.38 92.4264  62
   3   2  -4 2420.60 99.7042  57
  -3  -2   4 2662.51 92.3576  48
   3   2  -4 2242.54 93.7999  49
   3   2  -4 2172.22 75.9402  27
   3   2  -4 2509.49 83.2621  46
   3   2  -4 2366.25 92.3087  41
   3   2  -4 2458.40 91.0714  38
  -3  -2   4 2370.60 167.621  23
  -3  -2   4 2491.45 174.201  11
  -3  -2   4 2562.29 93.3240  29
  -3  -2   3 3232.43 162.869   3
  -3  -2   3 3189.43 158.479   2
  -3  -2   3 3453.09 190.813  11
   3   2  -3 3473.92 104.537  62
  -3  -2   3 3182.15 101.427  31
  -3  -2   3 3558.18 108.884  29
  -3  -2   3 3370.76 107.467  48
   3   2  -3 3394.29 111.995  49
   3   2  -3 2926.95 97.4684  46
   3   2  -3 2909.53 94.6264  40
   3   2  -3 3222.48 105.394  38
   3   2  -3 3354.05 107.590  41
   3   2  -3 3412.42 180.335  16
   3   2  -3 3109.95 159.089  17
   3   2  -3 2952.61 93.7717  27
  -3  -2   3 3265.31 184.490  25
  -3  -2   3 3174.04 169.734  26
  -3  -2   3 3370.49 188.439  23
  -3  -2   2 1602.77 121.421  68
   3   2  -2 1575.15 115.167  22
  -3  -2   2 1616.68 62.3655  31
  -3  -2   2 1568.23 58.0290  30
  -3  -2   2 1622.14 65.9086  48
  -3  -2   2 1345.01 56.7922  47
   3   2  -2 1576.05 65.0771  49
   3   2  -2 1534.20 60.6661  46
  -3  -2   2 1382.96 112.815  25
  -3  -2   2 1574.41 112.246  26
   3   2  -2 1571.58 62.6637  28
   3   2  -2 1534.81 57.3127  27
   3   2  -2 1533.96 58.7727  40
   3   2  -2 1599.24 63.8176  38
   3   2  -2 1546.03 63.4250  41
   3   2  -2 1715.52 116.532  16
   3   2  -2 1655.85 107.510  17
  -3  -2   2 1511.03 95.6787   3
  -3  -2   2 1568.74 96.6104   2
   3   2  -1 1220.90 75.4974   8
   3   2  -1 1362.24 77.3687   4
  -3  -2   1 1489.11 105.201  11
  -3  -2   1 1582.65 83.5820   3
  -3  -2   1 1478.86 57.1884  31
  -3  -2   1 1469.95 57.5981  29
  -3  -2   1 1522.81 55.5763  30
  -3  -2   1 1466.13 59.4318  48
  -3  -2   1 1459.37 56.5920  47
   3   2  -1 1612.78 59.9253  49
  -3  -2   1 1351.92 98.6148  25
  -3  -2   1 1433.84 102.664  26
   3   2  -1 1540.76 57.0807  28
   3   2  -1 1462.79 54.5469  27
   3   2  -1 1475.01 56.8149  41
   3   2  -1 1512.47 103.124  22
  -3  -2   1 1484.44 106.017  23
   3   2  -1 1457.49 100.616  16
   3   2  -1 1588.69 101.369  17
  -3  -2   1 1419.07 109.097  68
   3   2   0 1145.30 74.4305   8
   3   2   0 1065.17 71.3832   4
  -3  -2   0 1260.13 87.5727  11
  -3  -2   0 1231.91 61.1647   3
  -3  -2   0 1243.07 49.4589  31
  -3  -2   0 1227.99 47.9158  29
  -3  -2   0 1223.84 48.2551  30
   3   2   0 1230.44 48.4606  49
  -3  -2   0 1163.67 48.5472  47
  -3  -2   0 1168.95 82.2744  25
  -3  -2   0 1333.84 93.5206  26
   3   2   0 1271.41 46.7857  28
   3   2   0 1136.13 45.6155  41
   3   2   0 1144.66 47.3585  38
   3   2   0 1144.62 44.4473  33
  -3  -2   0 1138.60 95.3796  68
   3   2   0 1226.23 87.0420  22
   3   2   0 1221.06 82.5097  24
  -3  -2   0 1294.24 90.1977  23
   3   2   0 1299.73 86.9184  17
  -3  -2  -1 5186.38 128.395  29
  -3  -2  -1 5368.05 133.114  30
  -3  -2  -1 5401.40 133.682  48
   3   2   1 5348.40 130.666  49
  -3  -2  -1 5217.19 133.584  47
   3   2   1 5414.65 127.345  28
  -3  -2  -1 4746.78 167.161  25
   3   2   1 5602.18 189.952  22
   3   2   1 5579.97 178.227  24
  -3  -2  -1 5586.56 187.263  23
  -3  -2  -1 4290.04 136.932  64
  -3  -2  -1 5229.21 130.741  34
   3   2   1 5157.39 187.030  16
   3   2   1 5305.45 179.998   8
   3   2   1 5609.14 182.484   4
  -3  -2  -1 5664.95 184.543  11
   3   2   1 5406.36 185.496   5
  -3  -2  -2 595.708 31.9307  31
  -3  -2  -2 589.839 33.2299  47
   3   2   2 576.034 47.9036  24
  -3  -2  -2 580.967 61.5068  26
   3   2   2 587.868 27.4812  28
   3   2   2 647.920 56.6276  22
  -3  -2  -2 616.967 51.0218  23
  -3  -2  -2 537.015 47.9737  64
  -3  -2  -2 706.375 71.5804  68
  -3  -2  -2 587.089 31.5751  34
   3   2   2 681.112 59.7542  16
   3   2   2 617.694 58.4630   4
  -3  -2  -2 582.643 47.9919  11
   3   2   2 672.791 61.9858   5
  -3  -2  -3 36785.8 772.035  47
   3   2   3 35418.1 810.653  24
  -3  -2  -3 37587.6 851.479  26
   3   2   3 38942.1 843.488  22
  -3  -2  -3 37223.9 843.374  64
  -3  -2  -3 37459.1 857.568  68
  -3  -2  -3 36393.7 771.318  34
  -3  -2  -3 37068.4 769.099  31
   3   2   3 36904.6 762.323  28
  -3  -2  -3 37315.5 771.077  30
   3   2   3 38629.1 849.997   8
   3   2   3 38523.1 849.653   4
  -3  -2  -3 39162.0 854.075  14
   3   2   3 39320.5 848.123   5
   3   2   3 38014.8 847.312  10
  -3  -2  -4 361.703 26.1124  47
   3   2   4 392.320 50.2914   8
   3   2   4 336.051 50.9347   4
  -3  -2  -4 338.698 48.8369  14
   3   2   4 364.549 47.3249  10
   3   2   4 354.364 46.7671  22
  -3  -2  -4 387.888 26.9752  34
  -3  -2  -4 348.950 25.1856  37
  -3  -2  -4 361.666 24.8075  30
   3   2   4 370.155 22.7912  28
  -3  -2  -4 366.687 23.7652  31
  -3  -2  -4 337.413 46.3185  26
   3   2   4 420.145 42.5656  24
  -3  -2  -4 409.076 56.6375  64
   3   2   5 539.673 61.0010   8
   3   2   5 525.389 61.4632   4
  -3  -2  -5 506.898 58.2797  14
   3   2   5 550.445 61.6241  10
  -3  -2  -5 554.387 34.6569  37
  -3  -2  -5 558.840 71.9114  64
   3   2   5 458.436 48.6890  24
  -3  -2  -6 5760.20 224.407  14
  -3  -2  -6 6408.09 271.555  64
  -3  -2  -6 6562.87 165.307  63
  -3  -2  -6 6217.12 165.151  37
   3   2   6 6499.72 243.813  10
  -3  -2  -6 6105.53 167.417  59
  -3  -2  -6 6206.66 168.894  61
  -3  -2  -6 6178.91 164.045  55
  -3  -2  -6 6228.48 165.704  52
  -3  -2  -6 6015.34 157.120  53
  -3  -2  -6 6094.20 163.335  54
  -3  -2  -7 7502.51 195.309  37
   3   2   7 6804.13 271.703  10
  -3  -2  -7 7422.62 196.301  59
  -3  -2  -7 7215.09 197.080  60
  -3  -2  -7 7141.03 194.626  61
  -3  -2  -7 7282.38 192.553  52
  -3  -2  -7 7237.47 191.603  55
  -3  -2  -7 7166.31 185.758  53
  -3  -2  -7 6893.76 188.906  54
  -3  -2  -8 34.0119 42.0183  64
  -3  -2  -8 33.2269 24.7617  61
  -3  -2  -8 3.84415 23.2661  59
  -3  -2  -8 5.79973 24.2084  60
  -3  -2  -8 3.53202 22.3846  55
  -3  -2  -8 4.74538 17.3870  53
   3   2   8 6.20277 26.3116  10
  -3  -2  -9 2795.09 98.3924  53
  -3  -2  -9 2861.31 105.618  59
  -3  -2 -10 886.843 47.7505  53
  -3  -2 -10 1632.26 75.9929  60
  -3  -2 -11 993.817 49.4426  60
   3   3  -7 79.5963 15.5178  58
  -3  -3   7 82.4207 13.6688  39
   3   3  -6 59.1711 16.6760  38
  -3  -3   6 43.5623 15.7024  42
  -3  -3   6 34.4603 16.8591  39
  -3  -3   6 69.0756 33.2856  25
   3   3  -6 34.9545 13.5736  53
   3   3  -6 22.2254 17.2417  57
  -3  -3   6 41.2417 15.3710  29
  -3  -3   6 60.3861 18.1640  32
   3   3  -5 227.460 28.7783  38
  -3  -3   5 170.120 52.5053  25
  -3  -3   5 202.889 29.4490  39
  -3  -3   5 208.831 28.1260  42
  -3  -3   5 242.097 59.4424  23
  -3  -3   5 199.544 27.4857  29
   3   3  -5 148.596 23.4453  53
   3   3  -5 180.980 31.2433  57
   3   3  -4 168.109 50.3648  16
   3   3  -4 251.401 52.6519  17
   3   3  -4 221.218 26.9341  62
   3   3  -4 189.330 33.8006  57
  -3  -3   4 203.124 28.9751  48
   3   3  -4 211.120 32.6396  49
   3   3  -4 154.576 24.0851  46
   3   3  -4 208.042 29.2841  38
   3   3  -4 160.532 21.2458  40
  -3  -3   4 209.273 30.1212  42
  -3  -3   4 198.782 28.5869  29
  -3  -3   4 253.713 58.8336  12
  -3  -3   4 141.872 55.2113  11
   3   3  -4 198.290 23.5272  27
  -3  -3   4 117.095 47.8080  23
  -3  -3   3 170.806 55.3650  23
   3   3  -3 243.305 33.9519  49
  -3  -3   3 217.537 31.0490  48
   3   3  -3 201.164 26.2150  46
   3   3  -3 195.830 29.0272  38
   3   3  -3 219.793 26.0102  40
  -3  -3   3 221.556 29.8158  42
  -3  -3   3 222.129 27.3993  31
  -3  -3   3 234.169 29.7837  29
   3   3  -3 136.437 48.4776  16
   3   3  -3 174.297 47.4555  17
  -3  -3   3 265.479 55.2003  12
  -3  -3   3 244.687 60.1753  11
  -3  -3   3 145.798 49.0707  25
   3   3  -3 194.529 25.2783  27
  -3  -3   2 65.7709 35.7988  23
   3   3  -2 67.3674 26.2096  20
   3   3  -2 30.9306 32.9373  22
   3   3  -2 92.7161 23.7582  49
  -3  -3   2 92.6147 23.7358  48
   3   3  -2 104.058 20.8580  46
   3   3  -2 87.9956 20.0337  41
   3   3  -2 91.8097 19.3742  40
  -3  -3   2 68.6379 20.1220  31
  -3  -3   2 87.0151 20.5195  29
   3   3  -2 78.7576 37.6559  16
   3   3  -2 90.6980 36.8293  17
  -3  -3   2 77.5801 31.6203  12
  -3  -3   2 48.4089 36.6254  26
   3   3  -2 99.3829 19.3196  27
  -3  -3   2 126.842 44.9322  25
   3   3  -1 10921.9 359.116  22
  -3  -3   1 12080.6 379.554  23
  -3  -3   1 11774.1 273.811  48
   3   3  -1 11850.8 270.541  49
   3   3  -1 11051.6 267.781  46
   3   3  -1 11074.8 268.888  38
   3   3  -1 11451.4 266.465  41
  -3  -3   1 11575.1 268.871  31
  -3  -3   1 11487.7 264.352  30
   3   3  -1 11404.0 359.314  17
  -3  -3   1 11676.7 309.645   3
   3   3  -1 10891.7 309.745   8
   3   3  -1 10704.4 306.850   4
  -3  -3   1 11547.3 374.335  11
  -3  -3   1 11734.7 369.567  25
   3   3  -1 11624.5 265.297  28
  -3  -3   1 11765.0 370.338  26
   3   3  -1 11180.4 265.984  27
   3   3   0 3870.64 167.680  22
  -3  -3   0 3760.66 174.591  23
   3   3   0 3493.57 103.145  49
  -3  -3   0 3371.43 103.756  47
  -3  -3   0 3587.05 108.250  48
  -3  -3   0 3642.16 107.102  42
   3   3   0 3632.52 105.291  38
   3   3   0 3528.62 100.101  41
  -3  -3   0 3810.44 108.007  31
  -3  -3   0 3527.75 103.304  30
  -3  -3   0 3632.30 105.293  29
   3   3   0 3674.52 168.154  16
   3   3   0 3883.50 170.243  17
   3   3   0 3587.83 147.381   8
  -3  -3   0 3831.29 173.915  11
   3   3   0 3572.24 146.137   4
   3   3   0 3819.72 158.743   5
  -3  -3   0 3501.98 117.238   3
  -3  -3   0 3607.07 163.420  25
   3   3   0 3815.52 101.376  28
  -3  -3   0 3271.59 167.877  26
   3   3   0 3535.14 102.676  27
  -3  -3  -1 64.2154 30.5376  23
   3   3   1 18.6153 24.2658  22
  -3  -3  -1 70.4200 16.9631  30
  -3  -3  -1 50.9358 16.5400  31
  -3  -3  -1 53.1739 14.8620  29
  -3  -3  -1 76.1491 19.1795  48
   3   3   1 50.0143 15.4626  49
  -3  -3  -1 45.5859 16.7646  47
  -3  -3  -1 42.9687 14.4424  42
   3   3   1 29.3332 13.6031  38
   3   3   1 32.3007 28.4977   5
  -3  -3  -1 61.6443 29.3162  11
  -3  -3  -1 31.1949 29.9046  26
  -3  -3  -1 53.9592 25.0897  25
   3   3   1 50.5172 12.6423  28
   3   3   1 64.6924 30.7642  16
   3   3   2 8931.01 276.442  16
   3   3   2 8957.59 277.872  17
  -3  -3  -2 7937.78 228.148  15
  -3  -3  -2 8802.25 207.140  48
   3   3   2 8692.38 200.731  49
  -3  -3  -2 9182.62 204.967  42
   3   3   2 9365.89 271.157  22
  -3  -3  -2 9616.77 271.227  23
  -3  -3  -2 8686.55 207.454  31
  -3  -3  -2 8984.99 202.129  29
  -3  -3  -2 7773.96 217.026  64
  -3  -3  -2 9240.02 264.424  11
  -3  -3  -2 8504.74 243.938  25
  -3  -3  -2 8598.51 284.752  26
  -3  -3  -3 3465.04 97.3650  31
  -3  -3  -3 3358.32 87.5763  29
  -3  -3  -3 3312.18 96.0963  30
  -3  -3  -3 3401.86 95.3907  48
  -3  -3  -3 3188.45 96.7125  47
  -3  -3  -3 3464.76 158.165  26
   3   3   3 3533.48 142.137  22
  -3  -3  -3 3435.90 130.583  23
  -3  -3  -3 3265.52 132.105  64
   3   3   3 3376.96 147.199  16
  -3  -3  -3 3190.42 130.596  15
   3   3   3 3376.80 150.082   8
   3   3   3 3749.49 155.059   5
  -3  -3  -4 5148.68 139.692  47
   3   3   4 5641.03 208.129   8
   3   3   4 5578.11 208.318   4
  -3  -3  -4 5805.72 192.040  14
   3   3   4 6281.31 212.588   5
   3   3   4 5370.65 194.972  10
   3   3   4 5408.80 187.827  22
  -3  -3  -4 5378.84 138.337  31
  -3  -3  -4 5583.26 137.464  37
   3   3   4 5624.82 202.772  16
  -3  -3  -4 5822.15 201.590  15
  -3  -3  -4 5354.88 200.630  64
  -3  -3  -5 9128.20 224.803  54
  -3  -3  -5 8996.35 227.553  52
   3   3   5 9286.09 296.831   8
   3   3   5 9428.81 299.283   4
  -3  -3  -5 8796.77 272.371  14
   3   3   5 10273.3 298.695   5
   3   3   5 8983.55 287.966  10
   3   3   5 9155.01 279.451  22
  -3  -3  -5 10309.5 314.161  15
  -3  -3  -5 9741.05 224.969  37
  -3  -3  -5 10262.5 234.616  63
  -3  -3  -5 9380.00 313.565  64
  -3  -3  -5 9663.07 234.863  60
   3   3   6 828.689 76.6502   8
   3   3   6 801.937 79.3645   4
   3   3   6 833.441 75.9233  10
   3   3   6 888.022 74.9657  22
  -3  -3  -6 874.946 47.3766  37
  -3  -3  -6 804.769 45.1646  59
  -3  -3  -6 843.489 51.2314  60
  -3  -3  -6 883.991 50.3294  61
  -3  -3  -6 831.296 43.9977  53
  -3  -3  -6 811.548 47.3382  54
  -3  -3  -6 860.209 50.0491  52
  -3  -3  -6 883.314 49.6167  63
  -3  -3  -6 770.672 90.5372  64
  -3  -3  -7 14.7323 33.4143  64
  -3  -3  -7 57.0257 21.4788  37
   3   3   7 38.6868 25.1378  10
  -3  -3  -7 45.2669 18.6756  53
  -3  -3  -7 53.1200 19.9349  55
  -3  -3  -7 64.1512 24.3291  52
  -3  -3  -7 40.5707 24.2136  61
  -3  -3  -7 19.0436 20.9216  59
  -3  -3  -7 53.3619 21.6744  63
  -3  -3  -7 42.7810 23.1455  60
  -3  -3  -8 8.51881 23.0165  61
  -3  -3  -8-3.55725 19.7563  59
  -3  -3  -8 5.68580 23.8292  60
  -3  -3  -8 8.28108 37.5520  64
  -3  -3  -8-1.81151 18.8221  37
  -3  -3  -8-6.52478 18.8586  53
  -3  -3  -9 546.420 42.1100  53
  -3  -3  -9 523.680 43.3936  59
  -3  -3 -10 770.596 44.5824  53
  -3  -3 -10 836.700 62.5817  60
  -3  -3 -10 802.981 47.4759  59
  -3  -3 -11 1857.54 61.3614  53
  -3  -3 -11 1788.28 65.2606  59
  -3  -4   6 79.5906 14.3767  32
  -3  -4   6 87.2077 15.9734  39
  -3  -4   5 169.219 46.6640  25
  -3  -4   5 127.910 21.4222  42
  -3  -4   5 139.769 23.7634  39
   3   4  -5 146.308 23.1469  38
  -3  -4   5 166.092 48.0948  23
  -3  -4   5 138.853 22.1770  32
  -3  -4   5 142.519 22.1783  29
   3   4  -5 134.139 20.8228  53
   3   4  -5 77.5926 20.7363  57
   3   4  -4 107.875 27.7855  57
   3   4  -4 106.535 25.3876  49
  -3  -4   4 115.283 23.9449  48
   3   4  -4 99.4189 21.3280  46
   3   4  -4 77.2797 17.4313  40
  -3  -4   4 124.770 24.6708  42
   3   4  -4 92.9261 37.2397  17
  -3  -4   4 136.676 25.1390  29
  -3  -4   4 115.446 23.4008  32
   3   4  -4 105.248 19.3064  27
  -3  -4   4 67.6005 42.6268  23
  -3  -4   3 79.0483 45.7155  23
  -3  -4   3 66.0752 25.4352  48
   3   4  -3 112.966 26.1741  49
   3   4  -3 32.4424 18.9760  44
   3   4  -3 69.1993 20.2060  46
  -3  -4   3 72.5872 23.8607  39
  -3  -4   3 78.3390 23.9652  42
   3   4  -3 75.6971 19.9391  40
   3   4  -3 110.448 45.7417  16
   3   4  -3 43.8495 36.9265  17
  -3  -4   3 98.1634 24.1570  29
  -3  -4   3 79.3843 22.6982  32
  -3  -4   3 104.750 38.2856  12
  -3  -4   3 63.1109 43.8350  11
   3   4  -3 52.6080 18.7173  27
  -3  -4   3 46.5404 38.3551  25
  -3  -4   2 1129.25 116.673  23
   3   4  -2 813.360 80.9180  20
   3   4  -2 1118.73 107.587  17
  -3  -4   2 1158.43 61.8146  48
   3   4  -2 1212.47 62.4089  49
   3   4  -2 1117.06 55.0457  44
  -3  -4   2 1234.42 63.1362  42
   3   4  -2 1105.67 58.3864  46
   3   4  -2 1170.67 58.1183  40
   3   4  -2 1175.92 60.3155  38
  -3  -4   2 1262.65 62.5894  39
  -3  -4   2 1153.77 57.7500  31
  -3  -4   2 1116.49 60.0102  29
  -3  -4   2 1154.73 113.643  25
   3   4  -2 1240.88 57.9231  27
  -3  -4   2 1136.28 100.174  12
  -3  -4   1 2025.87 73.5688  32
   3   4  -1 2112.27 140.686  22
   3   4  -1 1963.27 125.145  20
   3   4  -1 2197.53 144.970  16
   3   4  -1 2122.63 141.730  17
   3   4  -1 2142.57 80.2909  49
  -3  -4   1 2104.61 83.1199  48
  -3  -4   1 2135.84 82.9524  42
   3   4  -1 2049.55 78.9193  46
   3   4  -1 2095.96 75.3124  41
   3   4  -1 1978.69 78.1195  40
   3   4  -1 2071.58 79.3381  38
  -3  -4   1 2046.39 79.2409  39
  -3  -4   1 2056.15 80.0925  31
  -3  -4   1 2033.91 145.166  25
   3   4  -1 1948.69 75.7394  27
  -3  -4   1 2081.45 150.859  11
  -3  -4   1 1833.35 116.474  12
  -3  -4   0 1244.68 51.5825  32
  -3  -4   0 1397.35 61.4806  31
  -3  -4   0 1519.67 63.1976  29
  -3  -4   0 1324.19 61.9405  48
   3   4   0 1351.47 58.1068  49
  -3  -4   0 1324.10 62.1593  42
   3   4   0 1395.13 59.2833  38
  -3  -4   0 1286.55 57.7185  39
   3   4   0 1306.08 105.288  16
   3   4   0 1286.21 103.396  22
  -3  -4   0 1309.46 112.644  23
  -3  -4   0 1288.04 111.017  11
   3   4   0 1220.62 96.3983   5
  -3  -4   0 1214.30 105.593  25
  -3  -4  -1 3191.76 100.253  31
  -3  -4  -1 3268.94 98.5737  29
   3   4   1 3073.34 93.8222  49
  -3  -4  -1 3108.63 99.3688  42
   3   4   1 3257.11 97.8327  38
  -3  -4  -1 3059.73 92.2659  39
   3   4   1 3161.98 160.964  16
   3   4   1 3289.72 165.079  17
   3   4   1 3022.28 149.818  22
  -3  -4  -1 3363.06 166.987  23
  -3  -4  -1 3124.69 163.974  11
   3   4   1 3152.00 154.571   5
  -3  -4  -1 3198.74 155.712  25
   3   4   1 3048.22 95.9724  27
  -3  -4  -2 1067.77 46.9247  29
  -3  -4  -2 1006.31 50.2489  48
  -3  -4  -2 965.349 46.9438  42
   3   4   2 1021.61 46.9778  38
   3   4   2 1022.21 86.3218  16
   3   4   2 1019.91 89.1680  17
   3   4   2 926.752 77.2615  22
  -3  -4  -2 1025.57 85.2007  23
  -3  -4  -2 1134.69 88.9902  11
   3   4   2 1104.98 91.1188   5
  -3  -4  -2 1052.72 78.3396  25
   3   4   3 3138.44 156.041   5
  -3  -4  -3 2899.61 92.7534  48
  -3  -4  -3 3118.93 90.6598  42
   3   4   3 3017.41 88.4872  38
   3   4   3 2898.03 132.911  22
  -3  -4  -3 2934.97 138.543  23
   3   4   3 2937.70 146.205  16
   3   4   3 3008.89 151.738  17
  -3  -4  -3 2579.16 123.796  15
  -3  -4  -3 3026.83 87.1665  29
  -3  -4  -3 3000.35 94.2349  31
  -3  -4  -4 4670.21 130.039  54
  -3  -4  -4 4589.05 127.301  48
  -3  -4  -4 4693.88 122.697  42
   3   4   4 4661.21 171.645  22
   3   4   4 5397.40 209.589   5
  -3  -4  -4 5437.43 141.798  63
  -3  -4  -4 4220.99 175.293  64
   3   4   4 5094.59 195.289  16
  -3  -4  -4 4690.94 184.622  15
   3   4   5 2764.07 140.149  16
  -3  -4  -5 2963.49 152.909  15
  -3  -4  -5 2514.15 144.208  64
  -3  -4  -5 2834.69 90.7102  37
  -3  -4  -5 2924.57 92.8613  53
  -3  -4  -5 2804.34 94.0345  54
   3   4   5 3008.72 155.068   8
   3   4   5 2895.09 153.363   4
   3   4   5 2823.47 151.273   5
  -3  -4  -6 4496.09 131.458  53
  -3  -4  -6 4506.45 134.477  54
   3   4   6 4129.19 181.140  16
  -3  -4  -6 4818.01 215.393  15
  -3  -4  -6 4178.96 138.405  60
  -3  -4  -6 4612.31 134.938  61
   3   4   6 4408.00 196.184   8
   3   4   6 4316.59 196.387   4
   3   4   6 4391.49 195.157   5
  -3  -4  -6 4719.39 133.687  37
  -3  -4  -6 4885.81 141.499  63
  -3  -4  -6 4493.23 215.910  64
   3   4   7 1002.53 90.9718   4
  -3  -4  -7 1111.09 60.7258  63
  -3  -4  -7 1139.36 114.369  64
  -3  -4  -7 1203.82 60.2036  37
  -3  -4  -7 1105.51 61.5556  60
  -3  -4  -7 1017.75 52.4853  59
  -3  -4  -7 1173.01 59.0729  61
  -3  -4  -7 1218.55 58.6550  53
  -3  -4  -8 705.523 97.0290  64
  -3  -4  -8 630.110 48.0898  63
  -3  -4  -8 649.087 48.0615  37
  -3  -4  -8 676.437 46.9282  53
  -3  -4  -8 602.076 47.8395  60
  -3  -4  -8 600.418 43.1989  59
  -3  -4  -8 666.790 44.7563  61
  -3  -4  -9 10486.2 254.704  53
  -3  -4  -9 10345.3 253.529  54
  -3  -4  -9 10033.9 257.846  52
  -3  -4  -9 10156.4 255.223  60
  -3  -4  -9 9884.71 249.766  59
  -3  -4 -10 522.598 40.0925  53
  -3  -4 -10 594.618 41.6947  59
  -3  -4 -11 16.3374 13.7417  53
   3   5  -5 86.4714 14.5893  53
  -3  -5   5 101.091 14.7674  42
   3   5  -4-9.92367 13.3410  46
  -3  -5   4 2.88407 15.6804  42
   3   5  -4-1.25745 17.4008  57
  -3  -5   4 20.0292 14.7544  32
  -3  -5   4-5.82177 15.4783  29
   3   5  -4 1.09670 12.5567  27
  -3  -5   4-6.27256 30.1695  23
  -3  -5   3 83.4902 43.8959  23
  -3  -5   3 73.6462 23.1331  48
   3   5  -3 75.3209 16.7107  44
   3   5  -3 68.5786 20.9049  46
   3   5  -3 57.5837 21.9815  38
  -3  -5   3 70.8315 21.9293  39
  -3  -5   3 32.5697 20.3523  42
   3   5  -3 71.7683 19.2253  40
   3   5  -3 90.2820 24.8947  57
   3   5  -3 67.9917 36.4363  17
  -3  -5   3 85.9192 21.2215  32
  -3  -5   3 89.8070 23.4340  29
  -3  -5   3 29.7083 32.6383  25
   3   5  -3 57.5114 19.1095  27
  -3  -5   2 373.576 34.8747  32
  -3  -5   2 422.902 39.4637  29
  -3  -5   2 429.757 41.3095  48
   3   5  -2 444.062 38.6823  49
   3   5  -2 319.014 33.2752  44
   3   5  -2 412.045 37.8117  46
  -3  -5   2 395.194 39.0690  42
   3   5  -2 397.129 36.0971  40
   3   5  -2 395.796 37.1760  38
  -3  -5   2 393.221 38.4667  39
   3   5  -2 302.614 65.8111  16
   3   5  -2 438.483 73.7630  17
  -3  -5   2 372.669 71.2040  23
  -3  -5   2 390.195 74.5126  25
   3   5  -2 365.208 34.5615  27
  -3  -5   1 18.5136 16.3083  32
   3   5  -1 11.2172 19.1421  49
  -3  -5   1 12.9903 23.4291  48
   3   5  -1 17.5977 18.4088  44
  -3  -5   1 20.9532 18.2526  39
   3   5  -1 1.72039 19.4081  40
  -3  -5   1 15.3863 21.3654  42
   3   5  -1 29.4922 18.9689  38
   3   5  -1 7.07959 32.1051  16
   3   5  -1 6.66609 33.7979  17
   3   5  -1 25.4058 34.0801  19
  -3  -5   1 7.57433 34.3485  11
   3   5  -1 11.0727 32.6146  20
  -3  -5   1 14.4517 29.5372  25
   3   5  -1 12.9609 17.9982  27
  -3  -5   0 855.985 43.6884  32
  -3  -5   0 941.270 53.5061  29
  -3  -5   0 885.023 55.1881  48
   3   5   0 883.442 48.6982  49
   3   5   0 901.788 51.9099  46
  -3  -5   0 865.639 49.5669  39
   3   5   0 918.310 50.2899  38
   3   5   0 1058.78 102.306  16
  -3  -5   0 745.974 98.4235  11
   3   5   0 893.968 88.3775   5
   3   5   0 775.977 88.1999  22
   3   5   0 718.469 87.0455  20
  -3  -5   0 907.429 102.377  23
  -3  -5   0 777.521 91.4992  25
  -3  -5  -1 198.554 29.3630  31
  -3  -5  -1 252.893 28.6171  29
  -3  -5  -1 225.310 36.1543  51
   3   5   1 226.041 27.9709  46
   3   5   1 202.191 25.7396  38
  -3  -5  -1 228.620 29.5617  42
  -3  -5  -1 227.802 24.6977  39
   3   5   1 280.653 57.6175  17
   3   5   1 248.812 55.8436  16
   3   5   1 238.638 50.9252   5
  -3  -5  -1 281.283 61.3891  11
  -3  -5  -1 289.574 60.7229  23
   3   5   1 245.951 49.4562  22
  -3  -5  -1 165.378 46.1443  25
   3   5   1 219.517 26.6677  27
  -3  -5  -2 3804.72 112.781  29
  -3  -5  -2 3540.29 115.028  31
  -3  -5  -2 3533.20 115.962  48
  -3  -5  -2 3436.40 123.490  51
  -3  -5  -2 3844.53 116.074  42
   3   5   2 3484.48 107.230  38
   3   5   2 3704.30 182.509  16
   3   5   2 3671.78 187.241  17
   3   5   2 3577.63 183.417   5
   3   5   2 3255.93 156.978  22
  -3  -5  -2 3776.55 188.620  23
  -3  -5  -2 3723.11 174.482  25
   3   5   2 3917.07 114.010  27
  -3  -5  -3 556.192 36.5191  29
   3   5   3 498.004 65.2425  16
   3   5   3 567.768 72.6914  17
  -3  -5  -3 474.151 55.5582  15
  -3  -5  -3 596.357 51.2076  51
  -3  -5  -3 437.488 37.4251  48
  -3  -5  -3 523.617 36.8111  42
   3   5   3 577.489 34.0708  38
   3   5   3 549.632 37.2511  27
  -3  -5  -3 553.918 69.4556  23
  -3  -5  -4 478.565 38.8047  54
  -3  -5  -4 461.235 36.1640  48
  -3  -5  -4 629.338 51.8202  51
  -3  -5  -4 528.852 34.8617  42
  -3  -5  -4 476.354 31.7852  29
   3   5   4 529.975 73.9783   5
  -3  -5  -4 552.214 43.5800  63
   3   5   4 496.393 63.0403  16
   3   5   4 517.111 68.2646  17
  -3  -5  -4 474.003 59.7289  15
   3   5   5 434.353 57.5602  16
   3   5   5 466.271 63.5118  17
  -3  -5  -5 463.391 64.5523  15
  -3  -5  -5 514.388 32.3524  42
   3   5   5 464.488 71.1433   5
  -3  -5  -5 576.955 44.1158  63
  -3  -5  -5 520.751 40.3286  54
  -3  -5  -6 903.118 52.1697  54
  -3  -5  -6 922.431 54.8649  52
  -3  -5  -6 834.746 53.6322  60
  -3  -5  -6 850.568 48.9204  61
   3   5   6 761.780 78.3052  17
  -3  -5  -6 802.429 88.6070  15
  -3  -5  -6 734.375 84.2854  64
   3   5   6 727.252 82.6715   8
   3   5   6 743.870 85.2334   4
   3   5   6 717.278 82.9511   5
  -3  -5  -7 1.73845 25.4689  52
  -3  -5  -7 11.6218 19.3786  53
  -3  -5  -7 6.39337 32.1428  51
  -3  -5  -7 13.7500 33.9733  64
   3   5   7 30.5314 32.1193   8
  -3  -5  -7 6.99113 20.3037  60
  -3  -5  -7-3.79498 27.1249  63
  -3  -5  -7-20.4915 36.3204  15
  -3  -5  -8 4349.25 137.547  60
  -3  -5  -8 4310.97 130.182  58
  -3  -5  -8 4116.49 123.618  59
  -3  -5  -8 4866.06 145.105  63
  -3  -5  -8 3967.91 231.550  64
  -3  -5  -8 4758.66 140.713  53
  -3  -5  -8 4877.37 143.049  52
  -3  -5  -9 27.5031 21.5078  60
  -3  -5  -9 56.3631 25.5716  63
  -3  -5  -9 74.3599 28.4810  52
  -3  -5  -9 10.1018 20.7461  53
  -3  -5 -10 2104.04 72.1019  54
  -3  -5 -10 1584.77 73.4601  52
   3   6  -4 35.3994 11.6460  46
  -3  -6   4 41.4443 13.9204  39
  -3  -6   4 28.0000 12.0527  42
   3   6  -4 33.3919 12.2557  53
   3   6  -4 72.9861 15.2228  38
   3   6  -3-15.9951 15.4844  46
  -3  -6   3-5.69878 15.0652  42
  -3  -6   3 1.44834 14.5942  39
   3   6  -3-2.41714 13.2841  40
  -3  -6   3 2.88822 15.0049  29
  -3  -6   3-5.72588 12.7866  32
  -3  -6   3 12.3486 30.5107  23
   3   6  -3-9.82358 15.2602  38
  -3  -6   3-12.0457 29.7623  25
   3   6  -3 3.62551 12.9977  27
  -3  -6   2 831.348 45.5699  32
  -3  -6   2 823.972 51.3044  29
  -3  -6   2 798.299 50.3330  42
   3   6  -2 694.155 44.2716  44
   3   6  -2 720.860 47.7719  46
   3   6  -2 773.527 47.7448  40
   3   6  -2 799.529 49.2447  38
  -3  -6   2 818.198 49.6197  39
  -3  -6   2 758.367 50.7117  48
  -3  -6   2 746.210 99.2531  23
   3   6  -2 642.321 85.1901  17
  -3  -6   2 920.297 102.377  25
   3   6  -2 794.871 46.7875  27
  -3  -6   1 1244.52 56.8308  32
  -3  -6   1 1406.33 68.1831  29
  -3  -6   1 1270.82 66.6148  42
   3   6  -1 1247.96 63.2884  44
   3   6  -1 1249.88 64.3651  40
   3   6  -1 1341.95 64.9980  38
  -3  -6   1 1364.10 65.4326  39
  -3  -6   1 1448.71 71.2809  48
   3   6  -1 1004.66 99.3346  20
   3   6  -1 1098.61 99.4163  19
   3   6  -1 1191.24 120.507  16
  -3  -6   1 1208.53 119.249  25
  -3  -6   0 10100.5 261.415  42
   3   6   0 9693.87 255.345  44
   3   6   0 10360.0 259.739  46
   3   6   0 10367.9 254.400  38
  -3  -6   0 10429.4 253.477  39
  -3  -6   0 10423.3 264.229  48
   3   6   0 8944.89 352.133  20
  -3  -6   0 10232.6 390.260  23
   3   6   0 10032.0 372.281  17
   3   6   0 10292.4 376.617  16
   3   6   0 8918.43 346.106  19
  -3  -6   0 10453.1 377.598  25
   3   6   0 10118.5 253.612  27
  -3  -6  -1 245.920 31.8724  29
  -3  -6  -1 282.469 36.7352  48
  -3  -6  -1 67.6035 34.4973  51
   3   6   1 207.930 29.9914  46
  -3  -6  -1 236.564 27.3419  39
   3   6   1 214.657 31.3405  40
   3   6   1 276.695 30.2374  38
  -3  -6  -1 153.826 52.7094  23
   3   6   1 241.230 56.5139  20
  -3  -6  -1 276.409 58.4693  25
   3   6   1 223.508 29.1453  27
   3   6   1 244.871 59.7184  16
   3   6   1 305.706 64.1292  17
  -3  -6  -2 3939.91 117.204  29
   3   6   2 3790.29 117.045  46
  -3  -6  -2 3952.91 119.833  42
  -3  -6  -2 3713.55 105.128  39
   3   6   2 3678.61 117.049  40
   3   6   2 3772.31 108.950  38
   3   6   2 3729.21 197.026   5
   3   6   2 3701.94 190.828  16
   3   6   2 3673.33 198.102  17
  -3  -6  -2 3730.91 202.810  23
  -3  -6  -2 3582.34 184.790  25
   3   6   2 3840.03 115.307  27
  -3  -6  -3 392.421 34.5311  29
  -3  -6  -3 425.821 40.6427  48
  -3  -6  -3 477.054 39.3078  42
   3   6   3 436.980 36.5996  46
  -3  -6  -3 461.686 61.5144  25
   3   6   3 454.726 36.7303  27
   3   6   3 465.911 73.2462   5
   3   6   3 461.220 71.4778  17
   3   6   3 433.530 65.1659  16
  -3  -6  -3 444.923 70.9773  23
  -3  -6  -4 91.1654 29.5794  63
  -3  -6  -4 11.6064 22.8721  54
  -3  -6  -4 45.2523 36.3285  51
   3   6   4 14.5086 15.7831  27
  -3  -6  -4 6.29646 16.5555  42
   3   6   4 25.7110 34.9500   5
  -3  -6  -4 30.5568 16.4459  29
  -3  -6  -4 20.0111 27.2034  15
   3   6   4 5.84619 31.0898  17
   3   6   4 39.4624 31.1393  16
   3   6   5 1752.45 70.8148  27
  -3  -6  -5 2021.29 76.1597  42
   3   6   5 2055.22 147.456   5
  -3  -6  -5 2125.34 87.5282  63
  -3  -6  -5 1900.00 83.6224  52
  -3  -6  -5 2060.29 82.8481  54
   3   6   5 1921.28 129.586  17
  -3  -6  -5 1700.30 127.825  15
  -3  -6  -6 70.3810 27.2188  52
  -3  -6  -6 2.42865 34.5100  51
   3   6   6 47.9077 15.5659  27
  -3  -6  -6 38.8305 25.0076  54
  -3  -6  -6 82.4081 41.2924  15
  -3  -6  -6 46.6556 22.6940  60
  -3  -6  -6 21.6742 26.9127  63
  -3  -6  -7 2880.57 182.054  15
  -3  -6  -7 3075.39 120.212  51
  -3  -6  -7 3200.50 109.751  52
  -3  -6  -8 218.713 33.6042  52
  -3  -6  -8 229.703 34.0590  54
  -3  -6  -8 122.496 24.5565  60
  -3  -6  -8 189.659 34.3686  63
  -3  -6  -9 313.110 34.8894  52
  -3  -6  -9 308.965 34.1328  54
  -3  -6  -9 284.298 37.5175  63
  -3  -6 -10 1303.27 60.9350  54
  -3  -6 -10 1563.26 69.9503  52
   3   7  -3 51.3042 12.3046  53
   3   7  -3 54.6364 12.6848  46
  -3  -7   3 50.5893 12.9347  39
   3   7  -3 56.1740 12.0018  40
  -3  -7   3 48.1789 12.8364  42
   3   7  -2 164.008 20.5243  44
  -3  -7   2 151.446 21.7643  39
   3   7  -2 187.809 22.4216  38
   3   7  -2 134.546 20.7672  40
  -3  -7   2 165.825 23.5719  42
   3   7  -2 161.055 20.9358  27
  -3  -7   2 138.436 40.1675  25
  -3  -7   2 173.534 24.0459  29
   3   7  -1 44.4378 19.6620  44
   3   7  -1 44.8547 20.2482  46
  -3  -7   1 47.3450 18.1708  39
  -3  -7   1 51.6174 19.9132  42
   3   7  -1 65.8161 18.3790  38
  -3  -7   1 42.8737 18.3441  29
  -3  -7   1 76.3599 40.8205  25
   3   7   0 69.8082 23.6551  44
   3   7   0 23.1940 19.6280  46
  -3  -7   0 55.9579 20.0317  39
   3   7   0 49.8323 18.7717  38
   3   7   0 28.3126 19.9776  40
  -3  -7   0 50.7079 21.2008  42
  -3  -7   0 67.6813 40.8947  23
   3   7   0 42.5235 33.7486  20
   3   7   0 33.4220 37.1334  16
   3   7   0 28.4450 35.3349  19
   3   7   0 6.78225 36.0734  17
   3   7   0 34.5596 18.6754  27
  -3  -7   0 47.3787 37.5997  25
   3   7   1 429.936 39.5578  46
  -3  -7  -1 429.825 34.3420  39
   3   7   1 437.753 40.3083  40
   3   7   1 407.378 33.6903  38
  -3  -7  -1 447.234 41.3148  29
  -3  -7  -1 342.881 72.1354  23
   3   7   1 454.185 76.7510  20
   3   7   1 451.980 76.0903  16
   3   7   1 468.399 74.6949  19
   3   7   1 455.894 76.6257  17
  -3  -7  -1 552.974 79.3281  25
   3   7   1 405.040 36.4797  27
  -3  -7  -2 30.1351 36.0532  51
   3   7   2 69.6650 22.5830  46
   3   7   2 71.8479 24.0261  40
  -3  -7  -2 79.4411 17.7587  39
  -3  -7  -2 46.7227 22.3230  42
  -3  -7  -2 76.9575 22.7878  29
  -3  -7  -2 43.8765 38.0102  23
   3   7   2 81.3010 43.5554  20
   3   7   2 62.6846 36.2560  16
   3   7   2 43.0562 44.5753  19
   3   7   2 34.5573 36.7711  17
   3   7   2 52.8154 19.7349  27
  -3  -7  -2 42.2438 30.6204  25
  -3  -7  -3 14.9520 35.2856  51
   3   7   3 18.2953 16.8649  46
   3   7   3 5.26067 17.3308  40
  -3  -7  -3-16.9678 20.1636  42
  -3  -7  -3 20.8576 17.8435  29
   3   7   3-29.5351 35.5142  20
   3   7   3-6.56181 31.5608  17
   3   7   3 4.88747 16.1013  27
  -3  -7  -3 15.7291 25.2177  25
   3   7   4 172.424 24.6153  46
   3   7   4 172.014 26.2051  40
  -3  -7  -4 224.416 29.9130  42
   3   7   4 206.001 53.3217  17
   3   7   4 163.040 54.0241  20
  -3  -7  -4 256.891 34.9250  54
   3   7   4 186.786 25.7441  27
  -3  -7  -5-14.8032 24.5536  54
  -3  -7  -5-33.4055 32.7296  52
   3   7   5-8.01228 14.2017  27
   3   7   5-1.41680 14.9817  40
   3   7   5-10.6455 33.5972  17
  -3  -7  -5 84.4886 31.8449  63
   3   7   5-6.62659 36.8030  20
  -3  -7  -6 408.688 45.5993  63
   3   7   6 481.123 72.1884  20
  -3  -7  -6 351.720 35.3686  60
  -3  -7  -6 416.158 42.2488  52
  -3  -7  -6 500.723 44.0825  54
  -3  -7  -6 328.760 64.1115  15
   3   7   7 210.852 53.0370  19
  -3  -7  -7 369.555 38.0704  52
  -3  -7  -7 253.200 28.9354  60
  -3  -7  -7 341.126 42.0849  63
  -3  -7  -7 120.972 40.4648  51
  -3  -7  -8 1283.32 62.7164  52
  -3  -7  -8 1412.92 66.5825  54
  -3  -7  -9 976.407 51.6176  54
  -3  -7  -9 948.111 49.7573  52
  -3  -7  -9 1012.84 58.6520  63
  -3  -7 -10 297.921 34.9593  54
  -3  -8   1 533.856 33.8776  42
   3   8  -1 495.213 32.3666  46
   3   8  -1 500.072 31.3542  44
  -3  -8   1 549.530 30.8816  39
  -3  -8   1 567.030 35.1040  29
   3   8   0 15.0974 14.6840  40
  -3  -8   0 34.4505 13.8639  39
  -3  -8   0 20.3006 16.8491  42
   3   8   0 13.3162 15.6204  44
   3   8   0 24.7967 15.5439  46
   3   8   0 6.47614 15.0513  27
  -3  -8   0 20.4083 28.9230  25
   3   8   1 722.065 47.4476  40
  -3  -8  -1 737.962 47.9416  29
  -3  -8  -1 820.988 50.0587  42
   3   8   1 720.504 45.3624  46
  -3  -8  -1 683.919 79.1088  25
   3   8   1 733.820 44.5872  27
  -3  -8  -2-5.96598 30.5815  51
   3   8   2 3.45971 18.5011  44
   3   8   2-3.14024 15.5180  46
   3   8   2 3.32002 16.1890  40
   3   8   2 19.9383 36.9114  19
   3   8   2 6.20587 32.9991  17
   3   8   2 6.83284 33.7649  20
   3   8   2 9.15122 15.6577  27
  -3  -8  -2 5.33392 23.4197  25
  -3  -8  -2 11.9425 18.4506  29
  -3  -8  -3 179.536 30.1454  54
   3   8   3 123.918 26.6485  44
   3   8   3 115.570 21.3087  46
   3   8   3 108.378 22.8764  40
  -3  -8  -3 149.249 27.3181  42
   3   8   3 125.549 43.9863  17
   3   8   3 142.939 50.6526  20
   3   8   3 119.767 21.6580  27
  -3  -8  -4-12.2958 25.0308  54
   3   8   4 14.8801 18.4602  44
   3   8   4-2.58912 12.9616  46
   3   8   4-2.94389 14.3547  40
  -3  -8  -4-3.54458 17.9708  42
  -3  -8  -4 12.4847 37.1243  51
   3   8   4 20.7978 33.3442  19
   3   8   4 6.95803 35.2767  20
   3   8   4-13.5099 14.7701  27
   3   8   5 367.860 33.7766  44
   3   8   5 273.791 64.3881  19
   3   8   5 350.538 67.0119  20
   3   8   5 360.921 30.5889  40
  -3  -8  -5 584.908 44.6252  54
  -3  -8  -5 552.842 43.5726  52
   3   8   6 117.160 46.2385  19
  -3  -8  -6 263.893 33.2451  52
  -3  -8  -6 278.745 35.2921  54
   3   8   6 148.973 49.2549  20
   3   8   6 242.087 25.4163  44
  -3  -8  -7-11.3232 34.8011  51
  -3  -8  -7 105.759 25.4828  52
  -3  -8  -8 293.249 30.9092  52
  -3  -8  -8 296.901 32.9696  54
  -3  -8  -9 29.2455 19.6344  54
  -3  -8 -10 233.098 30.1930  54
  -3  -9  -1 61.1817 16.2733  54
   3   9   1 55.1223 13.8215  40
  -3  -9  -1 62.0688 16.0817  42
   3   9   1 74.4563 17.2649  44
   3   9   1 40.9021 13.0839  46
   3   9   2 59.9220 18.0527  44
   3   9   2 67.7193 15.2482  46
  -3  -9  -2 89.3345 20.6262  54
   3   9   2 56.5668 16.1658  40
   3   9   2 72.7464 15.9389  27
   3   9   3-9.25819 15.0692  44
   3   9   3 8.69542 10.8988  46
  -3  -9  -3-2.61113 19.6915  54
   3   9   3 9.12956 12.8079  40
  -3  -9  -3-1.67626 26.3319  51
   3   9   3 15.5405 11.4484  27
   3   9   4 134.595 18.8648  40
  -3  -9  -4 205.215 26.7877  52
   3   9   4 116.063 21.1243  44
  -3  -9  -4 199.451 27.8346  54
  -3  -9  -5 5.02936 19.0207  52
  -3  -9  -5-6.22443 32.0810  51
   3   9   5 35.7747 14.3435  44
  -3  -9  -5 7.11235 20.6546  54
  -3  -9  -6 2.31090 17.9133  52
  -3  -9  -6 15.3037 20.6252  54
  -3  -9  -7 16.2282 31.1374  51
  -3  -9  -8-16.4387 18.4307  54
  -3  -9  -9 38.3002 14.9526  54
  -3 -10  -3 7.08177 12.0434  54
  -3 -10  -4 7.70561 21.2240  51
  -3 -10  -4 116.050 18.2420  54
  -3 -10  -5 10.2872 23.6980  51
  -3 -10  -5 50.4972 16.3972  54
  -3 -10  -6 5.14388 22.1578  51
  -3 -10  -8 2.20854 10.5114  54
   4  -8  -6 3.84957 11.0790  56
   4  -8  -5 37.3283 11.2572  63
   4  -8  -5 56.2601 13.0117  43
   4  -8  -5 44.3858 16.2071  56
   4  -8  -4 54.1478 17.8854  56
  -4   8   4 55.8327 15.2124  47
   4  -8  -4 42.2438 14.0998  43
   4  -8  -3 20.6635 13.1573  45
   4  -8  -3 29.4163 14.9224  43
   4  -8  -3 10.7631 15.8513  56
  -4   8   3 35.4617 13.7621  34
  -4   8   3 24.0064 15.2538  47
  -4   8   3 29.2621 14.6133  31
   4  -8  -2 127.146 19.8246  43
   4  -8  -2 90.3369 16.9451  45
   4  -8  -2 94.6331 17.5405  56
  -4   8   2 117.504 17.3969  50
  -4   8   2 138.425 20.7323  47
  -4   8   2 103.971 17.6049  30
  -4   8   2 110.830 18.0952  31
  -4   8   2 97.8915 17.6683  34
   4  -8  -2 124.928 18.7189  35
  -4   8   1 113.210 18.1447  34
   4  -8  -1 114.432 18.2819  35
  -4   8   1 119.304 18.6700  50
  -4   8   1 106.690 19.1609  47
   4  -8  -1 85.7367 16.5227  45
   4  -8  -1 95.0242 17.7670  43
  -4   8   0 5.51096 11.5951  34
   4  -8   0-2.04476 11.5323  35
   4  -8   0 7.17036 11.4959  45
   4  -8   0-3.19779 12.2044  43
  -4   8   0 1.96165 12.8234  50
  -4   8   0-3.51948 13.3454  47
   4  -8   1 210.434 19.0395  45
   4  -7  -7 271.093 21.1734  56
   4  -7  -7 232.887 19.6318  63
  -4   7   6 764.804 37.9436  48
   4  -7  -6 758.954 39.6159  63
   4  -7  -5 126.147 25.3613  56
   4  -7  -5 92.2719 19.8229  63
  -4   7   5 87.2084 16.9816  30
  -4   7   5 94.4602 18.6365  31
   4  -7  -5 112.735 19.6738  43
  -4   7   5 127.868 17.5031  47
   4  -7  -4 100.470 20.9743  63
   4  -7  -4 105.635 21.7320  43
   4  -7  -4 101.252 26.4356  56
  -4   7   4 107.040 17.2480  34
  -4   7   4 98.4310 20.1463  47
  -4   7   4 108.300 20.3724  30
  -4   7   4 88.5941 20.4876  31
  -4   7   4 70.9056 40.5964  26
   4  -7  -3 8.53214 14.8826  63
   4  -7  -3-6.56788 22.4920  56
  -4   7   3-5.53142 19.4547  55
   4  -7  -3 10.9471 16.9125  43
   4  -7  -3 7.53050 15.5554  45
  -4   7   3 9.83529 18.3697  47
  -4   7   3-3.67476 14.4314  34
   4  -7  -3-1.48014 15.5610  35
  -4   7   3-1.38584 15.7109  30
  -4   7   3 5.73950 34.4302  26
   4  -7  -2 109.252 26.6895  56
  -4   7   2 44.1821 22.6970  55
   4  -7  -2 100.635 22.1283  45
   4  -7  -2 115.464 24.9310  43
  -4   7   2 100.243 42.8607  21
  -4   7   2 133.305 25.5890  47
  -4   7   2 80.9271 20.3689  50
   4  -7  -2 77.2433 23.1104  36
  -4   7   2 139.616 23.5305  34
  -4   7   2 77.9542 20.0486  30
  -4   7   2 83.5828 21.0961  31
  -4   7   2 94.9963 42.5371  26
  -4   7   1 1428.23 64.3987  55
   4  -7  -1 1545.58 66.2685  56
   4  -7  -1 1633.71 69.3680  45
   4  -7  -1 1682.89 70.4593  43
  -4   7   1 1386.10 115.841  21
  -4   7   1 1777.69 68.5862  50
  -4   7   1 1625.54 64.9167  30
  -4   7   1 1578.13 63.4043  31
  -4   7   1 1632.79 117.785  26
  -4   7   1 1705.30 66.9831  34
   4  -7  -1 1542.32 64.2225  36
   4  -7   0 1919.37 74.5046  43
  -4   7   0 2048.35 74.1074  47
  -4   7   0 2028.93 74.4168  50
   4  -7   0 1777.44 65.3276  33
   4  -7   0 1855.70 68.3490  36
  -4   7   0 1826.59 67.1045  30
  -4   7   0 1758.65 63.9252  31
  -4   7   0 1766.93 70.3616  55
   4  -7   1 1197.73 54.9133  43
  -4   7  -1 1171.93 53.5238  50
  -4   7  -1 1092.32 49.7586  47
   4  -7   1 1022.72 46.4109  33
   4  -7   1 1199.55 55.0189  35
  -4   7  -1 1217.19 52.3544  34
   4  -7   1 1115.68 51.3977  32
  -4   7  -1 976.269 48.4619  55
   4  -7   2 77.0388 17.9840  43
  -4   7  -2 84.8096 15.9673  44
  -4   7  -2 80.5962 18.3579  50
  -4   7  -2 79.0959 16.0541  34
   4  -7   2 81.4699 17.5621  35
   4  -7   2 85.4477 16.5890  32
  -4   7  -2 65.5741 16.1388  55
   4  -7   3 13.9609 11.1377  45
   4  -7   3 20.4724 12.0087  43
  -4   7  -3 17.1871 11.6291  50
   4  -7   3 3.88712 11.6103  35
  -4   7  -3 15.7174 12.1674  37
   4  -6  -7 44.0729 16.9197  56
  -4   6   6 490.689 34.0859  48
   4  -6  -6 492.293 37.9383  63
  -4   6   6 461.199 31.4043  31
   4  -6  -6 496.457 38.0118  56
   4  -6  -5 1133.55 61.1870  63
  -4   6   5 1069.38 101.390  26
  -4   6   5 1177.69 52.6132  30
  -4   6   5 1174.68 55.1449  31
   4  -6  -5 1150.71 55.6748  43
   4  -6  -4 2538.91 100.804  56
  -4   6   4 2666.53 89.5560  47
   4  -6  -4 2734.14 94.7408  43
  -4   6   4 2316.77 163.403  67
  -4   6   4 2490.88 170.943  68
   4  -6  -4 2442.10 96.9150  63
   4  -6  -4 2442.92 86.3425  33
  -4   6   4 2614.98 166.089  26
  -4   6   4 2682.29 90.8073  30
  -4   6   4 2586.62 92.2845  31
   4  -6  -3 1433.28 73.6496  56
  -4   6   3 1443.00 65.7347  47
   4  -6  -3 1400.70 66.5746  43
   4  -6  -3 1331.59 65.4997  45
  -4   6   3 1354.27 112.725  21
  -4   6   3 1183.88 120.625  67
   4  -6  -3 1368.74 61.1209  33
  -4   6   3 1341.06 59.8700  34
   4  -6  -3 1352.04 68.4970  63
  -4   6   3 1461.97 65.1482  30
  -4   6   2 3458.28 112.360  31
   4  -6  -2 3551.60 121.278  56
  -4   6   2 3641.48 116.096  47
  -4   6   2 3502.34 108.930  50
   4  -6  -2 3702.64 117.203  43
  -4   6   2 3426.30 189.970  21
   4  -6  -2 3159.62 169.570  24
  -4   6   2 3097.07 194.589  68
  -4   6   2 3077.59 194.415  66
   4  -6  -2 2980.27 108.041  63
   4  -6  -2 3343.73 107.760  33
  -4   6   2 3707.93 111.849  34
   4  -6  -2 3409.61 111.455  36
  -4   6   2 3400.56 192.870  26
  -4   6   2 3273.36 176.400  19
  -4   6   1 1098.05 55.9660  30
  -4   6   1 1068.02 55.3573  31
  -4   6   1 1106.80 61.7872  55
   4  -6  -1 1061.74 61.7141  56
  -4   6   1 1136.71 58.0048  50
   4  -6  -1 1177.56 60.1542  43
  -4   6   1 1058.95 107.163  21
   4  -6  -1 1096.10 97.5547  24
  -4   6   1 1183.89 117.241  67
  -4   6   1 940.425 106.786  68
   4  -6  -1 1204.94 61.1349  35
   4  -6  -1 1198.49 56.8039  33
  -4   6   1 1168.53 57.8534  34
   4  -6  -1 1128.77 57.7923  36
  -4   6   1 1005.18 103.383  26
   4  -6  -1 1037.19 103.666  18
  -4   6   1 1150.51 106.320  19
  -4   6   0 5761.64 156.982  30
   4  -6   0 5739.52 161.759  32
  -4   6   0 5630.10 154.366  31
  -4   6   0 5592.58 165.001  55
   4  -6   0 5813.36 164.248  56
  -4   6   0 6025.93 164.092  47
  -4   6   0 5961.79 163.427  50
   4  -6   0 6094.42 166.827  43
  -4   6   0 5907.82 258.291  21
  -4   6   0 5103.77 248.980  67
  -4   6   0 5552.34 263.011  66
  -4   6   0 5348.26 247.045  68
   4  -6   0 5890.51 159.750  33
   4  -6   0 6020.01 166.535  35
  -4   6   0 5991.50 161.867  34
   4  -6   0 5988.45 158.841  36
   4  -6   0 5441.93 235.243  24
  -4   6   0 5306.91 235.702  26
   4  -6   0 5475.02 147.527  28
   4  -6   0 5690.79 256.338  18
  -4   6   0 5536.61 250.316  19
  -4   6  -1 459.640 33.7942  30
   4  -6   1 442.527 36.6015  32
  -4   6  -1 476.619 31.9552  31
  -4   6  -1 442.053 40.2873  55
   4  -6   1 468.342 37.7165  56
  -4   6  -1 510.825 40.0669  50
  -4   6  -1 466.751 37.7987  47
  -4   6  -1 499.374 35.7261  44
   4  -6   1 477.633 39.8619  45
   4  -6   1 548.116 41.8235  43
  -4   6  -1 579.290 78.5053  21
  -4   6  -1 510.265 72.6169  67
   4  -6   1 496.136 37.2783  33
   4  -6   1 506.889 40.6916  35
   4  -6   1 482.556 35.5004  36
  -4   6  -1 538.584 38.6532  34
   4  -6   1 463.354 71.6230  18
  -4   6  -1 474.632 72.5050  19
   4  -6   1 519.865 69.6454  24
   4  -6   1 485.757 32.3625  28
   4  -6   2 612.774 36.2865  28
   4  -6   2 677.240 41.2974  32
  -4   6  -2 651.937 39.9791  47
  -4   6  -2 652.945 40.7637  44
   4  -6   2 702.318 45.2460  45
   4  -6   2 721.656 45.0861  43
  -4   6  -2 666.720 80.4466  21
  -4   6  -2 665.313 45.4195  55
   4  -6   2 650.128 44.1205  35
  -4   6  -2 655.500 40.5430  34
   4  -6   2 725.262 42.7108  33
   4  -6   2 738.583 86.1821  18
   4  -6   2 608.005 74.8941  24
  -4   6  -3 179.939 24.7702  50
   4  -6   3 132.706 39.9511  24
  -4   6  -3 190.445 26.4663  55
   4  -6   3 210.590 25.1785  35
  -4   6  -3 168.463 20.9696  34
   4  -6   3 228.606 25.4129  33
   4  -6   3 187.677 21.0538  28
   4  -6   3 149.004 20.6072  32
   4  -6   3 171.864 25.0907  43
   4  -6   3 169.023 24.4254  45
  -4   6  -3 169.338 23.3868  44
   4  -6   4 17.2463 12.9928  33
   4  -6   4-1.15888 12.6728  35
  -4   6  -4 12.2057 13.6676  37
   4  -6   4 12.9959 13.2621  43
   4  -6   4 28.8519 14.0343  45
  -4   6  -4 17.7482 13.6633  44
  -4   6  -4 13.1121 12.6557  50
  -4   6  -4 18.8697 15.5888  55
  -4   6  -5 16.4591 10.5668  55
  -4   6  -5 18.5011 10.4204  37
   4  -6   5 27.3491 11.0558  43
   4  -6   5 26.3952 11.1406  45
   4  -5  -8 283.189 20.0113  63
   4  -5  -7 442.975 31.6506  56
   4  -5  -7 444.308 34.3034  63
  -4   5   7 487.569 29.3126  48
   4  -5  -6-13.9706 22.6047  56
  -4   5   6 3.41514 14.2546  31
  -4   5   6 5.33857 17.7742  48
  -4   5   6 4.73501 28.9072  26
  -4   5   5 619.454 81.4442  26
   4  -5  -5 733.140 44.8770  43
   4  -5  -5 825.845 56.1365  63
   4  -5  -5 708.079 52.7493  56
  -4   5   5 706.334 41.9981  30
  -4   5   5 835.192 47.2932  31
  -4   5   5 653.239 83.0355  67
  -4   5   5 724.408 92.0188  68
  -4   5   4 7132.24 184.171  47
   4  -5  -4 7110.62 190.638  43
  -4   5   4 6783.45 295.825  67
  -4   5   4 7041.80 304.549  68
  -4   5   4 6361.01 280.066  66
   4  -5  -4 7070.97 189.357  33
  -4   5   4 7389.98 299.967  26
  -4   5   4 7138.66 186.737  30
  -4   5   4 7165.24 189.664  31
  -4   5   3 1246.78 60.2291  30
  -4   5   3 1246.72 61.9626  31
   4  -5  -3 1155.89 69.0375  56
  -4   5   3 1178.55 60.1447  47
   4  -5  -3 1084.31 58.6900  43
  -4   5   3 1078.24 103.268  21
   4  -5  -3 1152.84 106.539  24
   4  -5  -3 1207.21 59.7920  33
   4  -5  -3 1214.06 61.6022  35
  -4   5   3 1227.74 56.0246  34
  -4   5   3 1181.01 117.984  26
   4  -5  -3 1129.45 53.2725  28
  -4   5   3 1166.83 120.538  67
  -4   5   3 1187.53 117.822  66
  -4   5   3 1269.21 128.746  68
  -4   5   2 5250.56 245.214   9
  -4   5   2 5564.74 268.456  67
  -4   5   2 5598.65 265.747  66
   4  -5  -2 5715.27 163.730  35
   4  -5  -2 5810.96 160.304  33
  -4   5   2 5621.21 155.722  34
   4  -5  -2 5540.13 158.243  36
  -4   5   2 6077.88 254.516  21
   4  -5  -2 5809.01 249.497  24
  -4   5   2 5706.57 159.661  30
   4  -5  -2 5909.37 172.581  56
  -4   5   2 5688.29 161.419  47
  -4   5   2 5781.76 155.455  50
   4  -5  -2 5802.15 162.021  43
   4  -5  -2 5409.60 148.716  41
   4  -5  -2 5466.69 150.326  28
   4  -5  -2 5024.81 245.659  18
  -4   5   2 5690.26 234.953  19
  -4   5   1 1807.96 130.041   9
  -4   5   1 1741.38 149.183  67
  -4   5   1 1766.81 143.646  66
  -4   5   1 1805.72 145.591  68
   4  -5  -1 2056.56 79.5850  33
   4  -5  -1 2069.02 82.3994  35
  -4   5   1 1969.24 77.4883  34
   4  -5  -1 1938.17 77.6921  36
  -4   5   1 1818.87 138.837  21
  -4   5   1 1919.42 77.4516  30
   4  -5  -1 2127.12 88.6119  56
  -4   5   1 1996.54 78.5833  50
  -4   5   1 1915.49 80.0180  47
   4  -5  -1 2091.33 83.8467  45
   4  -5  -1 2015.98 80.9215  43
   4  -5  -1 1873.80 70.8173  41
  -4   5   1 1742.28 137.933  26
   4  -5  -1 1979.97 136.941  24
   4  -5  -1 1944.72 72.3007  28
   4  -5  -1 1901.75 142.842  18
  -4   5   1 1769.81 131.976  19
  -4   5   0 7160.79 305.123  67
  -4   5   0 7350.28 310.766  66
  -4   5   0 7590.23 304.835  68
   4  -5   0 7929.11 203.569  33
   4  -5   0 8037.76 207.936  35
   4  -5   0 7585.30 198.073  36
  -4   5   0 7863.62 202.202  34
  -4   5   0 7987.79 308.519  21
  -4   5   0 7790.74 199.921  30
   4  -5   0 7657.53 202.323  32
  -4   5   0 7629.71 197.681  31
  -4   5   0 7728.72 210.743  55
  -4   5   0 7763.46 203.615  50
  -4   5   0 7872.93 192.958  44
   4  -5   0 7739.59 206.997  45
   4  -5   0 7985.32 205.542  43
   4  -5   0 7492.50 192.607  41
   4  -5   0 7686.99 194.716  28
  -4   5   0 7416.43 292.275  26
   4  -5   0 8136.66 302.937  24
   4  -5   0 7835.85 312.672  18
  -4   5   0 7244.00 294.825  19
   4  -5   1 1227.19 130.181  13
  -4   5  -1 1353.65 120.747  67
   4  -5   1 1173.47 116.316  65
  -4   5  -1 1345.80 124.893  66
  -4   5  -1 1372.96 116.888  68
   4  -5   1 1514.53 69.4913  35
   4  -5   1 1597.31 65.3946  36
   4  -5   1 1648.56 69.9351  33
  -4   5  -1 1460.45 126.746  21
   4  -5   1 1507.05 63.6690  28
  -4   5  -1 1441.12 62.5889  30
   4  -5   1 1700.61 69.6003  32
  -4   5  -1 1444.66 61.0807  31
  -4   5  -1 1468.87 74.3592  55
  -4   5  -1 1576.21 68.8344  47
  -4   5  -1 1481.73 68.5591  50
  -4   5  -1 1591.31 65.1542  44
   4  -5   1 1517.75 70.0864  45
   4  -5   1 1608.03 70.4372  43
   4  -5   1 1443.49 61.6001  41
   4  -5   1 1394.17 119.461  24
  -4   5  -1 1409.47 111.804  26
   4  -5   1 1488.30 125.846  18
  -4   5  -1 1689.42 131.836  19
  -4   5  -1 1373.50 126.975  14
   4  -5   2 1061.74 115.730  13
  -4   5  -2 920.860 92.7734  67
   4  -5   2 796.192 98.2638  65
  -4   5  -2 1014.96 104.057  66
   4  -5   2 1154.75 54.6010  28
  -4   5  -2 1032.58 48.2073  30
   4  -5   2 1005.90 52.4526  32
  -4   5  -2 1023.40 61.5444  55
  -4   5  -2 1109.50 55.4895  47
  -4   5  -2 1100.46 54.9101  44
   4  -5   2 1051.92 57.2468  45
   4  -5   2 1012.19 51.3354  41
   4  -5   2 1147.65 59.1861  35
  -4   5  -2 1047.39 54.1536  34
   4  -5   2 1181.43 58.5447  33
  -4   5  -2 828.241 95.7882  21
   4  -5   2 1069.33 104.348  24
   4  -5   2 1015.78 104.732  18
  -4   5  -2 885.604 107.965  14
  -4   5  -2 793.310 97.1623  19
   4  -5   3 1046.01 52.0453  32
   4  -5   3 1067.68 52.7958  28
  -4   5  -3 998.419 59.0403  55
  -4   5  -3 1065.59 55.6298  50
  -4   5  -3 990.177 48.5547  47
  -4   5  -3 1035.39 54.1230  44
   4  -5   3 1020.39 55.6372  45
   4  -5   3 1084.38 52.2156  41
   4  -5   3 1020.90 54.6007  35
   4  -5   3 1016.24 54.3383  33
  -4   5  -3 1043.49 51.5311  34
  -4   5  -3 840.989 89.5117  21
   4  -5   3 1004.94 90.3421  22
   4  -5   3 964.104 101.208  24
  -4   5  -3 1008.04 103.310  19
  -4   5  -4 1443.54 61.4007  50
  -4   5  -4 1581.39 65.6501  44
   4  -5   4 1342.24 62.5513  45
   4  -5   4 1523.97 62.2476  28
   4  -5   4 1319.29 56.1676  32
   4  -5   4 1291.67 112.361  24
   4  -5   4 1227.18 100.254  22
  -4   5  -4 1412.87 66.9893  55
   4  -5   4 1501.72 63.7236  35
   4  -5   4 1487.99 63.8090  33
  -4   5  -4 1372.94 55.2136  34
   4  -5   5 251.355 25.4863  35
  -4   5  -5 270.961 26.9026  37
   4  -5   5 315.133 27.8083  33
   4  -5   5 305.136 52.8014  24
  -4   5  -5 230.122 28.6841  55
  -4   5  -5 246.902 23.8313  59
   4  -5   5 312.721 27.8118  45
   4  -5   5 268.886 25.2346  28
   4  -5   6 287.826 21.7184  41
  -4   5  -6 274.258 23.3467  55
   4  -5   6 332.558 22.6061  35
  -4   5  -6 274.110 22.4411  37
   4  -5   6 324.301 24.3663  33
   4  -5   6 305.214 23.2140  45
  -4   4   7 115.237 19.6170  29
   4  -4  -7 134.943 24.9683  63
  -4   4   7 129.293 18.7836  48
   4  -4  -6 362.020 39.9245  63
   4  -4  -6 326.779 34.1629  56
  -4   4   6 381.526 58.9397  26
  -4   4   6 415.294 34.7924  48
  -4   4   6 406.100 30.4963  31
  -4   4   6 336.751 63.1770  23
  -4   4   5 2429.75 163.596  68
  -4   4   5 2393.07 155.611  26
   4  -4  -5 2364.54 86.1515  28
   4  -4  -5 2391.09 85.8098  41
  -4   4   5 2563.17 88.6882  31
  -4   4   5 2635.79 85.2546  30
   4  -4  -5 2644.45 99.7623  56
  -4   4   4 5760.72 261.083  67
  -4   4   4 5807.16 271.144  68
  -4   4   4 5241.51 243.322  66
   4  -4  -4 5993.25 168.390  33
   4  -4  -4 5990.28 264.114  24
  -4   4   4 5953.33 160.513  30
  -4   4   4 5966.92 164.067  31
   4  -4  -4 6121.48 178.569  56
  -4   4   4 5953.65 157.950  47
   4  -4  -4 5737.05 162.312  43
   4  -4  -4 5732.16 159.878  41
  -4   4   4 6127.27 264.592  26
   4  -4  -4 5961.48 161.862  28
  -4   4   4 5474.56 265.408  11
  -4   4   3 3832.38 116.945  30
  -4   4   3 3673.08 117.994  31
  -4   4   3 3189.63 194.254  11
  -4   4   3 3831.69 117.084  47
   4  -4  -3 3813.55 117.933  43
   4  -4  -3 3609.01 120.573  45
   4  -4  -3 3737.31 114.836  41
  -4   4   3 3502.17 180.079  21
   4  -4  -3 3459.90 193.719  24
   4  -4  -3 3777.40 121.123  35
   4  -4  -3 3728.20 119.939  33
  -4   4   3 3652.62 109.191  34
  -4   4   3 4048.42 210.100  26
   4  -4  -3 3834.34 116.063  28
  -4   4   3 3697.29 206.826  67
  -4   4   3 3530.25 198.919  66
  -4   4   3 3830.17 215.105  68
  -4   4   2 3379.76 188.379   6
  -4   4   2 3861.11 208.629  67
  -4   4   2 3876.33 208.319  66
   4  -4  -2 3756.92 120.271  35
   4  -4  -2 3826.61 120.031  33
  -4   4   2 3735.81 113.158  34
  -4   4   2 3584.19 185.174  21
   4  -4  -2 3662.16 195.075  24
  -4   4   2 3878.31 117.884  30
   4  -4  -2 4014.38 130.512  56
  -4   4   2 3691.31 117.708  47
  -4   4   2 3714.11 111.844  50
   4  -4  -2 3778.08 121.827  45
   4  -4  -2 3800.57 117.178  43
   4  -4  -2 3737.33 113.393  41
   4  -4  -2 3797.73 114.294  28
   4  -4  -2 3595.68 197.241  18
  -4   4   1 2054.83 150.399  66
  -4   4   1 2045.98 151.998  68
   4  -4  -1 2056.84 79.4848  33
   4  -4  -1 2207.07 82.2876  35
  -4   4   1 2047.51 76.7467  34
   4  -4  -1 1947.54 75.8776  36
  -4   4   1 2034.81 139.520  21
  -4   4   1 2066.28 78.3254  31
  -4   4   1 1815.67 128.669  19
  -4   4   1 2027.15 80.0014  47
  -4   4   1 2040.11 76.6156  50
   4  -4  -1 1982.61 80.1114  45
   4  -4  -1 2068.84 77.8279  43
   4  -4  -1 2038.19 74.8121  41
   4  -4  -1 1967.11 136.824  24
  -4   4   1 2003.41 141.721  26
   4  -4  -1 2051.21 75.0813  28
  -4   4   1 1770.55 136.243  14
  -4   4   0 2541.11 165.658  67
   4  -4   0 2202.25 147.791  65
  -4   4   0 2309.86 156.855  68
   4  -4   0 2681.13 92.1027  33
   4  -4   0 2637.48 92.3799  35
  -4   4   0 2561.44 89.1949  34
   4  -4   0 2541.25 86.5414  36
  -4   4   0 2481.42 155.752  21
   4  -4   0 2366.44 131.021  22
   4  -4   0 2565.08 86.9081  28
  -4   4   0 2422.99 87.6771  30
   4  -4   0 2533.58 88.5053  32
  -4   4   0 2489.36 87.2042  31
  -4   4   0 2557.32 153.623  19
   4  -4   0 2384.53 80.4755  49
  -4   4   0 2612.84 90.5984  50
   4  -4   0 2559.63 92.1320  45
   4  -4   0 2734.88 90.8493  43
   4  -4   0 2568.95 86.5801  41
  -4   4   0 2444.65 153.790  26
   4  -4   0 2399.60 152.521  24
  -4   4   0 2510.87 167.666  14
  -4   4  -1 8922.31 347.157  14
  -4   4  -1 8600.82 323.907  67
   4  -4   1 8197.49 328.386  65
  -4   4  -1 8788.19 334.483  66
  -4   4  -1 8654.72 317.216  68
   4  -4   1 8931.77 225.446  35
   4  -4   1 9428.46 227.727  33
   4  -4   1 8749.67 215.002  36
   4  -4   1 8510.30 294.425  22
  -4   4  -1 8680.48 218.208  30
   4  -4   1 8550.59 218.714  32
   4  -4   1 8969.64 220.757  28
  -4   4  -1 8901.33 216.298  31
  -4   4  -1 9091.23 235.224  55
  -4   4  -1 9001.80 224.444  47
  -4   4  -1 8995.79 225.604  50
  -4   4  -1 9144.99 219.373  44
   4  -4   1 8693.14 225.619  45
   4  -4   1 8696.82 218.816  41
   4  -4   1 9466.20 331.901  24
  -4   4  -1 8571.00 306.854  26
  -4   4  -1 8897.39 325.451  19
   4  -4   2 20.2803 30.6564  12
  -4   4  -2-7.69294 40.9074  14
  -4   4  -2 61.6341 39.1579  67
   4  -4   2 22.4570 40.6998  65
  -4   4  -2 57.9655 35.4907  68
  -4   4  -2-12.7301 36.0805  66
  -4   4  -2 24.4064 18.9459  34
   4  -4   2 16.1797 18.0677  35
   4  -4   2 5.36212 27.1872  22
   4  -4   2-6.52053 33.0600  24
  -4   4  -2 24.5857 35.5313  21
  -4   4  -2 46.5171 17.2832  30
  -4   4  -2 16.2132 13.9207  31
   4  -4   2 9.89695 15.2089  32
  -4   4  -2 9.99888 23.5622  55
  -4   4  -2 31.2288 19.5903  47
   4  -4   2 1.67936 17.3474  45
  -4   4  -2 21.1200 17.6933  44
   4  -4   2 1.48686 16.8589  41
   4  -4   2-1.53866 17.4460  28
  -4   4  -2 48.4037 31.5517  26
   4  -4   2-6.82136 27.8840  18
  -4   4  -2 19.2238 34.0747  19
   4  -4   3 10234.1 400.360  65
  -4   4  -3 9795.12 355.745  66
   4  -4   3 11088.3 265.527  35
  -4   4  -3 10902.1 259.929  34
   4  -4   3 10360.3 377.948  12
   4  -4   3 9992.68 349.098  10
   4  -4   3 10365.8 388.300  13
   4  -4   3 11200.7 264.711  28
   4  -4   3 10502.9 256.477  32
  -4   4  -3 10660.2 276.568  55
  -4   4  -3 10703.8 255.996  47
  -4   4  -3 10919.8 265.965  50
  -4   4  -3 10887.7 264.219  44
   4  -4   3 10558.4 264.854  45
  -4   4  -3 10838.4 367.500  21
   4  -4   3 11028.5 383.734  24
  -4   4  -3 10723.3 407.107  14
   4  -4   3 10939.6 386.584  18
  -4   4  -3 11148.0 381.947  19
   4  -4   4 1794.33 155.086  65
   4  -4   4 1998.76 78.8791  28
  -4   4  -4 1974.92 87.0619  55
  -4   4  -4 1920.68 77.3896  50
  -4   4  -4 2061.02 81.1482  44
   4  -4   4 2011.38 79.7866  45
  -4   4  -4 1992.01 132.596  21
   4  -4   4 2103.44 80.2198  35
  -4   4  -4 2038.48 82.5815  37
  -4   4  -4 1947.32 72.7987  34
   4  -4   4 1785.40 140.808  18
  -4   4  -4 1867.95 155.443  14
   4  -4   4 1758.82 138.321  12
   4  -4   4 1896.04 142.576  24
   4  -4   5 1.56123 16.3178  45
   4  -4   5-1.56922 15.7115  28
   4  -4   5 4.43276 15.0759  35
  -4   4  -5-9.31083 22.2416  55
   4  -4   5-6.65489 29.2195  18
  -4   4  -5 7.78258 16.1753  50
  -4   4  -6 918.021 51.4227  55
   4  -4   6 925.387 44.8696  35
  -4   4  -6 897.306 47.9231  37
   4  -4   6 1014.78 49.3741  33
  -4   4  -6 794.317 45.2855  59
   4  -4   6 879.207 45.1267  45
   4  -4   6 1031.35 49.3970  28
   4  -4   7 24.1501 11.4137  45
   4  -4   7 33.6331 14.0639  33
  -4   4  -7 37.9878 13.9213  37
  -4   4  -7 25.7497 11.3289  59
   4  -4   7 39.0670 13.3458  28
  -4   4  -7 18.5303 15.6255  55
   4  -3  -8 341.029 22.8008  57
   4  -3  -8 334.723 19.8445  58
   4  -3  -7 1322.42 54.9992  57
   4  -3  -7 1277.38 52.1726  58
   4  -3  -7 1220.62 56.3957  63
  -4   3   7 1367.73 56.8795  29
  -4   3   6 4223.89 214.627  23
   4  -3  -6 3924.03 119.082  41
   4  -3  -6 3956.30 116.114  58
   4  -3  -6 3981.13 120.397  57
   4  -3  -6 3680.57 115.253  56
  -4   3   6 4396.38 122.383  48
  -4   3   5 1141.98 111.195  68
  -4   3   5 1104.91 112.931  23
   4  -3  -5 1077.19 55.4399  57
  -4   3   5 1270.86 60.9378  48
  -4   3   5 1141.64 105.166  26
   4  -3  -5 1049.84 56.5115  28
   4  -3  -5 1034.99 56.3629  41
  -4   3   5 1134.70 55.0813  31
  -4   3   5 1099.78 113.985  11
   4  -3  -5 1093.73 59.5789  56
  -4   3   4 705.097 87.5142  67
  -4   3   4 615.047 91.1022  68
   4  -3  -4 612.394 45.2820  33
  -4   3   4 626.668 39.9173  30
  -4   3   4 580.530 41.3576  31
   4  -3  -4 612.032 48.1211  56
  -4   3   4 581.596 38.2669  47
   4  -3  -4 494.582 37.0415  43
   4  -3  -4 548.577 41.3492  41
  -4   3   4 675.902 86.1312  26
   4  -3  -4 632.353 43.0294  28
  -4   3   4 543.799 81.5510  11
  -4   3   3 15145.8 477.144  67
  -4   3   3 15187.3 467.497  66
  -4   3   3 15589.3 491.815  68
   4  -3  -3 15841.0 362.798  33
  -4   3   3 15111.5 343.384  34
  -4   3   3 15592.6 439.149  21
   4  -3  -3 15245.9 484.041  24
  -4   3   3 15792.5 354.725  30
  -4   3   3 15863.3 357.664  31
   4  -3  -3 15781.2 368.792  56
   4  -3  -3 15257.8 349.744  49
  -4   3   3 15646.0 353.203  47
   4  -3  -3 15036.8 351.982  43
   4  -3  -3 15540.9 362.746  45
   4  -3  -3 15520.3 357.933  41
  -4   3   3 16307.6 482.432  26
   4  -3  -3 15639.9 358.659  28
  -4   3   3 14671.6 475.518  11
  -4   3   3 15713.5 475.403  14
  -4   3   2 2332.09 83.0457  30
  -4   3   2 2375.09 84.4222  31
  -4   3   2 2140.58 144.013  11
  -4   3   2 2365.16 154.062  14
   4  -3  -2 2364.20 80.0383  49
  -4   3   2 2389.02 84.9420  47
  -4   3   2 2326.48 78.3404  50
   4  -3  -2 2493.25 88.6435  45
   4  -3  -2 2361.87 81.1572  43
   4  -3  -2 2320.63 83.2360  41
  -4   3   2 2522.29 144.255  21
   4  -3  -2 2340.52 131.110  22
   4  -3  -2 2224.62 147.593  24
   4  -3  -2 2346.16 85.9465  35
  -4   3   2 2413.75 80.3492  34
  -4   3   2 2632.17 158.336  26
   4  -3  -2 2512.03 85.5231  28
  -4   3   2 2323.31 155.630  67
  -4   3   2 2366.51 152.875  66
  -4   3   2 2380.71 160.089  68
  -4   3   1 3570.78 189.569  67
   4  -3  -1 2965.54 158.236  65
  -4   3   1 3484.68 187.644  66
   4  -3  -1 3536.74 109.058  35
  -4   3   1 3435.56 104.804  34
  -4   3   1 3334.50 171.827  21
   4  -3  -1 3474.35 160.523  22
  -4   3   1 3563.40 107.871  30
   4  -3  -1 3365.18 180.113  18
   4  -3  -1 3326.37 101.782  49
  -4   3   1 3575.83 109.323  47
  -4   3   1 3504.93 105.604  50
   4  -3  -1 3650.59 110.969  45
   4  -3  -1 3530.60 104.524  43
   4  -3  -1 3528.75 106.246  41
   4  -3  -1 3499.39 179.131  24
   4  -3  -1 3466.60 105.980  28
  -4   3   1 3346.84 186.512  14
  -4   3   0 17.8260 36.8964  67
   4  -3   0 10.8806 28.2634  65
  -4   3   0 5.80616 35.4469  68
  -4   3   0 18.1862 40.0728  66
   4  -3   0 13.0258 17.1401  36
  -4   3   0 3.97510 16.0394  34
   4  -3   0 4.15261 15.2151  35
   4  -3   0-5.62032 26.2712  24
   4  -3   0-4.41659 25.5310  22
  -4   3   0 21.4420 29.7717  21
  -4   3   0 29.4436 16.8278  30
  -4   3   0 35.1644 17.8410  31
   4  -3   0 5.80659 26.3315  18
   4  -3   0 9.93467 18.7718  16
  -4   3   0-15.0337 27.8321  19
  -4   3   0 2.69951 16.7631  50
  -4   3   0 1.41942 18.3479  47
   4  -3   0 8.20786 14.6230  49
   4  -3   0 4.97849 13.8976  43
   4  -3   0 1.44038 14.4224  45
   4  -3   0 9.11374 15.0531  41
   4  -3   0 7.89225 13.7492  28
  -4   3   0 26.8513 33.8974  26
  -4   3   0 18.8862 36.3916  14
  -4   3  -1 1371.84 114.880  67
   4  -3   1 1420.92 120.453  65
  -4   3  -1 1549.71 123.813  66
  -4   3  -1 1396.23 113.567  68
   4  -3   1 1489.90 62.2638  35
  -4   3  -1 1596.95 63.8334  34
   4  -3   1 1330.53 55.7203  36
  -4   3  -1 1348.91 111.428  21
   4  -3   1 1530.42 107.309  22
   4  -3   1 1477.95 60.9604  28
  -4   3  -1 1519.32 60.8213  30
   4  -3   1 1512.42 58.8044  32
  -4   3  -1 1443.47 58.4657  31
   4  -3   1 1492.09 116.916  18
  -4   3  -1 1389.62 110.168  19
  -4   3  -1 1577.61 65.1020  47
  -4   3  -1 1455.98 62.9312  50
  -4   3  -1 1494.15 59.3271  44
   4  -3   1 1446.24 62.2568  45
   4  -3   1 1477.41 61.3813  41
  -4   3  -1 1267.82 102.458  26
  -4   3  -1 1338.75 118.104  14
   4  -3   1 1363.74 96.1424  10
  -4   3  -2 1162.61 103.268  67
   4  -3   2 1197.58 118.342  65
  -4   3  -2 1112.22 96.2477  68
  -4   3  -2 1157.89 107.912  66
   4  -3   2 1191.20 55.6853  35
   4  -3   2 1382.00 60.1974  33
  -4   3  -2 1339.26 58.6320  34
   4  -3   2 1093.70 100.096  12
  -4   3  -2 1244.46 119.413  14
   4  -3   2 1175.07 95.0530  10
   4  -3   2 1277.47 57.6863  28
  -4   3  -2 1247.79 53.4215  30
   4  -3   2 1177.01 51.8833  32
  -4   3  -2 1211.05 50.8526  31
  -4   3  -2 1316.19 66.8472  55
  -4   3  -2 1309.68 58.4843  47
  -4   3  -2 1275.29 56.8760  44
   4  -3   2 1184.16 56.4350  45
  -4   3  -2 1223.18 106.115  21
   4  -3   2 1227.53 101.316  22
  -4   3  -2 1216.90 95.4317  26
   4  -3   2 1228.40 107.497  18
  -4   3  -2 1199.66 105.292  19
  -4   3  -3 702.923 77.5340  67
  -4   3  -3 732.577 84.3597  66
   4  -3   3 562.469 87.0937  65
  -4   3  -3 686.171 47.0910  61
  -4   3  -3 704.450 52.1688  55
  -4   3  -3 739.709 43.3082  47
  -4   3  -3 729.524 46.4032  50
  -4   3  -3 783.220 46.0972  44
   4  -3   3 789.174 45.4477  45
  -4   3  -3 682.717 81.3565  21
   4  -3   3 732.904 43.1468  35
   4  -3   3 768.883 46.4069  33
  -4   3  -3 727.150 43.3367  34
   4  -3   3 724.885 84.5464  12
  -4   3  -3 781.837 98.6244  14
   4  -3   3 643.867 76.6169  10
   4  -3   3 756.236 88.2223  18
  -4   3  -3 717.226 37.8344  30
   4  -3   3 715.043 39.6641  32
   4  -3   3 774.698 45.8397  28
   4  -3   4 13771.9 325.241  35
  -4   3  -4 14352.9 334.267  37
   4  -3   4 14629.5 332.325  33
  -4   3  -4 14056.6 322.291  34
   4  -3   4 12608.2 432.878  12
   4  -3   4 13950.5 447.017  10
   4  -3   4 13064.6 437.740  13
  -4   3  -4 14478.1 336.595  61
  -4   3  -4 13814.4 342.433  55
  -4   3  -4 13563.4 314.636  47
  -4   3  -4 14301.4 329.030  50
  -4   3  -4 14186.2 331.042  44
   4  -3   4 13856.1 328.002  45
  -4   3  -4 13556.5 424.714  21
   4  -3   4 14244.7 459.448  24
   4  -3   4 13947.0 454.627  18
  -4   3  -4 13028.0 471.093  14
   4  -3   5 784.977 104.044  65
  -4   3  -5 716.364 43.9922  60
  -4   3  -5 772.787 45.5328  50
   4  -3   5 882.517 49.5371  45
   4  -3   5 771.809 89.1457  12
   4  -3   5 801.810 46.7571  35
  -4   3  -5 793.545 51.8449  37
   4  -3   5 862.178 50.7680  33
  -4   3  -5 722.409 40.8200  34
  -4   3  -5 961.512 114.055  14
   4  -3   5 899.808 99.1945  18
  -4   3  -5 815.678 56.3766  55
   4  -3   5 811.024 95.3718  24
   4  -3   6 1327.58 121.524  24
   4  -3   6 1408.44 61.8623  45
   4  -3   6 1481.43 61.0981  35
   4  -3   6 1510.09 66.2500  33
  -4   3  -6 1365.37 67.3007  59
  -4   3  -6 1327.16 60.8486  60
  -4   3  -6 1474.59 72.1205  55
   4  -3   6 1257.44 115.612  18
   4  -3   7 256.868 24.2078  45
  -4   3  -7 268.667 32.0731  55
   4  -3   7 167.686 51.7846  24
   4  -3   7 288.531 28.0370  33
  -4   3  -7 236.443 28.2495  37
   4  -3   7 296.044 28.9099  28
  -4   3  -7 276.745 28.4881  59
  -4   3  -8 900.440 38.6226  37
   4  -3   8 1040.00 41.3633  33
  -4   3  -8 871.577 39.7677  62
  -4   3  -8 906.625 37.9377  59
  -4   3  -8 1025.10 44.3265  55
   4  -2  -8-0.63257 9.64799  58
   4  -2  -8-0.80018 11.8277  57
   4  -2  -7 420.205 31.2329  58
   4  -2  -7 435.543 34.0814  57
  -4   2   7 407.510 63.2330  25
  -4   2   7 441.321 31.6351  29
  -4   2   6 85.4811 22.1319  48
  -4   2   6 107.423 42.4215  23
   4  -2  -6 99.4372 21.8096  58
  -4   2   6 102.067 21.4774  29
   4  -2  -6 92.7998 24.0611  57
  -4   2   5 1680.19 131.246  68
  -4   2   5 1891.53 146.424  23
   4  -2  -5 1555.63 68.4004  56
   4  -2  -5 1680.09 72.3533  49
  -4   2   5 1842.43 75.0520  48
  -4   2   5 1626.87 123.485  26
   4  -2  -5 1798.02 76.8965  41
   4  -2  -5 1751.65 76.4997  57
   4  -2  -5 1698.76 70.5431  58
  -4   2   5 1798.65 144.914  11
  -4   2   5 1833.09 69.9482  31
  -4   2   4 52.9997 24.1277  48
   4  -2  -4 14.2533 17.7858  49
  -4   2   4 48.2274 38.6660  26
   4  -2  -4 38.2674 20.4086  28
   4  -2  -4 29.9246 21.1294  41
   4  -2  -4 46.9132 23.0616  56
   4  -2  -4 28.1104 20.0260  57
   4  -2  -4 33.5172 31.6715  22
  -4   2   4 51.8044 35.7475  67
  -4   2   4 79.5958 50.4474  68
  -4   2   4 32.0750 16.9751  30
  -4   2   4 22.0820 19.0400  31
  -4   2   3 960.240 49.8817  31
  -4   2   3 979.412 48.6039  30
   4  -2  -3 1015.12 56.1219  56
   4  -2  -3 921.949 49.6634  49
  -4   2   3 953.618 48.2265  47
  -4   2   3 872.105 95.1561  26
   4  -2  -3 1085.02 55.1678  28
   4  -2  -3 1000.33 53.7162  41
   4  -2  -3 904.812 88.0469  22
   4  -2  -3 866.041 98.7597  24
  -4   2   3 918.212 98.6068  11
  -4   2   3 1014.17 99.7661  67
  -4   2   3 888.481 101.032  68
  -4   2   3 821.698 87.6780  66
  -4   2   2 4059.69 195.631  11
  -4   2   2 4102.71 119.561  30
  -4   2   2 4034.48 120.655  31
   4  -2  -2 4339.72 121.892  49
  -4   2   2 4240.12 121.004  47
   4  -2  -2 4183.77 124.453  45
   4  -2  -2 4029.32 122.765  41
  -4   2   2 4290.91 184.517  21
   4  -2  -2 4229.10 188.107  22
  -4   2   2 4242.39 115.494  34
  -4   2   2 4279.21 201.542  26
   4  -2  -2 4268.86 124.006  28
  -4   2   2 4215.32 204.654  67
  -4   2   2 4014.48 195.748  66
  -4   2   2 4094.49 207.645  68
  -4   2   1 2106.39 142.485  67
  -4   2   1 2334.78 144.837  66
   4  -2  -1 2298.92 80.9399  33
   4  -2  -1 2342.25 80.4869  35
  -4   2   1 2285.92 76.4588  34
  -4   2   1 2387.56 133.834  21
   4  -2  -1 2273.22 130.187  22
   4  -2  -1 2219.20 138.230  18
   4  -2  -1 2091.51 109.963  16
  -4   2   1 2341.68 79.6483  30
   4  -2  -1 2334.21 78.3819  49
  -4   2   1 2460.78 81.8669  47
  -4   2   1 2298.72 76.4067  50
   4  -2  -1 2393.56 81.9863  45
   4  -2  -1 2197.79 72.6335  43
   4  -2  -1 2315.41 80.0460  41
   4  -2  -1 2301.00 79.5003  28
  -4   2   1 2292.82 134.072  11
  -4   2   0 3072.27 165.005  66
  -4   2   0 2862.49 161.153  68
   4  -2   0 2989.87 92.8537  33
   4  -2   0 2704.28 88.1281  35
  -4   2   0 2889.89 89.5843  34
  -4   2   0 2586.47 143.958  21
   4  -2   0 2674.91 140.569  22
   4  -2   0 2659.72 128.200  16
   4  -2   0 2875.18 153.014  18
  -4   2   0 2946.01 90.5377  31
   4  -2   0 2813.02 88.9827  49
  -4   2   0 2867.16 89.8119  50
  -4   2   0 2916.76 92.1735  47
   4  -2   0 2778.35 90.1182  45
   4  -2   0 2889.10 84.7195  43
   4  -2   0 2957.07 90.8787  41
  -4   2   0 2933.70 155.596  26
   4  -2   0 2851.89 90.0562  28
  -4   2   0 2458.80 133.460  11
  -4   2   0 2862.42 166.456  14
  -4   2  -1 7868.89 283.581  67
  -4   2  -1 7894.88 279.030  68
   4  -2   1 7442.81 185.746  35
  -4   2  -1 7800.68 189.620  34
   4  -2   1 7416.53 189.081  33
  -4   2  -1 7700.30 275.600  21
   4  -2   1 7793.89 266.097  22
   4  -2   1 7670.96 273.931  18
  -4   2  -1 7602.21 187.287  30
  -4   2  -1 7639.75 185.515  31
  -4   2  -1 7498.59 189.777  47
  -4   2  -1 7444.69 189.484  50
   4  -2   1 7526.37 187.462  45
   4  -2   1 7620.28 188.656  41
   4  -2   1 7712.11 276.107  24
  -4   2  -1 7351.83 263.615  26
  -4   2  -1 7823.05 296.341  14
   4  -2   1 7737.54 257.228  10
   4  -2   2 8265.70 296.722  18
  -4   2  -2 8538.43 205.666  30
  -4   2  -2 8484.86 202.264  31
  -4   2  -2 8697.21 210.526  47
  -4   2  -2 8760.66 213.341  50
  -4   2  -2 8541.06 208.885  44
   4  -2   2 8909.10 209.958  45
   4  -2   2 8102.53 289.744  22
  -4   2  -2 8353.09 319.583  14
   4  -2   2 8468.02 288.412  10
   4  -2   2 8402.01 206.262  35
   4  -2   2 8673.15 211.684  33
  -4   2  -2 8834.34 282.234  26
   4  -2   2 8512.26 303.038  24
  -4   2  -2 8704.57 298.544  67
  -4   2  -2 8549.01 288.569  68
   4  -2   2 8454.18 322.541  65
  -4   2  -2 8604.13 306.417  66
  -4   2  -3 312.185 53.6578  67
  -4   2  -3 283.322 46.9113  68
  -4   2  -3 315.973 58.1963  66
   4  -2   3 315.208 26.7001  35
   4  -2   3 307.259 28.8903  33
  -4   2  -3 331.801 29.4622  34
   4  -2   3 291.166 51.7855  12
   4  -2   3 197.358 42.9777   1
  -4   2  -3 228.673 58.5376  14
   4  -2   3 376.132 58.3884  10
  -4   2  -3 311.289 33.7045  61
  -4   2  -3 268.116 23.9493  30
  -4   2  -3 292.508 27.3994  47
  -4   2  -3 267.300 29.0173  50
  -4   2  -3 256.723 27.3950  44
   4  -2   3 312.578 27.3781  45
   4  -2   3 260.533 52.4068  24
  -4   2  -3 198.143 45.7612  21
  -4   2  -3 239.729 42.5775  26
   4  -2   3 286.602 53.6056  18
   4  -2   4 3391.33 209.436  65
   4  -2   4 3811.06 111.956  35
  -4   2  -4 4064.11 121.432  37
   4  -2   4 4048.43 119.069  33
  -4   2  -4 3621.91 110.825  34
   4  -2   4 3801.89 187.197  12
   4  -2   4 3606.22 192.579  10
  -4   2  -4 3594.59 113.749  60
  -4   2  -4 3754.01 123.259  61
   4  -2   4 3905.83 118.778  28
  -4   2  -4 3775.10 108.630  47
  -4   2  -4 3615.66 114.922  50
  -4   2  -4 3820.66 118.244  44
   4  -2   4 3644.75 112.257  45
  -4   2  -4 3664.84 183.205  21
   4  -2   4 3791.49 196.791  24
   4  -2   4 3818.06 194.676  18
  -4   2  -5 1346.54 65.8431  60
  -4   2  -5 1575.81 76.3509  61
   4  -2   5 1281.38 117.537  18
  -4   2  -5 1614.49 66.0940  50
   4  -2   5 1484.26 63.8840  45
  -4   2  -5 1269.74 104.126  21
   4  -2   5 1486.58 62.0999  35
   4  -2   5 1559.90 68.0892  33
  -4   2  -5 1490.69 70.6942  37
  -4   2  -5 1448.79 60.3499  34
   4  -2   5 1514.94 141.996  65
   4  -2   5 1338.18 113.400  12
   4  -2   5 1365.30 125.819  10
   4  -2   5 1362.69 123.918  24
   4  -2   6 807.520 93.7398  18
  -4   2  -6 731.682 42.6327  50
   4  -2   6 831.597 46.1758  45
  -4   2  -6 670.506 96.4293  14
   4  -2   6 755.576 42.7931  35
   4  -2   6 835.978 50.0925  33
  -4   2  -6 805.091 52.0446  60
   4  -2   6 788.564 95.6915  24
   4  -2   6 780.552 99.7125  65
  -4   2  -6 651.064 98.6488  64
   4  -2   7 4091.79 121.652  33
   4  -2   7 4050.93 207.127  24
  -4   2  -7 3654.37 124.350  59
   4  -2   7 3811.05 198.979  18
   4  -2   7 3620.52 110.500  45
   4  -2   8 815.838 83.3476  24
   4  -2   8 911.092 45.4292  33
  -4   2  -8 959.823 48.3063  37
  -4   2  -8 890.920 48.5802  59
  -4   2  -8 972.978 52.1407  55
   4  -2   8 998.683 48.3956  28
  -4   2  -9-6.82316 11.5318  59
   4  -1  -8 86.2913 12.2283  58
   4  -1  -8 103.086 15.6055  57
   4  -1  -7 23.6860 15.9778  58
  -4   1   7 15.2386 12.8930  29
  -4   1   7 31.7999 28.1861  25
   4  -1  -7 41.3871 19.2105  57
  -4   1   6 221.420 26.2776  48
   4  -1  -6 214.388 27.9828  49
  -4   1   6 210.135 51.7471  25
   4  -1  -6 230.051 31.6123  57
  -4   1   6 233.720 27.6311  29
  -4   1   6 231.272 54.7219  23
   4  -1  -6 237.845 28.6077  58
   4  -1  -5 440.302 37.6822  58
   4  -1  -5 402.707 41.7607  57
  -4   1   5 429.196 37.3390  48
   4  -1  -5 476.242 40.9468  49
  -4   1   5 409.177 63.2057  26
   4  -1  -5 381.243 37.8026  41
  -4   1   5 372.263 31.8102  31
  -4   1   5 465.937 37.9715  29
  -4   1   5 328.180 67.6801  23
  -4   1   5 457.645 77.1437  11
  -4   1   4 2941.40 96.4327  31
  -4   1   4 2733.56 89.9387  30
   4  -1  -4 3006.26 104.268  49
  -4   1   4 3244.86 104.573  48
  -4   1   4 2753.85 164.750  26
   4  -1  -4 3016.57 105.707  28
   4  -1  -4 2897.04 104.814  41
   4  -1  -4 2666.94 168.600  22
  -4   1   4 3100.32 185.502  23
  -4   1   4 2906.85 177.072  68
   4  -1  -4 2912.54 107.593  57
   4  -1  -4 2747.74 97.2679  58
  -4   1   3 2660.27 158.301  67
  -4   1   3 2483.46 163.300  68
   4  -1  -3 2674.55 95.6989  33
   4  -1  -3 2829.92 161.518  22
   4  -1  -3 2663.48 97.5069  57
   4  -1  -3 2586.66 90.7073  56
  -4   1   3 2589.59 86.0601  47
   4  -1  -3 2805.20 95.2836  49
  -4   1   3 2718.45 93.9561  48
  -4   1   3 2588.17 158.124  26
   4  -1  -3 2534.03 83.6912  38
   4  -1  -3 2695.50 95.8210  41
  -4   1   3 2488.05 162.351  11
  -4   1   3 2698.85 90.7144  31
  -4   1   3 2645.02 87.0321  30
  -4   1   2 1579.67 121.072  67
  -4   1   2 1469.67 124.618  68
  -4   1   2 1692.40 60.2886  34
   4  -1  -2 1733.11 69.3646  33
   4  -1  -2 1581.48 116.301  22
   4  -1  -2 1524.58 121.745  24
   4  -1  -2 1757.79 71.3362  57
  -4   1   2 1648.79 65.9313  31
  -4   1   2 1689.46 64.3586  30
  -4   1   2 1806.23 66.9444  47
   4  -1  -2 1676.20 67.9879  49
  -4   1   2 1774.87 69.9823  48
  -4   1   2 1765.53 125.435  26
   4  -1  -2 1584.63 61.7220  38
   4  -1  -2 1732.53 103.243  16
  -4   1   2 1651.02 120.138  11
  -4   1   1 1675.09 121.818  67
  -4   1   1 1710.26 125.895  68
  -4   1   1 1423.75 112.298  66
   4  -1  -1 1757.76 66.4084  33
  -4   1   1 1587.81 59.5169  34
  -4   1   1 1689.74 64.1916  31
  -4   1   1 1682.57 63.2401  30
  -4   1   1 1619.68 59.7936  50
   4  -1  -1 1693.16 65.4228  49
  -4   1   1 1759.45 65.0237  47
   4  -1  -1 1629.82 63.8646  45
  -4   1   1 1586.57 107.531  21
   4  -1  -1 1638.32 111.375  22
   4  -1  -1 1676.21 118.415  24
   4  -1  -1 1513.73 96.5792  16
   4  -1  -1 1441.96 87.5098  17
  -4   1   1 1867.61 122.769  26
  -4   1   1 1540.60 107.430  11
  -4   1   0 41089.7 956.806  67
  -4   1   0 40429.8 955.696  66
  -4   1   0 39346.0 953.031  68
   4  -1   0 40204.2 833.495  33
   4  -1   0 39368.5 829.358  35
  -4   1   0 40362.5 830.285  34
  -4   1   0 40949.1 935.274  21
   4  -1   0 40544.9 932.189  22
   4  -1   0 39337.2 908.357  16
   4  -1   0 39766.8 936.681  18
  -4   1   0 40823.9 832.441  31
  -4   1   0 40060.2 832.755  30
  -4   1   0 39458.1 830.456  50
   4  -1   0 39213.7 831.958  49
  -4   1   0 40188.5 833.665  47
   4  -1   0 38249.9 829.867  45
  -4   1   0 40675.0 943.448  26
   4  -1   0 40266.0 832.595  28
   4  -1   0 40125.9 942.541  24
  -4   1   0 38906.7 911.313  11
  -4   1  -1 1045.74 92.1833  67
  -4   1  -1 923.588 86.8577  68
   4  -1   1 998.088 45.2006  33
   4  -1   1 983.332 42.5718  35
  -4   1  -1 1059.80 46.8461  34
   4  -1   1 881.068 79.1113  22
  -4   1  -1 1061.25 88.2217  21
   4  -1   1 1067.02 85.6852  18
  -4   1  -1 932.020 43.6377  31
   4  -1   1 977.221 45.3507  28
  -4   1  -1 996.657 45.4313  30
  -4   1  -1 1018.71 46.6053  50
   4  -1   1 960.974 43.5539  45
   4  -1   1 971.184 45.3330  41
   4  -1   1 861.541 82.3315  24
  -4   1  -1 976.573 85.6929  26
  -4   1  -1 856.517 66.9497  11
  -4   1  -1 957.008 91.6833  14
   4  -1   1 1024.25 80.6509  10
  -4   1  -2 80.2174 37.9074  67
  -4   1  -2 81.8658 38.5419  68
  -4   1  -2 120.501 43.4202  66
   4  -1   2 105.824 16.5318  35
   4  -1   2 161.138 20.6755  33
   4  -1   2 106.928 36.9766  22
   4  -1   2 123.011 34.4334  24
   4  -1   2 112.008 34.5382  18
  -4   1  -2 129.900 18.7479  30
  -4   1  -2 105.375 17.6764  31
   4  -1   2 195.020 21.4538  28
  -4   1  -2 130.463 21.3059  50
  -4   1  -2 125.402 17.2547  48
   4  -1   2 108.934 16.4498  45
  -4   1  -2 124.956 20.6597  47
   4  -1   2 112.247 19.3686  41
  -4   1  -2 156.545 39.7482  26
  -4   1  -2 137.353 44.5489  14
   4  -1   2 145.690 35.8287  10
   4  -1   3 3692.31 171.875  18
  -4   1  -3 3562.47 170.748  67
  -4   1  -3 3763.69 179.661  66
  -4   1  -3 3459.24 160.860  68
   4  -1   3 3767.26 102.096  35
  -4   1  -3 3556.04 106.211  37
   4  -1   3 3829.55 109.435  33
  -4   1  -3 3729.43 108.413  34
   4  -1   3 3534.20 159.711  12
   4  -1   3 3433.46 171.540  10
  -4   1  -3 3613.32 114.055  61
  -4   1  -3 3771.55 118.414  55
  -4   1  -3 3784.06 111.008  50
  -4   1  -3 3869.14 108.135  47
   4  -1   3 3650.60 103.090  45
  -4   1  -3 3740.16 176.259  21
  -4   1  -3 3546.18 157.994  26
   4  -1   3 3459.44 172.329  24
  -4   1  -3 3613.88 100.030  31
   4  -1   3 3810.54 109.728  28
  -4   1  -3 3791.73 104.364  30
   4  -1   4 141.310 37.1469  18
  -4   1  -4 93.3782 35.3848  67
   4  -1   4 112.696 46.6346  65
   4  -1   4 125.132 20.9681  33
  -4   1  -4 92.6490 18.9604  34
  -4   1  -4 157.083 23.8337  37
   4  -1   4 105.869 31.7378  12
  -4   1  -4 171.055 50.9327  14
   4  -1   4 161.999 44.8575   1
   4  -1   4 168.656 43.8130  10
  -4   1  -4 128.152 28.2356  61
  -4   1  -4 141.282 23.9747  60
  -4   1  -4 136.710 27.7962  55
  -4   1  -4 141.616 22.9962  50
   4  -1   4 131.173 18.2349  45
  -4   1  -4 120.294 19.5196  47
  -4   1  -4 123.657 42.0448  21
   4  -1   4 123.677 40.3930  24
   4  -1   4 165.831 22.5349  28
  -4   1  -4 144.701 18.2924  30
  -4   1  -5 28675.3 790.921  14
  -4   1  -5 28328.0 633.109  60
  -4   1  -5 29203.4 641.912  61
  -4   1  -5 29000.9 643.517  55
  -4   1  -5 28330.0 625.282  50
   4  -1   5 28577.1 619.498  45
   4  -1   5 31261.1 775.411  24
  -4   1  -5 29078.1 622.685  34
  -4   1  -5 30132.2 636.273  37
   4  -1   5 30368.7 630.344  33
   4  -1   5 29944.6 757.180  18
   4  -1   5 28480.1 796.768  65
  -4   1  -6 379.239 41.3668  55
  -4   1  -6 559.651 52.7365  52
  -4   1  -6 326.425 30.1086  50
  -4   1  -6 342.822 74.2748  14
   4  -1   6 351.056 67.0876  24
   4  -1   6 339.981 32.5970  33
  -4   1  -6 377.109 38.5839  37
   4  -1   6 350.175 73.6565  65
  -4   1  -6 403.462 84.7581  64
   4  -1   6 432.711 68.0810  18
  -4   1  -6 380.469 38.1657  60
  -4   1  -6 384.770 43.4251  61
   4  -1   7 1182.31 108.208  18
   4  -1   7 1099.09 109.486  24
   4  -1   7 1208.28 58.0306  33
  -4   1  -7 1051.98 123.357  64
  -4   1  -7 1022.33 63.0951  59
  -4   1  -7 1027.19 66.8502  60
  -4   1  -7 1218.18 67.0824  55
   4  -1   8 795.893 85.5323  24
  -4   1  -8 791.887 50.4314  59
   4  -1   8 720.265 42.4271  33
   4  -1   9 104.236 17.7200  28
   4  -1   9 119.070 16.8144  33
  -4   1  -9 116.286 19.0220  37
  -4   1  -9 148.082 21.7387  59
  -4   1 -10 59.1619 10.8363  59
   4   0  -8 510.498 24.1537  57
  -4   0   7 34.8581 13.1928  42
   4   0  -7 31.6356 17.4089  57
  -4   0   7 38.7166 13.7349  29
   4   0  -7 40.5051 15.2332  58
   4   0  -6 215.349 28.6064  58
   4   0  -6 208.781 27.2676  49
   4   0  -6 179.470 29.8540  57
  -4   0   6 238.798 27.0989  29
  -4   0   6 246.589 56.1922  25
  -4   0   6 259.060 55.1902  23
  -4   0   5-4.67230 20.9656  48
   4   0  -5-20.3357 20.9582  49
  -4   0   5 7.30718 30.9957  23
   4   0  -5 18.0391 24.3673  57
  -4   0   5 3.47016 16.5744  29
   4   0  -5-6.69440 18.0993  58
   4   0  -4 28.2207 24.6130  57
  -4   0   4 5.03909 20.1530  48
   4   0  -4-1.90417 21.4794  49
  -4   0   4 5.75846 33.2877  26
   4   0  -4 12.6330 14.8434  38
   4   0  -4-13.9427 32.5862  22
  -4   0   4-7.30482 34.1448  23
  -4   0   4 19.3160 36.4969  68
  -4   0   4 1.73388 16.4466  29
  -4   0   4 17.1968 17.7232  31
  -4   0   3 4508.64 216.059  67
  -4   0   3 4535.46 229.331  68
   4   0  -3 5238.20 148.054  33
   4   0  -3 4751.00 229.378  22
  -4   0   3 4679.98 136.784  31
  -4   0   3 4804.53 133.479  30
   4   0  -3 5167.87 152.545  57
   4   0  -3 4996.33 145.982  49
  -4   0   3 4686.61 132.452  47
  -4   0   3 5289.86 145.508  48
  -4   0   3 5115.27 227.849  26
   4   0  -3 5094.40 146.665  28
   4   0  -3 4525.39 134.019  38
   4   0  -3 4193.28 194.635  16
  -4   0   3 4793.01 231.872  11
  -4   0   2 132.953 43.6177  67
  -4   0   2 151.499 50.5761  68
   4   0  -2 162.972 24.4268  33
   4   0  -2 188.248 48.9203  22
   4   0  -2 157.975 48.3136  24
  -4   0   2 190.842 48.7172  23
   4   0  -2 134.550 35.3587  16
  -4   0   2 127.325 21.3521  30
  -4   0   2 174.106 22.9588  29
  -4   0   2 163.355 24.1500  31
  -4   0   2 196.140 27.3365  48
   4   0  -2 137.153 24.7721  49
  -4   0   2 130.726 22.5246  47
   4   0  -2 152.312 24.1819  41
   4   0  -2 151.725 20.8696  38
   4   0  -2 153.175 22.9810  28
  -4   0   2 177.209 49.1279  26
  -4   0   2 130.814 44.3094  11
   4   0  -1 280.491 42.1261  17
   4   0  -1 261.167 45.2055  16
  -4   0   1 315.293 28.4124  31
  -4   0   1 302.222 26.8108  30
  -4   0   1 309.248 28.8103  47
   4   0  -1 328.684 29.8664  49
   4   0  -1 310.709 28.5743  28
  -4   0   1 375.608 60.0777  26
   4   0  -1 335.140 28.6507  41
   4   0  -1 278.988 25.8981  38
   4   0  -1 307.668 53.3710  22
   4   0  -1 188.634 48.6377  24
  -4   0   1 305.515 53.9237  23
  -4   0   1 285.512 24.6438  34
   4   0  -1 333.489 29.1349  33
  -4   0   1 329.318 63.1585  67
  -4   0   1 291.318 60.8881  68
  -4   0   1 307.143 51.9685  11
  -4   0   0 204.420 50.0072  67
[truncated: 153,620 more chars]
