# Supplementary material for: Crystallisation of 1,2-dimethylimidazole, and 1-methylimidazole with organic acids
Source: Sci Rep. 2026 Jan 5;16:4127. doi: 10.1038/s41598-025-34293-9 (PMC12858832; doi:10.1038/s41598-025-34293-9)
Supplement: Supplementary file 2 — Supplementary Material 2 [file 41598_2025_34293_MOESM2_ESM.cif]

data_exp_2155_auto
_audit_creation_date               2024-12-10
_audit_creation_method
;
Olex2 1.5
(compiled 2024.02.16 svn.r378c4104 for OlexSys, GUI svn.r6928)
;
_shelx_SHELXL_version_number       '2018/3'
_audit_contact_author_address      ?
_audit_contact_author_email        ?
_audit_contact_author_name         ''
_audit_contact_author_phone        ?
_publ_contact_author_id_orcid      ?
_publ_section_references
;
Bourhis, L.J., Dolomanov, O.V., Gildea, R.J., Howard, J.A.K., Puschmann, H.
 (2015). Acta Cryst. A71, 59-75.

Dolomanov, O.V., Bourhis, L.J., Gildea, R.J, Howard, J.A.K. & Puschmann, H.
 (2009), J. Appl. Cryst. 42, 339-341.

Sheldrick, G.M. (2015). Acta Cryst. C71, 3-8.
;
_chemical_name_common              ?
_chemical_name_systematic          ?
_chemical_formula_moiety           'C5 H7 O4, C5 H9 N2'
_chemical_formula_sum              'C10 H16 N2 O4'
_chemical_formula_weight           228.25
_chemical_absolute_configuration   ?
_chemical_melting_point            ?
loop_
  _atom_type_symbol
  _atom_type_description
  _atom_type_scat_dispersion_real
  _atom_type_scat_dispersion_imag
  _atom_type_scat_source
 'C' 'C' 0.0181 0.0091 'International Tables Vol C Tables 4.2.6.8 and 6.1.1.4'
 'H' 'H' 0.0000 0.0000 'International Tables Vol C Tables 4.2.6.8 and 6.1.1.4'
 'N' 'N' 0.0311 0.0180 'International Tables Vol C Tables 4.2.6.8 and 6.1.1.4'
 'O' 'O' 0.0492 0.0322 'International Tables Vol C Tables 4.2.6.8 and 6.1.1.4'

_shelx_space_group_comment
;
The symmetry employed for this shelxl refinement is uniquely defined
by the following loop, which should always be used as a source of
symmetry information in preference to the above space-group names.
They are only intended as comments.
;
_space_group_crystal_system        'orthorhombic'
_space_group_IT_number             33
_space_group_name_H-M_alt          'P n a 21'
_space_group_name_Hall             'P 2c -2n'
loop_
  _space_group_symop_operation_xyz
 'x, y, z'
 '-x, -y, z+1/2'
 'x+1/2, -y+1/2, z'
 '-x+1/2, y+1/2, z+1/2'

_cell_length_a                     10.23300(10)
_cell_length_b                     23.0144(3)
_cell_length_c                     4.79660(10)
_cell_angle_alpha                  90
_cell_angle_beta                   90
_cell_angle_gamma                  90
_cell_volume                       1129.63(3)
_cell_formula_units_Z              4
_cell_measurement_reflns_used      7259
_cell_measurement_temperature      293(2)
_cell_measurement_theta_max        75.6750
_cell_measurement_theta_min        3.8280
_shelx_estimated_absorpt_T_max     ?
_shelx_estimated_absorpt_T_min     ?
_exptl_absorpt_coefficient_mu      0.875
_exptl_absorpt_correction_T_max    1.00000
_exptl_absorpt_correction_T_min    0.33382
_exptl_absorpt_correction_type     multi-scan
_exptl_absorpt_process_details
;
CrysAlisPro 1.171.42.88a (Rigaku Oxford Diffraction, 2023)
Empirical absorption correction using spherical harmonics,
implemented in SCALE3 ABSPACK scaling algorithm.
;
_exptl_absorpt_special_details     'needle'
_exptl_crystal_colour              'colorless'
_exptl_crystal_density_diffrn      1.342
_exptl_crystal_density_meas        ?
_exptl_crystal_density_method      ?
_exptl_crystal_description         'needle'
_exptl_crystal_F_000               488
_exptl_crystal_size_max            0.569
_exptl_crystal_size_mid            0.060
_exptl_crystal_size_min            0.043
_exptl_transmission_factor_max     ?
_exptl_transmission_factor_min     ?
_diffrn_reflns_av_R_equivalents    0.0440
_diffrn_reflns_av_unetI/netI       0.0301
_diffrn_reflns_Laue_measured_fraction_full  1.000
_diffrn_reflns_Laue_measured_fraction_max  0.960
_diffrn_reflns_limit_h_max         12
_diffrn_reflns_limit_h_min         -12
_diffrn_reflns_limit_k_max         27
_diffrn_reflns_limit_k_min         -27
_diffrn_reflns_limit_l_max         5
_diffrn_reflns_limit_l_min         -6
_diffrn_reflns_number              10269
_diffrn_reflns_point_group_measured_fraction_full  0.942
_diffrn_reflns_point_group_measured_fraction_max  0.883
_diffrn_reflns_theta_full          67.684
_diffrn_reflns_theta_max           75.834
_diffrn_reflns_theta_min           3.841
_diffrn_ambient_temperature        293(2)
_diffrn_detector_area_resol_mean   ?
_diffrn_measured_fraction_theta_full  1.000
_diffrn_measured_fraction_theta_max  0.960
_diffrn_measurement_device_type    'XtaLAB Synergy, Dualflex, HyPix'
_diffrn_measurement_method         '\w scans'
_diffrn_radiation_type             CuK\a
_diffrn_radiation_wavelength       1.54184
_diffrn_source                     ?
_reflns_Friedel_coverage           0.636
_reflns_Friedel_fraction_full      0.867
_reflns_Friedel_fraction_max       0.784
_reflns_number_gt                  2001
_reflns_number_total               2070
_reflns_special_details
;
 Reflections were merged by SHELXL according to the crystal
 class for the calculation of statistics and refinement.
 
 _reflns_Friedel_fraction is defined as the number of unique
 Friedel pairs measured divided by the number that would be
 possible theoretically, ignoring centric projections and
 systematic absences.
;
_reflns_threshold_expression       'I > 2\s(I)'
_computing_cell_refinement         ?
_computing_data_collection         ?
_computing_data_reduction          ?
_computing_molecular_graphics      'Olex2 1.5 (Dolomanov et al., 2009)'
_computing_publication_material    'Olex2 1.5 (Dolomanov et al., 2009)'
_computing_structure_refinement    'SHELXL 2018/3 (Sheldrick, 2015)'
_computing_structure_solution      'olex2.solve 1.5 (Bourhis et al., 2015)'
_refine_diff_density_max           0.150
_refine_diff_density_min           -0.116
_refine_diff_density_rms           0.031
_refine_ls_abs_structure_details
;
 Flack x determined using 758 quotients [(I+)-(I-)]/[(I+)+(I-)]
 (Parsons, Flack and Wagner, Acta Cryst. B69 (2013) 249-259).
;
_refine_ls_abs_structure_Flack     0.01(16)
_refine_ls_extinction_coef         0.0067(10)
_refine_ls_extinction_expression  
 'Fc^*^=kFc[1+0.001xFc^2^\l^3^/sin(2\q)]^-1/4^'
_refine_ls_extinction_method       'SHELXL-2018/3 (Sheldrick 2018)'
_refine_ls_goodness_of_fit_ref     1.068
_refine_ls_hydrogen_treatment      constr
_refine_ls_matrix_type             full
_refine_ls_number_parameters       149
_refine_ls_number_reflns           2070
_refine_ls_number_restraints       1
_refine_ls_R_factor_all            0.0355
_refine_ls_R_factor_gt             0.0343
_refine_ls_restrained_S_all        1.067
_refine_ls_shift/su_max            0.000
_refine_ls_shift/su_mean           0.000
_refine_ls_structure_factor_coef   Fsqd
_refine_ls_weighting_details      
 'w=1/[\s^2^(Fo^2^)+(0.0491P)^2^+0.1973P] where P=(Fo^2^+2Fc^2^)/3'
_refine_ls_weighting_scheme        calc
_refine_ls_wR_factor_gt            0.0940
_refine_ls_wR_factor_ref           0.0952
_refine_special_details            ?
_olex2_refinement_description
;
1. Fixed Uiso
 At 1.2 times of:
  All C(H) groups, All C(H,H) groups, All N(H) groups
 At 1.5 times of:
  All C(H,H,H) groups, All O(H) groups
2.a Secondary CH2 refined with riding coordinates:
 C12(H12a,H12b), C13(H13a,H13b), C11(H11a,H11b)
2.b Aromatic/amide H refined with riding coordinates:
 N1(H1), C2(H2), C3(H3)
2.c Idealised Me refined as rotating group:
 C7(H7a,H7b,H7c), C6(H6a,H6b,H6c)
2.d Idealised tetrahedral OH refined as rotating group:
 O18(H18)
;
_atom_sites_solution_hydrogens     geom
_atom_sites_solution_primary       iterative
_atom_sites_solution_secondary     ?
loop_
  _atom_site_label
  _atom_site_type_symbol
  _atom_site_fract_x
  _atom_site_fract_y
  _atom_site_fract_z
  _atom_site_U_iso_or_equiv
  _atom_site_adp_type
  _atom_site_occupancy
  _atom_site_site_symmetry_order
  _atom_site_calc_flag
  _atom_site_refinement_flags_posn
  _atom_site_refinement_flags_adp
  _atom_site_refinement_flags_occupancy
  _atom_site_disorder_assembly
  _atom_site_disorder_group
 O18 O 0.00794(17) 0.31584(7) 1.3664(5) 0.0517(5) Uani 1 1 d . . . . .
 H18 H 0.024015 0.280957 1.360282 0.077 Uiso 1 1 calc R U . . .
 O16 O 0.54207(19) 0.29300(7) 0.3755(4) 0.0554(5) Uani 1 1 d . . . . .
 O17 O 0.07597(19) 0.39580(7) 1.1640(5) 0.0544(5) Uani 1 1 d . . . . .
 O15 O 0.47719(18) 0.38084(7) 0.4977(5) 0.0540(5) Uani 1 1 d . . . . .
 N4 N 0.7819(2) 0.45699(8) -0.1637(5) 0.0418(5) Uani 1 1 d . . . . .
 N1 N 0.6343(2) 0.43325(8) 0.1347(5) 0.0447(5) Uani 1 1 d . . . . .
 H1 H 0.584018 0.412878 0.240021 0.054 Uiso 1 1 calc R U . . .
 C10 C 0.4707(2) 0.32707(9) 0.5159(5) 0.0392(5) Uani 1 1 d . . . . .
 C5 C 0.7234(2) 0.41215(10) -0.0381(5) 0.0398(5) Uani 1 1 d . . . . .
 C14 C 0.0851(2) 0.34370(9) 1.1916(5) 0.0388(5) Uani 1 1 d . . . . .
 C12 C 0.2787(2) 0.34094(9) 0.8562(6) 0.0394(5) Uani 1 1 d . . . . .
 H12A H 0.232443 0.363083 0.715295 0.047 Uiso 1 1 calc R U . . .
 H12B H 0.326128 0.368028 0.973585 0.047 Uiso 1 1 calc R U . . .
 C13 C 0.1814(2) 0.30719(9) 1.0318(6) 0.0400(5) Uani 1 1 d . . . . .
 H13A H 0.133107 0.281202 0.910384 0.048 Uiso 1 1 calc R U . . .
 H13B H 0.229516 0.283377 1.163288 0.048 Uiso 1 1 calc R U . . .
 C11 C 0.3743(2) 0.29977(9) 0.7166(5) 0.0411(5) Uani 1 1 d . . . . .
 H11A H 0.423323 0.279860 0.860922 0.049 Uiso 1 1 calc R U . . .
 H11B H 0.324603 0.270605 0.616206 0.049 Uiso 1 1 calc R U . . .
 C2 C 0.6349(3) 0.49289(10) 0.1188(6) 0.0499(6) Uani 1 1 d . . . . .
 H2 H 0.581530 0.518167 0.218546 0.060 Uiso 1 1 calc R U . . .
 C3 C 0.7264(3) 0.50778(10) -0.0668(6) 0.0497(6) Uani 1 1 d . . . . .
 H3 H 0.748635 0.545337 -0.120442 0.060 Uiso 1 1 calc R U . . .
 C7 C 0.7527(3) 0.35008(10) -0.0861(7) 0.0549(7) Uani 1 1 d . . . . .
 H7A H 0.745340 0.341566 -0.281390 0.082 Uiso 1 1 calc R U . . .
 H7B H 0.691854 0.326578 0.016310 0.082 Uiso 1 1 calc R U . . .
 H7C H 0.839968 0.341775 -0.024364 0.082 Uiso 1 1 calc R U . . .
 C6 C 0.8886(3) 0.45362(13) -0.3641(7) 0.0547(7) Uani 1 1 d . . . . .
 H6A H 0.966016 0.439862 -0.272323 0.082 Uiso 1 1 calc R U . . .
 H6B H 0.904740 0.491478 -0.440826 0.082 Uiso 1 1 calc R U . . .
 H6C H 0.865404 0.427305 -0.511313 0.082 Uiso 1 1 calc R U . . .

loop_
  _atom_site_aniso_label
  _atom_site_aniso_U_11
  _atom_site_aniso_U_22
  _atom_site_aniso_U_33
  _atom_site_aniso_U_23
  _atom_site_aniso_U_13
  _atom_site_aniso_U_12
 O18 0.0552(10) 0.0405(9) 0.0592(11) 0.0017(9) 0.0190(9) -0.0003(8)
 O16 0.0622(10) 0.0397(9) 0.0642(13) -0.0066(9) 0.0251(10) -0.0002(7)
 O17 0.0606(10) 0.0328(9) 0.0699(13) -0.0015(8) 0.0130(10) 0.0022(7)
 O15 0.0622(10) 0.0326(8) 0.0671(13) 0.0038(8) 0.0236(10) 0.0007(7)
 N4 0.0449(10) 0.0349(10) 0.0456(11) 0.0020(9) 0.0038(9) -0.0031(8)
 N1 0.0468(10) 0.0366(10) 0.0507(13) 0.0040(9) 0.0041(10) -0.0041(8)
 C10 0.0438(11) 0.0319(11) 0.0420(12) -0.0003(9) 0.0028(10) 0.0002(9)
 C5 0.0409(11) 0.0322(11) 0.0464(13) 0.0016(9) -0.0037(10) -0.0031(8)
 C14 0.0397(11) 0.0343(10) 0.0425(12) -0.0026(10) -0.0007(10) -0.0037(9)
 C12 0.0417(10) 0.0314(10) 0.0453(12) 0.0010(10) 0.0047(10) -0.0012(8)
 C13 0.0452(11) 0.0308(11) 0.0441(12) 0.0016(9) 0.0040(10) -0.0013(8)
 C11 0.0480(13) 0.0323(10) 0.0430(13) 0.0041(9) 0.0080(11) 0.0020(9)
 C2 0.0559(14) 0.0350(12) 0.0587(15) -0.0009(11) 0.0091(13) 0.0046(10)
 C3 0.0619(14) 0.0268(11) 0.0605(16) 0.0023(10) 0.0054(13) -0.0011(10)
 C7 0.0567(14) 0.0326(12) 0.075(2) -0.0019(11) 0.0001(15) 0.0010(10)
 C6 0.0528(14) 0.0595(16) 0.0517(16) 0.0013(13) 0.0109(14) -0.0045(12)

_geom_special_details
;
 All esds (except the esd in the dihedral angle between two l.s. planes)
 are estimated using the full covariance matrix.  The cell esds are taken
 into account individually in the estimation of esds in distances, angles
 and torsion angles; correlations between esds in cell parameters are only
 used when they are defined by crystal symmetry.  An approximate (isotropic)
 treatment of cell esds is used for estimating esds involving l.s. planes.
;
loop_
  _geom_bond_atom_site_label_1
  _geom_bond_atom_site_label_2
  _geom_bond_distance
  _geom_bond_site_symmetry_2
  _geom_bond_publ_flag
 O18 H18 0.8200 . ?
 O18 C14 1.318(3) . ?
 O16 C10 1.266(3) . ?
 O17 C14 1.210(3) . ?
 O15 C10 1.242(3) . ?
 N4 C5 1.336(3) . ?
 N4 C3 1.380(3) . ?
 N4 C6 1.457(3) . ?
 N1 H1 0.8600 . ?
 N1 C5 1.324(3) . ?
 N1 C2 1.375(3) . ?
 C10 C11 1.515(3) . ?
 C5 C7 1.478(3) . ?
 C14 C13 1.505(3) . ?
 C12 H12A 0.9700 . ?
 C12 H12B 0.9700 . ?
 C12 C13 1.518(3) . ?
 C12 C11 1.518(3) . ?
 C13 H13A 0.9700 . ?
 C13 H13B 0.9700 . ?
 C11 H11A 0.9700 . ?
 C11 H11B 0.9700 . ?
 C2 H2 0.9300 . ?
 C2 C3 1.337(4) . ?
 C3 H3 0.9300 . ?
 C7 H7A 0.9600 . ?
 C7 H7B 0.9600 . ?
 C7 H7C 0.9600 . ?
 C6 H6A 0.9600 . ?
 C6 H6B 0.9600 . ?
 C6 H6C 0.9600 . ?

loop_
  _geom_angle_atom_site_label_1
  _geom_angle_atom_site_label_2
  _geom_angle_atom_site_label_3
  _geom_angle
  _geom_angle_site_symmetry_1
  _geom_angle_site_symmetry_3
  _geom_angle_publ_flag
 C14 O18 H18 109.5 . . ?
 C5 N4 C3 108.5(2) . . ?
 C5 N4 C6 126.3(2) . . ?
 C3 N4 C6 125.1(2) . . ?
 C5 N1 H1 125.4 . . ?
 C5 N1 C2 109.2(2) . . ?
 C2 N1 H1 125.4 . . ?
 O16 C10 C11 117.18(19) . . ?
 O15 C10 O16 123.3(2) . . ?
 O15 C10 C11 119.5(2) . . ?
 N4 C5 C7 125.8(2) . . ?
 N1 C5 N4 107.9(2) . . ?
 N1 C5 C7 126.3(2) . . ?
 O18 C14 C13 116.41(19) . . ?
 O17 C14 O18 120.3(2) . . ?
 O17 C14 C13 123.2(2) . . ?
 H12A C12 H12B 108.1 . . ?
 C13 C12 H12A 109.6 . . ?
 C13 C12 H12B 109.6 . . ?
 C11 C12 H12A 109.6 . . ?
 C11 C12 H12B 109.6 . . ?
 C11 C12 C13 110.38(18) . . ?
 C14 C13 C12 115.25(18) . . ?
 C14 C13 H13A 108.5 . . ?
 C14 C13 H13B 108.5 . . ?
 C12 C13 H13A 108.5 . . ?
 C12 C13 H13B 108.5 . . ?
 H13A C13 H13B 107.5 . . ?
 C10 C11 C12 116.17(18) . . ?
 C10 C11 H11A 108.2 . . ?
 C10 C11 H11B 108.2 . . ?
 C12 C11 H11A 108.2 . . ?
 C12 C11 H11B 108.2 . . ?
 H11A C11 H11B 107.4 . . ?
 N1 C2 H2 126.4 . . ?
 C3 C2 N1 107.2(2) . . ?
 C3 C2 H2 126.4 . . ?
 N4 C3 H3 126.4 . . ?
 C2 C3 N4 107.2(2) . . ?
 C2 C3 H3 126.4 . . ?
 C5 C7 H7A 109.5 . . ?
 C5 C7 H7B 109.5 . . ?
 C5 C7 H7C 109.5 . . ?
 H7A C7 H7B 109.5 . . ?
 H7A C7 H7C 109.5 . . ?
 H7B C7 H7C 109.5 . . ?
 N4 C6 H6A 109.5 . . ?
 N4 C6 H6B 109.5 . . ?
 N4 C6 H6C 109.5 . . ?
 H6A C6 H6B 109.5 . . ?
 H6A C6 H6C 109.5 . . ?
 H6B C6 H6C 109.5 . . ?

loop_
  _geom_torsion_atom_site_label_1
  _geom_torsion_atom_site_label_2
  _geom_torsion_atom_site_label_3
  _geom_torsion_atom_site_label_4
  _geom_torsion
  _geom_torsion_site_symmetry_1
  _geom_torsion_site_symmetry_2
  _geom_torsion_site_symmetry_3
  _geom_torsion_site_symmetry_4
  _geom_torsion_publ_flag
 O18 C14 C13 C12 -173.6(2) . . . . ?
 O16 C10 C11 C12 -172.8(2) . . . . ?
 O17 C14 C13 C12 7.0(4) . . . . ?
 O15 C10 C11 C12 7.8(4) . . . . ?
 N1 C2 C3 N4 -0.1(3) . . . . ?
 C5 N4 C3 C2 0.3(3) . . . . ?
 C5 N1 C2 C3 -0.2(3) . . . . ?
 C13 C12 C11 C10 175.3(2) . . . . ?
 C11 C12 C13 C14 177.3(2) . . . . ?
 C2 N1 C5 N4 0.4(3) . . . . ?
 C2 N1 C5 C7 -179.2(3) . . . . ?
 C3 N4 C5 N1 -0.4(3) . . . . ?
 C3 N4 C5 C7 179.2(3) . . . . ?
 C6 N4 C5 N1 178.1(2) . . . . ?
 C6 N4 C5 C7 -2.3(4) . . . . ?
 C6 N4 C3 C2 -178.2(3) . . . . ?

_shelx_res_file
;
TITL exp_2155_auto_a.res in Pna2(1)
    exp_2155_auto.res
    created by SHELXL-2018/3 at 15:49:19 on 02-Dec-2024
REM Old TITL exp_2155_auto in Pna2(1)
REM SHELXT solution in Pna2(1)
REM R1 0.123, Rweak 0.036, Alpha 0.002, Orientation as input
REM Flack x = 0.073 ( 0.157 ) from Parsons' quotients
REM Formula found by SHELXT: C6 N1 O15
CELL 1.54184 10.233 23.0144 4.7966 90 90 90
ZERR 4 0.0001 0.0003 0.0001 0 0 0
LATT -1
SYMM -X,-Y,0.5+Z
SYMM 0.5+X,0.5-Y,+Z
SYMM 0.5-X,0.5+Y,0.5+Z
SFAC C H N O
UNIT 40 64 8 16

L.S. 10
PLAN  5
CONF
MORE -1
BOND $H
fmap 2
acta
REM <olex2.extras>
REM <HklSrc "%.\\exp_2155_auto.hkl">
REM </olex2.extras>

WGHT    0.049100    0.197300
EXTI    0.006696
FVAR       8.31542
O18   4    0.007941    0.315840    1.366380    11.00000    0.05525    0.04052 =
         0.05922    0.00174    0.01904   -0.00026
AFIX 147
H18   2    0.024015    0.280957    1.360282    11.00000   -1.50000
AFIX   0
O16   4    0.542073    0.292997    0.375450    11.00000    0.06219    0.03966 =
         0.06422   -0.00664    0.02514   -0.00018
O17   4    0.075972    0.395801    1.164041    11.00000    0.06063    0.03276 =
         0.06990   -0.00151    0.01296    0.00221
O15   4    0.477193    0.380845    0.497694    11.00000    0.06223    0.03260 =
         0.06714    0.00381    0.02362    0.00074

N4    3    0.781880    0.456994   -0.163709    11.00000    0.04491    0.03488 =
         0.04559    0.00198    0.00381   -0.00309
N1    3    0.634265    0.433252    0.134667    11.00000    0.04679    0.03659 =
         0.05067    0.00404    0.00407   -0.00408
AFIX  43
H1    2    0.584018    0.412878    0.240021    11.00000   -1.20000
AFIX   0

C10   1    0.470668    0.327074    0.515869    11.00000    0.04375    0.03187 =
         0.04199   -0.00029    0.00283    0.00017
C5    1    0.723383    0.412155   -0.038123    11.00000    0.04086    0.03222 =
         0.04641    0.00161   -0.00373   -0.00306
C14   1    0.085104    0.343695    1.191601    11.00000    0.03967    0.03432 =
         0.04253   -0.00264   -0.00070   -0.00374
C12   1    0.278719    0.340940    0.856224    11.00000    0.04166    0.03139 =
         0.04527    0.00098    0.00469   -0.00116
AFIX  23
H12A  2    0.232443    0.363083    0.715295    11.00000   -1.20000
H12B  2    0.326128    0.368028    0.973585    11.00000   -1.20000
AFIX   0
C13   1    0.181383    0.307192    1.031782    11.00000    0.04522    0.03084 =
         0.04405    0.00156    0.00401   -0.00129
AFIX  23
H13A  2    0.133107    0.281202    0.910384    11.00000   -1.20000
H13B  2    0.229516    0.283377    1.163288    11.00000   -1.20000
AFIX   0
C11   1    0.374310    0.299767    0.716565    11.00000    0.04798    0.03234 =
         0.04300    0.00410    0.00803    0.00205
AFIX  23
H11A  2    0.423323    0.279860    0.860922    11.00000   -1.20000
H11B  2    0.324603    0.270605    0.616206    11.00000   -1.20000
AFIX   0

C2    1    0.634860    0.492895    0.118825    11.00000    0.05586    0.03501 =
         0.05873   -0.00089    0.00914    0.00465
AFIX  43
H2    2    0.581530    0.518167    0.218546    11.00000   -1.20000
AFIX   0
C3    1    0.726448    0.507782   -0.066758    11.00000    0.06194    0.02678 =
         0.06052    0.00230    0.00542   -0.00106
AFIX  43
H3    2    0.748635    0.545337   -0.120442    11.00000   -1.20000
AFIX   0
C7    1    0.752705    0.350081   -0.086094    11.00000    0.05669    0.03265 =
         0.07528   -0.00192    0.00009    0.00101
AFIX 137
H7A   2    0.745340    0.341566   -0.281390    11.00000   -1.50000
H7B   2    0.691854    0.326578    0.016310    11.00000   -1.50000
H7C   2    0.839968    0.341775   -0.024364    11.00000   -1.50000
AFIX   0
C6    1    0.888613    0.453622   -0.364138    11.00000    0.05284    0.05950 =
         0.05167    0.00132    0.01088   -0.00450
AFIX 137
H6A   2    0.966016    0.439862   -0.272323    11.00000   -1.50000
H6B   2    0.904740    0.491478   -0.440826    11.00000   -1.50000
H6C   2    0.865404    0.427305   -0.511313    11.00000   -1.50000
AFIX   0
HKLF 4


REM  exp_2155_auto_a.res in Pna2(1)
REM wR2 = 0.0952, GooF = S = 1.068, Restrained GooF = 1.067 for all data
REM R1 = 0.0343 for 2001 Fo > 4sig(Fo) and 0.0355 for all 2070 data
REM 149 parameters refined using 1 restraints

END

WGHT      0.0491      0.1973

REM Highest difference peak  0.150,  deepest hole -0.116,  1-sigma level  0.031
Q1    1   0.2782  0.3811  0.8422  11.00000  0.05    0.15
Q2    1   0.1822  0.2697  1.0461  11.00000  0.05    0.14
Q3    1   0.7350  0.3792 -0.0631  11.00000  0.05    0.14
Q4    1   0.0165  0.2566  1.3923  11.00000  0.05    0.13
Q5    1   0.3717  0.2622  0.7017  11.00000  0.05    0.13
;
_shelx_res_checksum                13623
_shelx_hkl_file
;
   0   0  -6 4693.89 220.273  14
   0   0  -5-24.1895 62.2320  14
   0   0  -5-58.9457 79.6379  21
   0   0  -4 25682.7 1250.86  21
   0   0  -4 27836.8 1224.73   9
   0   0  -4 28909.6 1269.01   8
   0   0  -4 25645.3 1249.25  14
   0   0  -3-11.4121 49.9576   8
   0   0  -3 75.4831 52.5554   9
   0   0  -2 34876.8 1633.82   4
   0   0  -1-20.1943 46.2513   4
   0   0  -1 11.0631 53.8792  16
   0   0   1-31.7861 52.5990  17
   0   0   2 36007.8 1696.31  17
   0   0   3-36.0246 76.9505  17
   0   1  -6-2.67554 21.5353  14
   0   1  -6-15.7841 22.5656  21
   0   1  -5 1946.33 180.543  14
   0   1  -5 1725.71 171.985  21
   0  -1  -5 2037.52 179.182  21
   0   1  -4-31.5532 94.1058  21
   0  -1  -4-43.8719 91.5949  21
   0  -1  -4 148.471 72.3126   8
   0   1  -4 49.2568 56.4130   9
   0   1  -4 31.0130 67.8756   8
   0   1  -4-15.1372 66.2592  14
   0   1  -3 7646.99 434.880  21
   0  -1  -3 7902.96 427.924  21
   0  -1  -3 7876.10 425.305   8
   0   1  -3 7806.61 432.528   8
   0   1  -3 7936.97 440.674   7
   0  -1  -3 6993.96 395.329   9
   0   1  -3 7634.94 413.337   9
   0  -1  -2-18.2663 60.4442   4
   0   1  -2-46.1206 58.2817   4
   0   1  -1 28216.5 1287.66   4
   0  -1  -1 28350.1 1245.75   4
   0   1  -1 29472.3 1302.45  16
   0   1   1 26860.1 1175.93  17
   0  -1   1 26129.1 1204.76  17
   0  -1   2 72.1852 72.6897  17
   0   1   2 20.5596 51.9759  17
   0  -1   3 7591.59 615.395  17
   0   1   3 7228.91 569.134  17
   0  -1   4 48.3540 92.3865  17
   0   2  -6 6892.25 310.951  14
   0  -2  -6 6835.35 311.144  14
   0   2  -6 7306.20 318.922  21
   0   2  -5-47.1164 73.7727  14
   0  -2  -5 10.9734 68.7268  21
   0   2  -5 60.5475 69.3948  21
   0   2  -4 4806.85 330.933  14
   0   2  -4 4903.19 322.078   9
   0  -2  -4 4914.74 330.098  21
   0   2  -4 4712.99 344.785  21
   0   2  -4 5368.15 354.302   8
   0   2  -3-11.3792 53.2441  14
   0  -2  -3 23.4561 54.8765  14
   0  -2  -3 12.5903 55.1062   7
   0   2  -3 12.8736 53.5959   7
   0  -2  -3-86.3449 71.4201  21
   0   2  -3 13.1901 61.7176  21
   0   2  -3 10.8221 49.5715   9
   0   2  -3-37.0321 58.9497   8
   0  -2  -3 215.003 59.1044   9
   0  -2  -3 31.5435 52.1826   8
   0   2  -2 87451.8 3676.36   4
   0  -2  -2 81637.5 3554.90   4
   0  -2  -1-6.10581 31.9423   4
   0   2   0 735.585 60.4069   4
   0   2   1 15.4051 36.7889  17
   0  -2   2 82141.0 3586.15  17
   0   2   2 81076.9 3503.47  17
   0   2   3 31.1316 66.4884  17
   0  -2   3-40.7811 95.4089  17
   0  -2   4 4772.70 533.939  17
   0   3  -6 20.3836 22.9491  21
   0   3  -5 99.3199 65.8621  14
   0  -3  -5 11.1579 59.3791  14
   0   3  -5 48.6479 61.5078  21
   0  -3  -5 74.5673 60.2344  21
   0   3  -4-16.8788 91.1979  21
   0  -3  -4-95.3617 78.0734  21
   0   3  -4 13.6243 50.4049   9
   0   3  -4 16.4681 70.3460   8
   0   3  -4-14.3998 67.3823  14
   0  -3  -4-29.7471 60.2760  14
   0   3  -3 74704.1 3477.75  14
   0  -3  -3 81669.0 3493.54  14
   0   3  -3 84467.8 3514.36  13
   0   3  -3 87098.6 3518.20   7
   0   3  -3 85550.6 3523.92  21
   0  -3  -3 81806.9 3479.12  21
   0   3  -3 85702.5 3497.84   9
   0  -3  -3 82833.7 3451.02   9
   0  -3  -3 87688.7 3483.27   8
   0   3  -2 55.2335 74.6381   4
   0  -3  -1 87549.1 3577.02   4
   0   3   0-11.3699 27.1485  16
   0  -3   0 4.31110 21.7880  17
   0   3   0 10.7764 29.1117   4
   0   3   1 94657.9 3891.98  17
   0   3   2-16.8342 53.3270  17
   0  -3   2 55.5997 95.7340  17
   0   3   3 81781.8 3629.69  17
   0  -3   3 82763.8 3806.02  17
   0  -3   4 54.9197 90.8799  17
   0  -4  -5-21.4930 56.2235  14
   0   4  -5-10.5101 54.9866  14
   0  -4  -5 10.1460 52.1904  21
   0   4  -5-36.4475 61.4057  21
   0   4  -4 8254.70 498.202  14
   0  -4  -4 9324.10 519.238  14
   0   4  -4 9255.49 538.355  21
   0  -4  -4 9176.19 501.383  21
   0   4  -4 9453.00 515.206   9
   0   4  -3 33.1707 52.8023  14
   0   4  -3-13.1849 51.9219  13
   0  -4  -3-23.4322 54.8198  14
   0   4  -3 14.4286 64.6375  21
   0  -4  -3-30.1664 47.0497  21
   0   4  -3 12.1561 50.6081   9
   0  -4  -3 9.87385 45.2273   8
   0   4  -3 26.1140 49.8831   7
   0   4  -2 13345.3 618.017  11
   0   4  -2 14989.3 859.769   4
   0   4  -2 14691.6 872.080  16
   0   4  -1-17.9051 59.2447   4
   0   4   0 81260.9 3335.01   4
   0  -4   0 79391.5 3317.84  17
   0   4   0 81394.4 3342.63  16
   0   4   1 21.0289 22.0181  17
   0   4   2 14973.8 764.258  17
   0  -4   2 15699.9 906.463  17
   0  -4   3-46.0600 98.3866  17
   0  -4   4 9102.34 817.681  17
   0  -5  -5 1020.11 119.249  21
   0   5  -5 880.636 121.531  21
   0  -5  -5 991.995 116.675  14
   0   5  -5 935.657 111.299  14
   0  -5  -4-62.1302 67.1480  21
   0   5  -4-17.6634 73.5469  21
   0   5  -4-14.7999 61.6276   9
   0   5  -4-67.0903 57.3269  14
   0  -5  -4 71.3018 65.3318  14
   0   5  -3 14455.3 703.170   8
   0   5  -3 12128.4 655.769  14
   0  -5  -3 13723.1 675.049  14
   0   5  -3 14618.0 702.756  13
   0   5  -3 13079.7 682.504   9
   0   5  -3 13570.9 706.986  21
   0  -5  -3 12804.7 649.957  21
   0   5  -3 15910.9 708.639   7
   0   5  -2-32.2434 92.3886   4
   0   5  -2 35.0643 94.7256  16
   0   5  -2-11.7280 41.9154  11
   0   5  -1 7570.20 506.792   4
   0   5  -1 8748.76 532.576  16
   0   5   0 17.7159 43.1390   4
   0  -5   0-14.2572 31.9349  17
   0   5   0 19.3712 49.8168  16
   0   5   2-13.2950 42.1148  11
   0   5   2 23.0023 41.1013  17
   0  -5   2 94.1590 79.3120  17
   0  -5   3 13248.6 951.499  17
   0  -5   4 13.6874 58.4712  20
   0  -5   4 60.9908 116.509  17
   0   6  -5 58.4916 62.2093  21
   0  -6  -5 18.8672 50.9687  21
   0   6  -5-25.5702 47.4684  14
   0  -6  -5-9.03698 52.5019  14
   0   6  -4 874.486 120.227  14
   0  -6  -4 1066.67 138.405  14
   0  -6  -4 975.006 123.430  21
   0   6  -4 969.894 153.248  21
   0   6  -4 716.665 127.518   9
   0   6  -4 1092.23 163.126   8
   0   6  -3 32.6221 56.8857  14
   0  -6  -3-11.4682 54.7665  14
   0   6  -3 26.3406 64.1406   7
   0   6  -3 15.4496 57.1496  21
   0  -6  -3 9.41592 46.7301  21
   0   6  -3 13.5013 68.2347   9
   0   6  -3-57.6441 70.1830   8
   0   6  -2 62057.1 2526.16   9
   0   6  -2 60638.9 2524.44   8
   0   6  -2 58863.0 2594.52  11
   0  -6  -2 57553.3 2513.57  12
   0   6  -1 22.1169 79.0596   4
   0   6  -1 68.6754 78.8531  16
   0   6   0 325959. 12877.2   4
   0   6   0 323293. 12892.0  16
   0  -6   0 303090. 12846.4  17
   0   6   2 59213.2 2610.55  11
   0  -6   2 60746.6 2780.89  17
   0  -6   3-51.0781 109.105  17
   0  -6   4 638.633 231.765  17
   0  -6   4 1129.39 142.725  20
   0   7  -5 1824.68 177.127  21
   0  -7  -5 2264.25 166.410  14
   0   7  -5 2012.22 154.947  14
   0  -7  -4-23.4612 53.7320  21
   0   7  -4 54.4908 79.4988  21
   0   7  -4 15.6344 66.7799   9
   0   7  -4-17.9351 72.6757   8
   0   7  -4-11.9245 62.3809  14
   0  -7  -4 13.0470 61.0472  14
   0  -7  -3 12124.6 609.289  14
   0   7  -3 10989.1 594.264  14
   0   7  -3 12145.8 625.931   7
   0  -7  -3 13008.6 594.981  21
   0   7  -3 12000.5 651.140  21
   0   7  -3 11740.3 639.484   8
   0   7  -3 12589.6 641.464   9
   0   7  -2 40.8781 58.5729  11
   0  -7  -2 28.4156 48.7280  12
   0   7  -2 9.94304 50.2615   8
   0   7  -1 36992.6 1810.54  16
   0   7  -1 39563.5 1817.80   4
   0  -7   0 9.98938 35.7043  17
   0   7   0 28.0777 44.4756  16
   0   7   0 12.3822 45.8073   4
   0  -7   1 36679.3 1619.61  17
   0   7   1 33293.8 1402.84  16
   0   7   2 21.7608 58.7854  11
   0  -7   2-35.7859 83.7215  17
   0  -7   3 11620.4 917.089  17
   0  -7   4-15.1881 61.5659  20
   0  -7   4-65.7845 108.838  17
   0   8  -5 33.4163 54.2514  21
   0   8  -5 8.66798 38.8375   9
   0  -8  -5-63.5117 44.7139  14
   0   8  -5-6.34889 37.8753  14
   0   8  -4 6713.36 432.745   8
   0  -8  -4 6226.00 374.225  14
   0   8  -4 5664.14 355.170  14
   0   8  -4 5332.38 389.493   9
   0   8  -4 6062.56 416.947  21
   0   8  -3-20.7285 43.1483  14
   0  -8  -3-11.1249 47.5183  14
   0   8  -3 13.1117 58.7382   7
   0  -8  -3 37.0117 43.2947  21
   0   8  -3-16.2314 69.3298  21
   0   8  -3 14.9113 56.9672   9
   0   8  -3-15.4578 57.1799   8
   0   8  -2 22825.2 1267.06   4
   0   8  -2 20124.1 1259.31  16
   0   8  -2 20378.9 1104.36  11
   0  -8  -2 20155.6 965.279  12
   0   8  -2 22783.5 981.610   8
   0   8  -1-27.8333 84.0718  16
   0   8  -1-26.5784 84.1998   4
   0  -8   0 148014. 6202.92  17
   0   8   0 154012. 6266.33  16
   0  -8   1-23.3069 70.3938  17
   0   8   1 3.99757 17.4968  16
   0   8   2 20001.0 1071.91  11
   0  -8   3-56.3527 107.669  17
   0  -8   4 6236.39 402.064  20
   0  -8   4 6181.45 698.800  17
   0   9  -5 4981.17 306.207   9
   0   9  -5 5197.87 326.149  21
   0  -9  -4-45.8937 62.0037  14
   0   9  -4-92.9477 58.3704  14
   0   9  -4-17.9425 68.5607   8
   0   9  -4 16.0784 61.4405   9
   0   9  -4 109.103 86.8472  21
   0  -9  -4-11.2005 55.6025  21
   0   9  -3 56672.1 2519.30  14
   0  -9  -3 61091.0 2533.53  14
   0   9  -3 58331.3 2553.99   7
   0   9  -3 57608.9 2582.56   8
   0  -9  -3 55873.1 2581.93  12
   0   9  -3 57006.9 2578.12   9
   0   9  -3 55602.6 2583.08  21
   0   9  -2-11.0616 50.6685   8
   0   9  -2 57.7992 55.2046  11
   0  -9  -2-10.7133 44.6023  12
   0   9  -2-46.1683 124.721  16
   0   9  -2 85.2131 115.099   4
   0   9  -1 89544.7 4007.38  16
   0   9  -1 91882.9 3996.89   4
   0  -9   0 12.4103 42.7448  17
   0   9   0 38.0128 65.4567  16
   0  -9   1 90074.2 3924.29  17
   0   9   2-29.7233 69.5484  11
   0  -9   3 58961.0 2996.79  17
   0  -9   4-138.025 197.758  17
   0  -9   4-16.2103 63.8861  20
   0  -9   5 4300.15 242.569  20
   0  10  -5 56.2454 38.3749   9
   0  10  -5-39.6788 54.4282  21
   0  10  -4 4101.68 255.506  14
   0 -10  -4 4318.09 265.645  14
   0  10  -4 3471.41 303.053  21
   0  10  -4 3768.69 298.433   9
   0  10  -4 4397.76 327.762   8
   0 -10  -3 68.4066 80.0197  12
   0  10  -3-16.4145 58.6607   9
   0  10  -3 81.9343 71.7231   8
   0 -10  -3 28.7200 51.7245  21
   0 -10  -3-20.0668 51.6065  14
   0  10  -2 17619.1 819.679   8
   0 -10  -2 16145.1 810.984  12
   0  10  -2 16890.2 1006.51  11
   0  10  -2 18608.1 1161.33  16
   0  10  -2 17826.1 1113.32   4
   0  10  -1-33.5756 78.5648  16
   0 -10  -1 35.8643 40.5577  12
   0  10  -1 125.946 85.0720   4
   0  10   0 96986.0 4119.54  16
   0 -10   0 95103.9 4024.77  17
   0 -10   1 27.0481 68.3581  17
   0 -10   2 17923.1 1098.96  17
   0  10   2 16778.1 1014.87  11
   0 -10   3-60.7948 116.156  17
   0 -10   4 4674.92 610.743  17
   0 -10   4 4294.17 323.836  20
   0 -10   5-6.46977 31.5094  20
   0  11  -5 37.2973 45.4202  21
   0  11  -5 15.0903 36.0445   9
   0 -11  -4 34.3462 43.3998  14
   0  11  -4 32.2630 63.5284   9
   0  11  -4-17.3352 72.1720   8
   0  11  -4-124.566 83.2660  21
   0 -11  -3 35285.1 1654.65  12
   0  11  -3 36768.9 1646.68   8
   0  11  -3 36135.3 1650.55   9
   0  11  -2 52.4090 100.124  16
   0  11  -2 37.8956 88.6716  11
   0 -11  -2 61.7673 60.1834  12
   0  11  -2 12.1371 56.8121   8
   0 -11  -1 96024.6 3866.47   1
   0  11  -1 100452. 4194.30  16
   0  11  -1 104212. 4180.88   4
   0 -11   0 9.17893 48.8166   1
   0 -11   0 29.0665 60.5089  17
   0  11   0 24.6463 57.6645  16
   0 -11   1 94435.5 3961.93   1
   0 -11   1 99541.2 4198.26  17
   0 -11   2-9.50669 45.3999   1
   0 -11   2 44.6097 85.2140  17
   0  11   2 38.4875 82.1971  11
   0 -11   4-16.5086 67.0054  20
   0 -11   4-346.732 256.547  17
   0 -11   5-6.19223 32.9298  20
   0  12  -5-25.5406 45.9976  21
   0  12  -5 20.8658 34.5180   9
   0  12  -4 1722.36 192.975   8
   0  12  -4 1852.49 191.322   9
   0  12  -4 1657.62 192.823  21
   0  12  -3 50.6118 64.4561   8
   0 -12  -3-18.3792 70.2194  12
   0  12  -2 10711.9 765.717  11
   0  12  -2 9905.55 512.144   8
   0  12  -1-40.5465 102.460  16
   0 -12  -1 17.6890 39.6217  12
   0 -12  -1 37.8806 40.9327  10
   0 -12  -1-10.4123 54.4700   1
   0 -12   0 145.183 61.4815   1
   0  12   0 165.675 91.6424  16
   0 -12   0 227.736 68.3966  17
   0 -12   1 10.2502 45.9192   1
   0 -12   1-31.1169 78.6313  17
   0 -12   2 9358.26 499.680   1
   0 -12   2 10927.2 812.468  17
   0  12   2 9893.82 753.200  11
   0 -12   3 48.3008 68.7975  20
   0 -12   4 2295.35 225.599  20
   0 -12   5-5.76533 31.6331  20
   0  13  -5 296.990 63.1901  21
   0  13  -5 275.326 51.9903   9
   0  13  -4-16.8949 72.1716  21
   0  13  -4 62.8641 73.5432   8
   0  13  -4 31.2667 61.5729   9
   0 -13  -3 5169.27 392.658  12
   0  13  -3 6266.95 398.494   8
   0  13  -2 47.3055 90.3750  11
   0 -13  -2 42.1274 53.6678  12
   0  13  -2 26.0935 54.3358   8
   0 -13  -1 14861.9 708.563  12
   0 -13  -1 13980.7 719.217   1
   0  13  -1 15562.4 699.469   8
   0  13  -1 14738.7 999.462  16
   0 -13  -1 14794.5 691.998  10
   0 -13   0 4.61119 24.1375  10
   0  13   0-30.7827 65.7473  16
   0 -13   0 23.3132 57.8563   1
   0 -13   1 14937.1 905.890  17
   0 -13   1 14583.1 716.695   1
   0  13   2-48.3231 103.212  11
   0 -13   2-97.9574 114.595  17
   0 -13   2-35.6616 49.5080   1
   0 -13   2 13.2050 52.0194  20
   0 -13   3 6224.45 407.852  20
   0 -13   3 6078.99 674.908  17
   0 -13   4 31.6614 69.2999  20
   0 -13   5 155.832 38.9409  20
   0  14  -5-6.53116 34.1675  21
   0  14  -4 4982.48 370.587  21
   0  14  -4 5758.02 375.135   9
   0 -14  -3-19.3546 73.9571  12
   0  14  -3 83.0627 63.4838   8
   0  14  -2 103.817 110.932  11
   0 -14  -2 120.116 65.8377  12
   0  14  -2 80.1460 61.3160   8
   0  14  -1 48.4694 80.1877  16
   0 -14  -1 10.9490 46.7764  12
   0 -14  -1 103.627 58.0366   1
   0 -14  -1-9.26122 38.5676  10
   0  14   0 472.874 140.957  16
   0 -14   0 366.530 86.8444  17
   0 -14   0 286.989 81.3329   1
   0 -14   0 184.835 41.3862  10
   0 -14   1 12.8162 53.3565   1
   0 -14   1-33.9715 79.4769  17
   0 -14   2 39.4183 56.2720   1
   0 -14   2 254.442 128.658  17
   0  14   2 107.010 114.342  11
   0 -14   2 139.807 61.3278  20
   0 -14   3 16.8391 80.4195  20
   0 -14   3-64.8925 123.961  17
   0 -14   4 7720.04 460.575  20
   0 -14   5 4.49154 26.7909  20
   0  15  -5 250.116 48.9323  21
   0  15  -4 15.2755 68.4608  21
   0  15  -4 65.7061 60.2269   8
   0  15  -4 71.8771 62.9507   9
   0 -15  -3 1097.34 171.858  12
   0  15  -3 1398.94 166.737   8
   0  15  -2 56.2606 107.472  11
   0 -15  -2-48.7185 63.9561  12
   0  15  -2-13.4893 53.1268   8
   0 -15  -1 41421.2 1817.99  12
   0 -15  -1 42077.9 1795.81  10
   0  15  -1 38811.1 2212.01  11
   0  15  -1 42347.8 2226.23  16
   0 -15   0 31.9180 35.5556  10
   0 -15   0-14.5046 58.7773   1
   0 -15   1 41012.7 2010.53  17
   0  15   1 42141.2 2259.57  11
   0 -15   1 40425.6 1759.02  20
   0 -15   1 39744.1 1787.99   1
   0 -15   2-14.3607 62.8606   1
   0  15   2-58.9611 148.995  11
   0 -15   2-14.5802 60.7069  20
   0 -15   2 51.9134 131.186  17
   0 -15   3 1318.97 170.327  20
   0 -15   3 1155.67 292.220  17
   0 -15   4-28.4157 65.0892  20
   0 -15   5 214.195 35.5679  20
   0  16  -5 4.13433 22.3379  21
   0  16  -4 2028.72 175.491   8
   0  16  -4 1573.72 174.312  21
   0  16  -4 1988.98 184.752   9
   0 -16  -3 78.4580 83.7930  12
   0  16  -3 60.8039 71.1407   8
   0  16  -3-19.1911 75.5883   9
   0 -16  -2 15556.7 820.811  12
   0  16  -2 16639.2 793.448   8
   0  16  -2 14555.7 1139.03  11
   0 -16  -1 11.1968 47.8328  10
   0  16  -1-61.8386 156.266  11
   0 -16  -1-26.9259 57.5112  12
   0 -16   0 2290.21 163.494  10
   0  16   0 1796.51 359.809  11
   0 -16   1 15.6759 63.5212   1
   0  16   1-67.2756 181.741  11
   0 -16   1-5.51326 28.8416  10
   0 -16   1 23.1067 49.3484  20
   0 -16   1 35.8438 76.5507  17
   0 -16   2 17465.5 1163.88  17
   0 -16   2 16457.7 840.434   1
   0  16   2 17044.4 1236.27  11
   0 -16   2 16943.5 844.731  20
   0 -16   3 62.8096 103.936  17
   0 -16   4 1894.48 179.788  20
   0  17  -4 90.1627 65.0971  21
   0  17  -4 12.2921 46.9618   9
   0  17  -4-18.9885 41.5558   8
   0  17  -3 31643.2 1407.65   8
   0 -17  -3 28262.9 1446.70  12
   0  17  -3 32944.8 1467.51   9
   0  17  -2-26.0135 54.1616   8
   0 -17  -2-17.9408 76.6398  12
   0  17  -2-63.6650 171.991  11
   0 -17  -1 12987.3 646.118  10
   0 -17  -1 13123.8 676.785  12
   0 -17   0 8.67143 37.0387  10
   0  17   0-70.7137 116.981  11
   0 -17   0 10.9034 42.9376  12
   0 -17   0-17.5152 57.9503   1
   0 -17   1 12867.7 684.014   1
   0 -17   1 12126.4 631.435  20
   0 -17   1 12975.2 577.902  10
   0 -17   1 11943.6 825.860  17
   0  17   1 10644.1 1019.54  11
   0 -17   2 104.937 112.056  17
   0 -17   2-15.1788 63.1933  20
   0  17   2-68.8482 185.989  11
   0 -17   4-23.3911 56.9660  20
   0  18  -4 1370.40 119.403   8
   0  18  -4 1226.03 137.087  21
   0 -18  -3-37.6668 80.4440  12
   0  18  -3 61.8971 61.4372   8
   0  18  -3-18.0766 71.1853   9
   0 -18  -2 4631.53 351.454  12
   0  18  -2 5012.04 623.909  11
   0 -18  -1 25.6239 53.3784  10
   0 -18  -1 64.5582 68.9684  12
   0 -18   0 13207.2 744.793   1
   0 -18   0 14250.9 669.531  10
   0 -18   0 14424.2 698.218  12
   0 -18   1-12.0400 48.7886  20
   0 -18   1 7.06360 34.4012  10
   0  18   1 80.2701 171.431  11
   0 -18   1 36.6265 78.2226   1
   0  18   2 4955.37 647.100  11
   0 -18   2 4676.04 325.231  20
   0 -18   2 4624.99 530.185  17
   0 -18   3-45.3942 79.1782  20
   0 -18   4 1647.98 151.872  20
   0  19  -4 57.9707 53.0624  21
   0  19  -3 18599.2 925.829   9
   0 -19  -3 18101.8 928.613  12
   0  19  -2-133.608 230.050  11
   0 -19  -2 57.1847 83.4293  12
   0  19  -2 18.9352 67.6680   9
   0 -19  -1 39961.6 1782.47  12
   0  19  -1 36033.7 2275.45  11
   0 -19  -1 39437.2 1734.50  10
   0  19   0-82.0507 191.961  11
   0 -19   0 13.9310 59.5108  12
   0 -19   0-21.9830 58.4570  10
   0 -19   1 38823.1 1632.19  10
   0  19   1 35197.8 2299.33  11
   0 -19   1 37639.1 1674.16  20
   0 -19   2 6.62114 37.4219  10
   0 -19   2 58.2634 60.6462  20
   0 -19   3 19795.1 870.864  10
   0 -19   3 20333.5 962.151  20
   0 -19   4 34.5780 47.4499  20
   0  20  -4 3486.75 217.529  21
   0  20  -3-15.4204 64.1981   9
   0 -20  -3 16.9534 68.6978  12
   0 -20  -2 8487.77 536.665  12
   0  20  -2 9163.45 540.522   9
   0 -20  -1 54.1236 75.1227  12
   0  20  -1-79.0234 184.882  11
   0 -20  -1 39.4358 53.2859  10
   0 -20   0 39625.7 1732.10  12
   0 -20   0 38442.3 1684.76  10
   0 -20   1-8.77454 41.9059  10
   0  20   1 90.5214 193.325  11
   0 -20   1-22.8898 48.8878  20
   0 -20   2 8592.64 420.979  10
   0 -20   2 8499.50 484.976  20
   0 -20   3 27.0058 29.6535  10
   0 -20   3 24.7240 56.6342  20
   0  21  -4-11.7574 27.5107  21
   0  21  -3 4229.35 303.638  21
   0  21  -3 4705.54 311.030   9
   0 -21  -2 37.7165 72.0469  12
   0  21  -2-34.8623 70.6344   9
   0 -21  -1 9635.05 557.848  12
   0  21  -1 8040.48 904.138  11
   0 -21  -1 8857.19 492.107  10
   0  21   0-89.6313 226.498  11
   0 -21   0 32.6799 64.3589  12
   0 -21   0 48.4023 57.8002  10
   0 -21   1 9638.19 481.121  10
   0  21   1 8632.08 988.639  11
   0 -21   1 9249.44 490.209  20
   0 -21   2-12.4362 54.4566  20
   0 -21   2 71.0793 40.7671  10
   0 -21   3 5433.86 325.458  20
   0  22  -3 11.9511 59.3117  21
   0  22  -3-11.6512 50.9958   9
   0 -22  -2 3829.30 304.543  12
   0  22  -2 3566.42 283.671   9
   0 -22  -1-55.7279 88.7381  12
   0 -22   0 2038.36 214.150  12
   0  22   0 2075.19 454.111  11
   0 -22   0 1761.37 167.125  10
   0 -22   1 26.5885 60.8945  12
   0 -22   1-9.65388 43.2477  10
   0 -22   2 3137.79 227.802  20
   0 -22   3 26.5047 44.6637  20
   0  23  -3 1148.14 125.072  21
   0  23  -3 1288.79 127.349   9
   0 -23  -2 49.8431 70.9724  12
   0  23  -2 14.1613 61.9894   9
   0 -23  -1 4901.45 350.567  12
   0  23  -1 4270.45 313.550   9
   0 -23   0 84.7694 77.7328  12
   0 -23   1 5310.00 342.654  12
   0 -23   2-9.04371 42.3162  20
   0 -23   2 30.1482 54.2959  12
   0 -23   3 1404.46 118.427  20
   0  24  -3-7.68311 38.8311  21
   0  24  -2 3884.44 276.826   9
   0 -24  -2 4766.15 316.775  12
   0 -24  -1-16.7344 61.9091  12
   0  24  -1-27.0355 50.0121   9
   0 -24   0 2837.23 250.994  12
   0 -24   1 39.8044 56.6955  12
   0 -24   2 4408.74 272.686  12
   0 -24   3 33.2414 30.7909  20
   0  25  -3 269.123 46.6433  21
   0  25  -2 29.0127 40.2947   9
   0 -25  -2 62.6581 56.1630  12
   0 -25  -1 8187.58 491.256  12
   0  25  -1 8707.31 462.860   9
   0 -25   0 14.7361 61.3519  12
   0 -25   1 9814.07 524.468  12
   0 -25   2-8.78566 41.9575  12
   0 -26  -2 111.163 50.3539  12
   0 -26  -1-38.7453 49.3658  12
   0 -26   0 11471.0 599.475  12
   0 -26   1-32.8703 47.9743  12
   0 -26   2 144.965 45.8834  12
   0  27  -2-18.9195 33.5453  21
   0 -27  -1 5224.93 314.105  12
   0 -27   0 64.0326 50.0019  12
   0 -27   1 5199.40 300.940  12
   1   0  -6 32.2749 21.4864  14
  -1   0  -6 5.50230 22.7693  14
   1   0  -5-20.8819 53.7536  14
  -1   0  -5-78.9617 74.3990  14
   1   0  -5-78.5316 85.7532  21
  -1   0  -4-16.7210 76.5936  14
   1   0  -4-13.5536 62.0864  14
  -1   0  -4-12.9470 52.4677   9
   1   0  -4-29.9096 60.6030   8
   1   0  -4-14.9148 91.2163  21
  -1   0  -3 26.2008 51.5919  13
  -1   0  -3 25.0954 47.9402  14
   1   0  -3 32.7208 46.5903  14
   1   0  -3-35.5462 58.8059   4
   1   0  -3 130.279 67.8727  21
  -1   0  -3-35.3014 70.1883  21
  -1   0  -3 33.9168 49.4854   8
   1   0  -3-8.53307 42.3516   9
   1   0  -3 11.6832 49.9058   8
  -1   0  -3 30.7592 43.7975   9
  -1   0  -2 23.0866 69.7348  16
   1   0  -2 23.3160 62.9936   4
   1   0  -1 6.75769 34.1551  18
  -1   0  -1-22.0134 42.0518  16
  -1   0  -1 39.9193 38.1291  11
   1   0   0 12.5107 10.7411  15
  -1   0   0 33.9482 31.1057  11
  -1   0   1 20.9392 48.9876  17
  -1   0   1-14.0602 39.1518  11
   1   0   1 6.76621 31.6595  18
  -1   0   2-22.0874 84.3877  17
  -1   0   3 34.4139 80.5147  17
   1   0   3-39.2690 91.8729  17
   1   1  -6 169.775 28.3778  14
  -1   1  -6 115.519 27.1486  14
   1   1  -5 1076.85 125.979  14
   1   1  -5 983.096 129.099  21
   1  -1  -5 1031.38 130.959  21
  -1   1  -5 1269.67 153.145  14
  -1   1  -4 3434.42 268.125   8
   1   1  -4 3034.45 219.059   9
   1   1  -4 3306.42 261.460   8
   1  -1  -4 3295.22 250.485   8
  -1   1  -4 2870.63 236.691   9
   1   1  -4 2916.01 235.834  14
  -1   1  -4 3096.32 262.419  14
   1  -1  -4 3185.72 252.833  21
   1   1  -4 2958.23 253.575  21
  -1   1  -4 2534.11 204.449   3
  -1  -1  -3 6882.12 366.973   8
   1  -1  -3 6164.37 361.385   8
   1   1  -3 6209.65 369.321   8
   1   1  -3 5894.49 353.331  14
  -1   1  -3 5421.13 359.183  14
  -1   1  -3 6308.78 379.321  13
   1  -1  -3 6219.31 330.383   9
   1   1  -3 6454.32 347.389   9
  -1  -1  -3 6602.76 353.395   9
  -1   1  -3 6199.42 357.364   9
   1  -1  -3 5860.21 357.220  21
   1   1  -3 6471.58 376.784  21
  -1   1  -3 5842.84 366.418  21
  -1  -1  -3 5605.39 354.450  21
   1  -1  -3 5394.29 487.253   4
   1   1  -3 5807.58 532.043   4
   1   1  -3 6696.89 389.886   7
   1  -1  -3 6076.24 373.701   7
  -1   1  -2 46555.3 2175.17  16
   1   1  -2 46619.6 2172.09   4
   1  -1  -2 47680.2 2131.98   4
  -1   1  -1 170378. 7310.96  16
  -1  -1  -1 177219. 7267.73  16
  -1   1  -1 177650. 7246.66  11
   1  -1  -1 180556. 7253.35  18
   1   1  -1 178414. 7251.50  18
  -1   1   0 10697.7 486.154  11
   1   1   0 9711.66 424.023  15
  -1  -1   1 186873. 7487.95  17
  -1   1   1 179089. 7428.12  11
   1  -1   1 180312. 7428.93  18
   1   1   1 180422. 7430.17  18
  -1   1   1 185162. 7443.62  17
  -1  -1   2 49717.9 2200.39  17
  -1   1   2 46153.0 2143.46  17
  -1  -1   3 6479.49 537.407  17
  -1   1   3 6202.55 505.731  17
   1  -1   3 5602.82 539.272  17
   1   1   3 5047.47 486.628  17
   1  -1   4 2748.77 401.535  17
  -1  -2  -6 2001.54 117.685  14
   1  -2  -6 2066.04 115.719  14
   1   2  -6 2484.71 119.063  14
  -1   2  -6 2195.22 118.494  14
  -1   2  -6 2413.82 122.079  21
   1   2  -6 2459.60 123.490  21
  -1   2  -5 6434.56 396.303  14
   1   2  -5 6508.51 374.713  14
   1  -2  -5 7450.40 391.494  21
   1   2  -5 6560.80 388.739  21
   1  -2  -4 2077.30 194.167   8
  -1   2  -4 1955.87 188.378   9
   1   2  -4 1825.16 195.311   8
  -1   2  -4 1953.17 202.459   8
   1   2  -4 2089.13 175.962   9
   1  -2  -4 1745.15 184.957  21
   1   2  -4 1826.52 202.596  21
   1   2  -4 1766.20 177.268  14
  -1   2  -4 1566.13 186.256  14
   1  -2  -3 6323.21 366.880  14
  -1  -2  -3 6475.47 384.421  14
  -1   2  -3 6057.15 376.222  14
   1   2  -3 6259.99 364.781  14
   1   2  -3 7035.47 400.842   7
   1  -2  -3 6896.77 392.602   7
   1  -2  -3 6348.77 367.041  21
   1   2  -3 6270.44 387.536  21
  -1   2  -3 6769.96 394.333  21
  -1  -2  -3 6334.41 367.753  21
   1   2  -3 6178.75 565.693   4
   1  -2  -3 6178.82 493.781   4
   1   2  -3 6184.58 380.932   8
   1  -2  -3 6788.99 371.672   8
  -1  -2  -3 6709.90 373.871   8
  -1  -2  -3 6468.63 356.249   9
   1   2  -3 5846.80 353.708   9
  -1   2  -3 6561.98 377.471   9
  -1   2  -2 20996.9 1100.61  16
   1   2  -2 19589.4 1077.45   4
   1  -2  -2 19382.7 996.549   4
   1   2  -1 162634. 6399.90  18
   1  -2  -1 149298. 6386.12  18
  -1   2  -1 157281. 6388.21  11
  -1   2  -1 148772. 6454.38  16
  -1  -2  -1 157805. 6366.04  16
  -1   2   0 1267.09 118.408  11
   1  -2   0 1184.77 69.8284  15
   1   2   0 1149.03 68.1783  15
   1  -2   1 155012. 6558.79  18
  -1   2   1 162506. 6538.93  17
  -1   2   1 159000. 6565.69  11
  -1  -2   1 164556. 6625.00  17
   1  -2   2 21302.6 1144.90  17
  -1   2   2 20344.0 1035.71  17
  -1  -2   2 22445.4 1136.25  17
  -1   2   3 6442.15 494.174  17
  -1  -2   3 5783.54 538.420  17
   1  -2   3 6805.05 598.849  17
   1   2   3 5590.34 502.045  17
   1  -2   4 1454.66 302.794  17
  -1  -2   4 1811.89 317.108  17
   1   3  -5 846.077 119.738  21
   1  -3  -5 833.871 113.493  21
  -1  -3  -5 785.846 120.327  14
  -1   3  -5 856.857 129.965  14
   1   3  -5 597.331 93.2319  14
   1  -3  -5 888.448 111.165  14
   1  -3  -4 6782.15 411.594  14
   1   3  -4 6618.59 404.517  14
  -1   3  -4 6808.22 428.150  14
  -1  -3  -4 7066.44 434.236  14
   1   3  -4 7237.81 447.366   8
  -1   3  -4 7144.30 424.203   9
   1   3  -4 6723.35 398.615   9
   1  -3  -4 7352.48 415.821  21
   1   3  -4 6315.46 427.008  21
   1   3  -3 12319.6 908.921   4
   1   3  -3 13825.5 687.324   8
  -1  -3  -3 13449.6 643.875   9
   1  -3  -3 14306.6 659.150   8
  -1   3  -3 14790.4 686.679   8
  -1   3  -3 11527.0 658.279  14
   1  -3  -3 13468.5 662.789  14
   1   3  -3 11890.1 646.871  14
  -1  -3  -3 13230.7 677.171  14
  -1   3  -3 13566.7 687.634  13
  -1   3  -3 13447.2 675.322   9
   1   3  -3 14095.1 667.561   9
  -1   3  -3 13793.2 692.001  21
   1   3  -3 13980.6 693.925  21
   1  -3  -3 12659.4 650.514  21
  -1  -3  -3 13496.4 655.434  21
   1   3  -3 14687.1 701.556   7
   1  -3  -3 14348.7 686.164   7
   1   3  -2 34161.4 1504.35   4
   1  -3  -2 34490.7 1360.55   4
  -1   3  -2 37312.7 1543.93  16
   1   3  -2 28538.1 1194.12  18
  -1   3  -2 26598.6 1182.70  11
   1   3  -2 27583.4 1190.70  11
  -1   3  -1 107214. 4439.83  11
  -1  -3  -1 106620. 4357.76  16
   1   3   0 1889.39 99.9983  15
   1  -3   0 1865.97 100.250  15
  -1   3   0 1701.06 160.906  11
  -1   3   1 113715. 4584.92  17
  -1   3   1 108483. 4655.83  11
  -1   3   2 38871.3 1704.17  17
  -1  -3   2 37707.5 1832.36  17
   1  -3   2 36747.4 1846.43  17
   1  -3   3 13941.6 945.857  17
   1   3   3 12683.5 805.717  17
  -1  -3   3 11645.2 859.204  17
  -1  -3   4 6740.54 645.738  17
   1  -3   4 5583.80 619.815  17
   1   4  -5 811.369 120.227  21
  -1   4  -5 1168.76 135.224  14
  -1  -4  -5 1140.20 135.707  14
   1  -4  -5 1098.92 119.253  14
   1   4  -5 1200.64 121.160  14
  -1   4  -4 481.697 110.100  14
  -1  -4  -4 705.111 127.006  14
   1  -4  -4 632.640 112.043  14
   1   4  -4 510.687 98.6236  14
   1   4  -4 710.964 134.842  21
   1  -4  -4 867.579 123.906  21
  -1   4  -4 738.424 123.169   9
   1   4  -4 787.204 133.291   8
   1   4  -4 548.550 100.027   9
   1  -4  -3 912.313 105.942   8
   1   4  -3 810.501 111.899   9
  -1   4  -3 946.415 125.688   9
   1   4  -3 996.497 129.429   8
  -1   4  -3 772.808 120.393   8
  -1   4  -3 689.012 111.120  13
  -1  -4  -3 725.463 112.186  14
   1  -4  -3 734.655 105.044  14
  -1   4  -3 667.872 110.968  14
   1   4  -3 606.635 96.0358  14
   1  -4  -3 823.053 106.495  21
   1   4  -3 846.688 125.963  21
  -1   4  -3 860.506 126.634  21
  -1  -4  -3 955.579 108.341  21
   1   4  -3 666.092 195.435   4
   1  -4  -3 795.713 116.364   7
   1   4  -3 756.277 118.690   7
  -1   4  -2 11327.8 551.742  11
   1   4  -2 10841.3 553.368  18
  -1   4  -2 11268.6 746.297  16
   1  -4  -2 10904.1 585.439   4
   1   4  -2 10451.4 723.770   4
  -1   4  -1 192966. 8181.66  11
   1   4  -1 207383. 8250.98   4
  -1   4   0 527746. 19005.2  11
   1   4   0 471215. 18853.1  15
   1  -4   0 469673. 18855.0  15
  -1   4   1 194717. 8450.91  11
  -1   4   1 207618. 8327.59  17
   1   4   2 10677.3 547.656  18
  -1   4   2 10727.9 558.106  17
  -1   4   2 10168.8 543.472  11
  -1  -4   2 12073.2 733.878  17
   1  -4   2 11968.2 745.035  17
   1  -4   3 752.230 211.120  17
  -1  -4   3 801.732 215.003  17
  -1  -4   4 602.653 204.625  17
   1  -4   4 842.359 245.447  17
   1   5  -5 186.691 75.8388  21
   1  -5  -5 238.450 69.6552  21
  -1   5  -5 171.620 69.7597  14
  -1  -5  -5 77.5252 62.8863  14
   1  -5  -5 145.821 57.6833  14
   1   5  -5 139.191 53.9701  14
   1  -5  -4 2280.51 194.219  14
   1   5  -4 2071.62 185.752  14
  -1   5  -4 2307.51 208.655  14
  -1  -5  -4 1890.07 198.437  14
  -1   5  -4 2254.97 220.779   8
   1   5  -4 2295.81 224.851   8
  -1   5  -4 2066.48 203.286   9
   1   5  -4 1895.80 187.426   9
   1  -5  -4 2078.56 188.357  21
   1   5  -4 2391.33 227.772  21
   1   5  -3 7967.85 723.453   4
  -1   5  -3 9172.07 508.987   8
   1  -5  -3 9288.57 487.233  14
   1   5  -3 8561.93 474.440  14
  -1   5  -3 8348.24 485.259  14
  -1  -5  -3 9122.49 501.368  14
  -1   5  -3 9326.59 513.083  13
  -1   5  -3 10308.0 537.445  21
  -1  -5  -3 9397.48 475.987  21
   1   5  -3 9753.05 529.974  21
   1  -5  -3 9029.25 472.447  21
  -1   5  -3 9505.79 513.271   9
   1   5  -3 9160.00 497.461   9
   1   5  -3 9192.84 517.250   7
   1  -5  -3 9955.69 509.364   7
  -1   5  -2 39227.9 1723.68  11
  -1   5  -2 41323.1 1966.32  16
   1  -5  -2 36271.3 1673.62   4
   1   5  -2 35999.3 1897.87   4
   1   5  -2 38397.1 1726.31  18
   1   5  -2 41544.5 1680.07   8
   1   5  -1 22444.7 1121.63   4
  -1   5  -1 22982.1 1134.12  16
  -1   5  -1 22008.1 1081.80  11
   1   5   0 22547.1 975.962  15
   1  -5   0 23151.3 978.512  15
  -1   5   0 24378.1 1132.32  11
  -1   5   1 23257.6 1121.83  11
  -1   5   2 41000.3 1839.07  11
  -1   5   2 41794.4 1765.58  17
   1   5   2 40192.0 1838.73  18
   1  -5   2 40883.5 2020.27  17
  -1  -5   2 42636.7 2017.01  17
  -1  -5   3 8904.60 735.877  17
   1  -5   3 8991.08 767.756  17
  -1  -5   4 1668.62 169.164  20
   1  -5   4 2091.20 389.441  17
  -1  -5   4 2072.94 359.366  17
   1   6  -5 2599.77 214.629  21
   1  -6  -5 3117.90 198.885  14
  -1  -6  -5 2825.59 209.639  14
   1   6  -5 2898.95 191.037  14
  -1   6  -5 2791.95 204.058  14
   1   6  -5 2920.78 227.599   8
  -1   6  -5 2634.99 202.375   9
   1  -6  -4 9995.86 534.044  14
  -1   6  -4 9932.12 547.981  14
  -1  -6  -4 10270.4 558.949  14
   1   6  -4 9589.99 520.182  14
  -1   6  -4 9683.14 573.698   8
   1   6  -4 10093.4 583.506  21
   1  -6  -4 11577.7 546.286  21
  -1   6  -4 9772.92 562.726   9
   1   6  -4 9538.39 545.847   9
   1   6  -3 6071.09 616.795   4
  -1   6  -3 6558.75 385.961   8
   1   6  -3 5638.37 378.578   8
   1   6  -3 5656.07 341.625  14
  -1   6  -3 5520.34 351.531  14
  -1  -6  -3 5829.60 365.722  14
   1  -6  -3 6199.87 354.118  14
  -1   6  -3 6500.80 383.908  13
   1   6  -3 5343.77 378.683  21
  -1  -6  -3 6218.96 343.546  21
  -1   6  -3 6094.56 391.390  21
   1  -6  -3 6557.92 348.543  21
   1   6  -3 6475.70 376.763   9
  -1   6  -3 5861.50 375.426   9
   1   6  -3 6385.45 387.723   7
  -1   6  -2 14172.5 948.168  16
   1  -6  -2 14760.6 708.085  12
  -1  -6  -2 14414.5 709.012  12
  -1   6  -2 14714.2 795.291  11
   1   6  -2 17030.1 733.262   8
  -1   6  -2 15370.5 712.921   8
   1   6  -1 83481.2 3636.82   4
  -1   6  -1 83708.8 3651.46  16
  -1   6  -1 84217.4 3607.34  11
   1   6   0 28541.8 1328.63   4
   1   6   0 30006.9 1238.98  15
   1  -6   0 29642.3 1240.98  15
  -1   6   0 28177.6 1404.30  11
  -1  -6   0 30261.4 1314.38  17
  -1   6   1 82314.4 3474.79  11
   1  -6   1 78236.0 3479.42  17
  -1   6   2 16392.6 818.867  11
   1  -6   2 13622.4 908.589  17
   1   6   2 13948.7 740.602  17
  -1  -6   2 15567.6 931.482  17
  -1  -6   3 5322.81 570.757  17
   1  -6   3 5281.67 581.834  17
   1  -6   4 8574.21 852.638  17
  -1  -6   4 9806.77 858.485  17
  -1  -6   4 9422.62 513.888  20
   1   7  -5 1728.11 164.199  21
  -1   7  -5 1660.61 145.418  14
   1   7  -5 1882.35 138.253  14
   1  -7  -5 2115.60 147.483  14
  -1  -7  -5 1951.36 156.203  14
   1   7  -5 1715.98 167.069   8
  -1   7  -5 1500.84 147.555   9
  -1  -7  -4 3031.94 242.106  14
   1  -7  -4 2940.39 223.888  14
  -1   7  -4 2416.39 220.029  14
   1   7  -4 2706.51 212.009  14
  -1   7  -4 3340.01 271.278   8
   1  -7  -4 3521.33 237.573  21
   1   7  -4 3072.34 266.536  21
   1   7  -4 2579.77 231.564   9
  -1   7  -4 3021.02 255.745   9
   1   7  -3 7108.83 699.444   4
  -1   7  -3 7616.37 446.345   8
   1   7  -3 7918.44 459.287   8
  -1  -7  -3 6789.55 415.319  14
   1  -7  -3 7680.87 410.658  14
  -1   7  -3 6605.71 403.988  14
   1   7  -3 7507.06 404.910  14
  -1   7  -3 7553.00 439.490  13
   1   7  -3 7816.75 461.021  21
   1  -7  -3 7719.55 400.783  21
  -1   7  -3 7247.75 449.071  21
  -1  -7  -3 7928.49 402.954  21
   1   7  -3 7065.47 433.012   7
  -1   7  -3 7167.74 439.639   9
   1   7  -3 7113.01 429.630   9
  -1  -7  -2 25546.7 1178.33  12
  -1   7  -2 24532.8 1296.15  11
   1  -7  -2 25496.8 1177.49  12
  -1   7  -2 28428.2 1198.49   9
   1   7  -2 27043.3 1195.11   8
  -1   7  -2 27638.9 1183.28   8
   1   7  -2 26832.6 1179.51   7
  -1   7  -1 21578.4 1157.62  11
  -1   7  -1 23703.8 1205.00  16
   1   7  -1 24006.2 1193.79   4
  -1  -7   0 2468.31 192.425  17
   1  -7   0 2283.59 183.117  17
   1   7   0 2096.12 197.636   4
   1  -7   0 2218.19 134.570  15
   1   7   0 2268.76 127.382  15
  -1   7   1 23602.1 1180.33  11
   1  -7   1 21817.9 1157.36  17
  -1  -7   1 23740.0 1171.67  17
  -1   7   2 28301.6 1323.36  11
  -1  -7   2 28643.9 1439.46  17
   1  -7   3 7491.83 736.006  17
  -1  -7   3 8542.09 735.336  17
  -1  -7   4 3166.57 239.225  20
   1  -7   4 1915.21 396.824  17
  -1  -7   4 2247.40 402.088  17
   1  -7   5 1315.03 110.807  20
   1  -8  -5 1008.03 91.1429  14
   1   8  -5 992.551 86.5425  14
  -1  -8  -5 1001.59 103.418  14
  -1   8  -5 752.164 91.1275  14
   1   8  -5 806.997 113.511  21
  -1   8  -5 696.594 100.034   9
  -1   8  -4 980.808 125.803  14
  -1   8  -4 1253.39 165.510   8
   1   8  -4 957.060 136.522   9
   1   8  -4 1271.11 172.592   8
  -1   8  -4 1063.79 153.419   9
   1   8  -4 1199.28 162.825  21
   1  -8  -4 1595.25 151.325  21
   1   8  -4 1030.72 118.088  14
   1  -8  -4 1145.35 131.262  14
  -1  -8  -4 1164.41 140.263  14
   1   8  -3 8986.69 794.911   4
  -1   8  -3 8903.40 498.165   8
   1   8  -3 8761.77 507.115   8
  -1  -8  -3 8260.47 464.550  14
  -1   8  -3 7397.86 448.412  14
   1  -8  -3 8369.66 446.665  14
   1   8  -3 8127.93 444.557  14
  -1   8  -3 8791.15 490.883  13
  -1   8  -3 8203.50 498.546  21
  -1  -8  -3 9593.69 453.835  21
   1   8  -3 7916.69 496.571  21
   1  -8  -3 10315.1 460.901  21
   1   8  -3 7608.47 477.468   9
  -1   8  -3 8950.57 504.535   9
   1   8  -3 8459.43 485.842   7
   1   8  -2 14679.5 684.250   7
  -1   8  -2 15391.1 710.806   9
  -1   8  -2 13638.6 828.882  11
   1  -8  -2 14156.9 690.437  12
  -1  -8  -2 13120.0 682.673  12
   1   8  -2 14158.3 950.816   4
   1   8  -2 15168.3 707.167   8
  -1   8  -2 14449.4 689.629   8
   1   8  -1 23845.7 1219.33   4
  -1   8  -1 23925.1 1215.92  11
  -1   8  -1 21605.9 1213.91  16
   1  -8   0 12822.7 675.527  17
  -1  -8   0 14252.7 699.991  17
   1   8   0 14666.7 733.776   4
  -1  -8   1 25116.8 1246.59  17
  -1   8   1 24114.6 1270.38  11
   1  -8   1 24531.7 1246.69  17
  -1   8   2 15146.8 889.162  11
  -1  -8   3 9182.59 782.488  17
  -1  -8   3 8776.62 482.604  20
   1  -8   3 7186.90 738.470  17
  -1  -8   4 985.875 137.604  20
  -1  -8   4 902.571 257.162  17
   1  -8   4 1415.96 347.217  17
   1  -8   5 564.489 74.1008  20
   1   9  -5 62.8661 36.0092  14
  -1   9  -5 78.7269 37.7167  14
   1   9  -5 31.5550 51.3136  21
  -1   9  -5 144.559 56.0052   9
  -1  -9  -4 809.196 119.983  14
  -1   9  -4 792.326 112.804  14
   1   9  -4 741.477 126.893   9
  -1   9  -4 1105.18 154.761   8
   1   9  -4 926.006 148.398   8
  -1   9  -4 724.008 132.529   9
   1  -9  -4 1258.28 135.881  21
   1   9  -4 821.967 139.759  21
   1   9  -4 795.782 100.368  14
   1  -9  -4 1043.98 117.883  14
   1   9  -3 1166.13 287.560   4
   1   9  -3 1373.22 172.487   8
  -1   9  -3 1243.93 158.655   8
  -1   9  -3 1273.67 140.971  14
   1   9  -3 1468.71 137.942  14
  -1  -9  -3 1424.35 150.166  14
   1  -9  -3 1662.61 143.668  14
  -1   9  -3 1830.93 180.618  13
   1   9  -3 1358.38 163.175   9
   1  -9  -3 2314.27 162.728  21
  -1   9  -3 1318.20 169.329  21
  -1  -9  -3 1789.51 147.930  21
   1   9  -3 1686.22 187.193  21
   1   9  -3 1057.82 144.831   7
   1   9  -2 21362.0 941.620   8
  -1   9  -2 21012.1 923.064   8
   1   9  -2 19814.1 905.466   7
   1  -9  -2 19271.7 922.432  12
  -1   9  -2 19997.5 1114.71  11
  -1  -9  -2 18489.4 915.102  12
   1   9  -2 19580.9 1209.29   4
  -1   9  -2 17329.6 1200.23  16
  -1   9  -2 20442.5 937.036   9
  -1   9  -1 5976.58 491.578  16
  -1   9  -1 5799.37 484.244  11
   1   9  -1 6184.93 486.590   4
   1   9   0 99793.9 4148.24   4
   1  -9   0 94617.9 4084.19  17
  -1  -9   0 99308.5 4109.78  17
  -1   9   1 6076.04 500.938  11
   1   9   1 6158.32 312.757  15
   1  -9   1 5742.64 458.325  17
   1  -9   1 6268.17 316.362  15
  -1  -9   1 5967.52 464.389  17
  -1   9   2 20231.2 1140.48  11
  -1  -9   3 1201.19 146.076  20
   1  -9   3 1126.50 284.583  17
  -1  -9   3 1350.65 312.609  17
  -1  -9   4 1118.02 151.295  20
   1  -9   4 716.506 267.676  17
  -1  -9   4 591.202 245.860  17
   1  -9   5 82.1816 38.2842  20
   1  10  -5 566.009 91.0600   8
  -1  10  -5 454.296 74.3993   9
  -1  10  -5 384.839 68.8301   3
   1  10  -5 612.977 92.6166  21
   1  10  -4 3871.93 308.869   8
  -1  10  -4 4037.38 306.122   8
  -1 -10  -4 3577.87 256.556  14
   1  10  -4 3984.81 240.197  14
   1 -10  -4 4447.26 253.383  14
  -1  10  -4 3511.07 250.251  14
   1  10  -4 3850.83 311.956  21
   1  10  -4 3898.29 289.176   9
  -1  10  -4 3594.24 292.295   9
  -1  10  -3 8557.01 496.823   8
   1  10  -3 7529.21 499.010   8
   1 -10  -3 7871.56 429.556  14
  -1 -10  -3 7757.49 450.993  14
   1  10  -3 7900.51 473.740   7
   1 -10  -3 7777.23 506.354  12
   1  10  -3 8018.87 492.940   9
   1 -10  -3 10931.4 473.527  21
  -1 -10  -3 10759.0 468.991  21
  -1  10  -2 5332.17 561.887  16
   1  10  -2 5634.13 342.815   8
  -1  10  -2 5517.63 326.026   8
  -1 -10  -2 5459.43 331.808  12
   1 -10  -2 4856.21 324.736  12
  -1  10  -2 6067.92 351.206   9
   1  10  -2 5191.11 308.042   7
  -1  10  -2 4881.54 470.140  11
   1  10  -2 5976.45 572.657   4
  -1  10  -1 44974.5 2164.45  11
  -1  10  -1 45905.2 2165.38  16
  -1 -10  -1 42981.3 1866.28  12
   1 -10  -1 44438.8 1873.78  12
   1  10  -1 47023.6 2152.22   4
  -1 -10   0 8883.39 494.530  17
   1  10   0 7903.36 513.414   4
   1 -10   0 8135.27 470.447  17
  -1  10   0 8138.27 557.411  16
  -1  10   0 8549.05 639.040  11
   1 -10   1 45465.0 2196.05  17
   1 -10   1 47083.6 1949.09  15
  -1  10   1 45018.2 2261.87  11
  -1 -10   1 49451.6 2206.76  17
   1 -10   2 4748.52 507.140  17
  -1 -10   2 5085.49 509.565  17
  -1 -10   2 5189.39 305.670   1
  -1  10   2 5482.92 495.959  11
  -1 -10   3 7975.86 472.181  20
   1 -10   3 8907.69 825.830  17
  -1 -10   3 8203.64 768.405  17
   1 -10   4 3370.30 525.782  17
  -1 -10   4 3918.96 545.431  17
  -1 -10   4 4004.22 299.658  20
   1 -10   4 4617.34 328.845  20
   1 -10   5 422.087 65.0643  20
  -1 -10   5 491.564 62.0037  20
   1  11  -5 2959.76 205.077  21
  -1  11  -5 2817.02 187.771   3
  -1  11  -5 2729.25 192.945   9
   1 -11  -4 758.773 87.7194  14
  -1 -11  -4 641.955 93.1708  14
  -1  11  -4 656.425 123.983   9
  -1  11  -4 809.090 130.855   8
   1  11  -4 636.446 129.972   8
   1  11  -4 380.011 100.628   9
   1  11  -4 505.143 122.035  21
   1 -11  -3 3892.69 311.000  12
   1  11  -3 3920.20 276.115   7
   1  11  -3 3469.57 286.771   9
  -1  11  -3 3680.27 285.309   8
   1  11  -3 4139.93 315.062   8
   1  11  -2 11941.5 597.184   8
  -1  11  -2 11167.0 570.170   8
  -1 -11  -2 10618.5 572.838  12
   1 -11  -2 11029.1 582.693  12
  -1  11  -2 11950.5 601.844   9
  -1  11  -2 9869.70 766.986  11
  -1  11  -2 10786.3 879.061  16
   1  11  -2 10306.5 835.029   4
   1  11  -1 14871.5 915.993   4
  -1 -11  -1 13954.1 669.356  12
   1 -11  -1 15446.8 683.744  12
   1 -11  -1 14105.6 663.034  10
  -1 -11  -1 14925.1 692.291   2
  -1 -11  -1 13605.9 680.314   1
  -1  11  -1 15736.0 951.031  16
  -1  11  -1 14869.5 952.071  11
  -1  11   0 1872.41 298.338  11
   1  11   0 2477.46 251.147   4
   1 -11   0 2051.96 200.334  17
  -1  11   0 2547.38 286.831  16
  -1 -11   0 2114.33 169.514   2
   1 -11   0 2130.73 169.712   1
  -1 -11   0 2510.37 221.697  17
  -1  11   1 17037.8 809.634  16
   1 -11   1 14868.4 882.743  17
  -1 -11   1 16225.7 894.917  17
  -1  11   1 15623.4 975.044  11
  -1 -11   1 14440.7 695.437   2
   1 -11   1 13332.9 682.398   1
  -1 -11   2 11088.0 580.095   1
  -1 -11   2 12247.0 599.790  20
  -1  11   2 12270.2 838.090  11
  -1 -11   2 13366.6 887.954  17
  -1 -11   3 3952.59 293.094  20
  -1 -11   3 3251.95 478.042  17
  -1 -11   4 519.673 113.365  20
   1 -11   4 582.063 119.973  20
  -1 -11   5 2657.29 165.216  20
   1 -11   5 3001.65 178.815  20
  -1  12  -5 505.240 72.7748   9
  -1  12  -5 451.372 67.0239   3
   1  12  -5 358.627 68.4751  21
  -1  12  -4 533.837 107.980   8
  -1  12  -4 547.564 113.885   9
   1  12  -4 436.504 102.660   9
   1  12  -4 514.025 121.958   8
   1  12  -4 495.200 121.155  21
   1 -12  -3 2472.94 248.093  12
   1  12  -3 2957.62 224.169   7
   1  12  -3 2659.92 242.719   9
  -1  12  -3 2541.50 232.351   8
   1  12  -3 2209.97 235.762   8
  -1  12  -2 4077.84 507.976  16
   1  12  -2 4173.51 285.441   8
  -1  12  -2 4028.94 263.859   8
  -1 -12  -2 3513.68 266.447  12
   1 -12  -2 3318.85 266.034  12
  -1  12  -2 3984.87 289.616   9
  -1  12  -2 3259.24 419.607  11
   1  12  -2 4266.41 503.613   4
   1  12  -1 52388.4 2383.64   4
  -1 -12  -1 46664.5 2045.15  12
   1 -12  -1 49919.1 2056.78  12
   1 -12  -1 47105.4 2035.70  10
  -1  12  -1 49514.4 2396.19  16
  -1 -12  -1 47658.7 2069.57   2
  -1 -12  -1 48623.2 2064.29   1
  -1  12  -1 48426.3 2415.57  11
   1  12   0 57759.0 2516.11   4
  -1 -12   0 53087.3 2361.46   2
   1 -12   0 54371.2 2363.77   1
  -1  12   0 54378.9 2714.97  11
  -1 -12   0 56983.7 2437.46  17
   1 -12   0 56033.3 2418.68  17
  -1  12   0 59359.4 2612.32  16
   1 -12   0 55929.6 2296.29  10
  -1 -12   1 50046.8 2297.46  17
   1 -12   1 46249.5 2059.88   1
  -1 -12   1 47130.5 2068.08   2
  -1 -12   1 50337.4 2081.03   1
  -1  12   1 49090.6 2436.97  11
   1 -12   1 50529.5 2314.09  17
  -1 -12   2 3643.51 443.093  17
  -1  12   2 4273.84 480.753  11
   1 -12   2 3574.47 450.263  17
  -1 -12   2 4078.76 272.650   1
  -1 -12   3 2563.11 231.281  20
  -1 -12   4 438.893 105.229  20
   1 -12   4 607.185 128.476  20
  -1 -12   5 405.484 56.1032  20
   1 -12   5 478.503 62.5238  20
  -1  13  -5 4005.84 225.014   9
   1  13  -5 3860.07 229.331  21
  -1  13  -5 3653.05 216.732   3
   1  13  -4 8122.40 484.988   8
  -1  13  -4 8760.48 473.640   8
  -1  13  -4 7667.61 474.807   9
   1  13  -4 7005.97 451.127   9
   1  13  -4 8075.76 488.583  21
  -1  13  -3 9110.48 543.282   9
   1  13  -3 8535.78 525.285   9
   1 -13  -3 8248.32 536.031  12
  -1  13  -3 8554.72 504.588   8
   1  13  -3 9433.20 542.943   8
  -1  13  -2 1350.62 143.916   8
   1  13  -2 1401.44 159.618   8
  -1 -13  -2 1333.53 153.522  12
   1 -13  -2 1263.25 159.644  12
  -1  13  -2 1377.58 166.601   9
   1  13  -2 1507.87 301.524   4
  -1  13  -2 1401.37 312.314  16
  -1  13  -2 1480.87 287.641  11
   1  13  -2 648.950 194.934  11
   1  13  -1 42745.9 2055.21   4
  -1 -13  -1 39382.2 1708.82  12
   1 -13  -1 42035.5 1721.70  12
  -1 -13  -1 38508.1 1726.87   1
  -1  13  -1 39527.5 2102.64  11
  -1  13  -1 43070.7 2109.29  16
   1 -13  -1 36796.0 1693.07  10
  -1 -13  -1 40115.1 1688.72  10
   1 -13   0 6862.81 397.463   1
  -1 -13   0 6691.50 395.806   2
  -1  13   0 6609.93 637.126  11
   1 -13   0 6708.04 422.684  17
  -1 -13   0 7077.11 441.767  17
  -1  13   0 8570.25 609.682  16
   1 -13   0 7004.83 337.357  10
  -1 -13   1 42602.4 1963.33  17
   1 -13   1 37634.9 1716.24   1
  -1 -13   1 39479.5 1732.80   1
  -1  13   1 44032.0 2161.43  11
   1 -13   1 39475.7 1946.82  17
  -1 -13   2 1309.74 150.523   1
   1  13   2 1170.85 264.740  11
  -1  13   2 1452.39 279.803  11
   1 -13   2 1064.51 252.445  17
  -1 -13   2 1637.89 295.739  17
  -1 -13   3 9772.06 854.141  17
  -1 -13   3 8748.17 512.818  20
   1 -13   3 7813.90 812.087  17
   1 -13   4 8898.41 511.139  20
  -1 -13   4 8148.43 487.610  20
   1 -13   5 3513.30 197.819  20
  -1 -13   5 3541.44 190.500  20
  -1  14  -5 518.888 69.7068  21
   1  14  -5 604.208 75.0788  21
   1  14  -4 6616.56 399.988   8
  -1  14  -4 6809.72 383.714   8
   1  14  -4 6215.86 403.564  21
   1 -14  -3 4095.42 329.102  12
  -1  14  -3 3811.99 315.849   9
   1  14  -3 4016.17 313.375   9
  -1  14  -3 3894.52 289.122   8
   1  14  -3 3907.08 312.529   8
  -1  14  -2 12076.0 583.601   8
   1  14  -2 11952.7 611.843   8
  -1 -14  -2 9334.35 582.274  12
   1 -14  -2 10936.0 608.788  12
  -1  14  -2 11790.5 623.205   9
  -1  14  -2 11210.8 957.459  16
  -1  14  -2 11443.8 907.198  11
   1  14  -2 9769.88 842.261  11
   1  14  -1 8215.79 711.909   4
  -1 -14  -1 8687.36 485.533  12
   1 -14  -1 9617.23 499.657  12
   1 -14  -1 9569.15 483.849  10
  -1 -14  -1 9854.64 473.868  10
  -1  14  -1 10318.4 824.466  11
  -1 -14  -1 8970.80 507.694   1
  -1  14  -1 9027.07 770.943  16
   1 -14   0 5.98895 30.8074  10
  -1 -14   0 10.3274 26.1017  10
  -1 -14   0 26.3553 50.3464   2
   1 -14   0 92.0054 58.8832   1
  -1 -14   0 34.0697 46.0212  17
  -1  14   0-39.3080 112.631  16
  -1  14   0 111.078 129.935  11
  -1  14   1 8225.06 765.784  11
  -1 -14   1 10306.8 691.402  17
   1 -14   1 9019.69 498.028   1
  -1 -14   1 9724.35 516.101   1
   1 -14   1 10131.2 695.253  17
  -1 -14   1 8624.43 476.507  20
  -1  14   2 10363.5 891.566  11
   1  14   2 9990.17 884.139  11
  -1 -14   2 11976.1 900.426  17
  -1 -14   2 11918.2 625.119   1
  -1 -14   2 12279.0 627.106  20
   1 -14   2 12234.7 929.117  17
  -1 -14   3 3615.51 288.755  20
   1 -14   3 3819.36 302.332  20
   1 -14   3 3871.57 540.199  17
  -1 -14   3 3589.46 500.375  17
  -1 -14   4 6715.41 411.952  20
   1 -14   4 6774.12 427.034  20
  -1 -14   5 428.361 49.4440  20
   1 -14   5 564.895 58.8694  20
  -1  15  -5 650.051 67.2191  21
   1  15  -5 683.708 71.6901  21
   1  15  -4 7365.50 415.641   8
  -1  15  -4 7260.83 391.811   8
   1  15  -4 5756.29 385.808   9
   1  15  -4 6197.45 408.710  21
  -1  15  -3 10965.6 626.300   9
   1  15  -3 9980.99 602.078   9
   1 -15  -3 10050.8 619.840  12
   1  15  -3 11553.0 619.498   8
  -1  15  -3 10634.5 574.903   8
   1  15  -2 15437.0 766.113   8
  -1  15  -2 15480.4 732.838   8
   1 -15  -2 12941.1 759.319  12
  -1  15  -2 15466.9 1167.86  16
   1  15  -2 13796.0 1071.54  11
  -1  15  -2 13520.5 1065.43  11
  -1  15  -2 16375.6 798.331   9
   1 -15  -1 24523.3 1069.53  12
  -1 -15  -1 22324.2 1051.58  12
  -1 -15  -1 23661.7 1027.72  10
   1 -15  -1 22152.0 1039.33  10
  -1  15  -1 23046.9 1463.25  11
  -1 -15  -1 21223.4 1066.72   1
  -1  15  -1 21424.5 1408.68  16
   1 -15   0 62684.9 2606.31  10
  -1 -15   0 61459.6 2593.02  10
  -1  15   0 61079.2 3149.23  11
  -1  15   0 71257.4 3045.00  16
   1 -15   1 24319.7 1304.16  17
  -1 -15   1 24540.6 1300.52  17
   1 -15   1 24297.6 1063.21  20
  -1 -15   1 22740.2 1056.64  20
   1 -15   1 21821.0 1077.25   1
  -1 -15   1 22073.8 1089.34   1
  -1  15   1 24744.3 1533.35  11
   1  15   2 12729.1 1075.55  11
  -1  15   2 14652.2 1109.34  11
  -1 -15   2 14975.5 1052.34  17
   1 -15   2 15303.4 765.744  20
  -1 -15   2 14188.8 750.855  20
   1 -15   2 16192.3 1107.91  17
  -1 -15   2 15780.0 775.411   1
  -1 -15   3 9843.34 876.222  17
   1 -15   3 8950.90 874.489  17
  -1 -15   3 10301.8 570.609  20
   1 -15   4 7672.88 453.329  20
  -1 -15   4 7516.59 440.561  20
   1 -15   5 563.119 54.1608  20
  -1  16  -5 500.108 51.1305  21
   1  16  -5 594.738 55.5154  21
   1  16  -4 853.117 119.337   9
   1  16  -4 698.800 110.331   8
  -1  16  -4 832.948 105.924   8
   1  16  -4 631.036 115.386  21
   1 -16  -3 7765.73 501.939  12
   1  16  -3 8204.15 481.021   8
  -1  16  -3 7341.48 438.334   8
  -1  16  -3 7685.43 496.791   9
   1 -16  -2 2157.58 220.880  12
  -1  16  -2 2039.38 211.202   9
  -1  16  -2 1985.05 373.722  11
   1  16  -2 1610.59 331.884  11
   1  16  -2 1859.92 194.596   8
   1  16  -1 10638.6 550.301   8
  -1 -16  -1 9815.51 559.941  12
   1 -16  -1 11705.5 587.285  12
   1 -16  -1 10385.6 554.176  10
  -1  16  -1 10006.6 904.624  11
  -1 -16  -1 10926.5 593.789   1
  -1  16  -1 10514.1 893.699  16
  -1 -16   0 85.7636 39.9657  10
   1 -16   0 113.982 46.1447  10
  -1 -16   1 11119.3 613.293   1
  -1  16   1 11360.6 976.799  11
   1 -16   1 11587.4 779.737  17
  -1 -16   1 10617.4 760.380  17
   1 -16   1 11400.9 516.426  10
  -1 -16   1 10850.0 501.590  10
   1 -16   1 11470.2 573.215  20
  -1 -16   1 10174.2 561.492  20
   1  16   2 1580.31 352.377  11
  -1  16   2 1219.23 303.168  11
  -1 -16   2 1670.13 320.038  17
   1 -16   2 1298.58 292.633  17
   1 -16   2 2098.83 199.774  20
  -1 -16   2 2163.08 201.387  20
  -1 -16   2 1887.09 202.184   1
  -1 -16   3 7719.61 470.977  20
   1 -16   3 8136.44 788.992  17
  -1 -16   3 7603.12 751.037  17
   1 -16   4 635.978 116.836  20
  -1 -16   4 653.180 105.874  20
   1  17  -4 2550.23 190.714   8
   1  17  -4 2144.86 186.205   9
   1  17  -4 2059.75 192.338  21
   1 -17  -3 2153.08 234.958  12
   1  17  -3 1889.28 199.169   8
  -1  17  -3 2268.50 191.883   8
  -1  17  -3 2621.52 244.953   9
   1 -17  -2 22405.4 1117.84  12
  -1  17  -2 23872.5 1125.96   9
   1  17  -2 23421.5 1087.47   8
  -1  17  -2 20103.6 1462.77  11
   1  17  -2 20971.0 1466.83  11
   1 -17  -1 906.807 120.749  10
  -1  17  -1 763.660 240.891  11
  -1 -17  -1 647.436 117.095  12
   1 -17  -1 650.402 116.636  12
  -1  17  -1 639.751 230.527  16
  -1 -17  -1 753.040 133.066   1
   1 -17   0 797.169 98.8896  10
  -1 -17   0 670.135 85.3964  10
  -1 -17   0 673.696 103.570  12
  -1  17   0 659.207 253.641  11
   1 -17   0 521.154 92.5407  12
  -1 -17   1 926.726 150.190   1
  -1  17   1 1116.61 312.172  11
  -1 -17   1 962.872 86.8890  10
   1 -17   1 916.117 95.6772  10
  -1 -17   1 967.868 124.204  20
   1 -17   1 818.453 113.269  20
  -1 -17   1 1127.10 211.703  17
   1 -17   1 818.206 186.776  17
  -1 -17   2 23097.3 1121.48   1
  -1  17   2 20343.5 1499.46  11
   1  17   2 22462.2 1569.90  11
   1 -17   2 23377.2 1437.91  17
  -1 -17   2 23806.8 1439.80  17
   1 -17   2 23760.5 1102.53  20
  -1 -17   2 22640.5 1092.49  20
   1 -17   3 2113.15 214.943  20
   1 -17   4 2637.58 210.034  20
  -1 -17   4 2404.51 199.501  20
   1  18  -4 101.230 63.7559  21
   1  18  -4 93.3786 48.8091   9
   1  18  -4 144.451 51.5757   8
  -1  18  -4 174.024 64.2359   9
  -1  18  -3 23338.0 1135.13   9
   1 -18  -3 22832.7 1144.87  12
   1  18  -3 23610.6 1096.95   8
   1 -18  -2 24139.8 1155.98  12
  -1  18  -2 24385.6 1151.25   9
   1  18  -2 20384.3 1497.92  11
  -1  18  -2 19389.6 1495.03  11
   1  18  -2 23922.0 1105.79   8
   1  18  -1 2443.67 459.823  11
  -1  18  -1 2288.78 439.087  11
   1 -18  -1 2500.67 228.976  12
   1 -18  -1 2183.85 202.592  10
  -1  18   0 4017.24 588.203  11
   1 -18   0 3465.93 234.950  10
   1 -18   0 3254.72 244.475  12
  -1 -18   0 3056.54 241.869  12
   1 -18   1 2302.51 195.534  20
  -1 -18   1 2393.78 202.461  20
  -1 -18   1 2328.84 156.594  10
   1 -18   1 2701.92 175.987  10
  -1 -18   1 2465.00 243.989   1
  -1  18   1 1923.98 416.394  11
  -1 -18   2 23393.0 1171.85  20
   1 -18   2 24925.9 1181.66  20
  -1 -18   2 25767.2 1083.54  10
   1 -18   2 25897.2 1100.23  10
  -1 -18   2 25479.0 1219.10   1
  -1 -18   2 23958.2 1493.96  17
   1 -18   2 23017.1 1475.41  17
   1 -18   3 24588.0 1161.50  20
  -1 -18   4 195.429 65.0817  20
   1 -18   4 143.159 62.9734  20
   1 -18   4 195.030 40.6194  10
   1  19  -4 1791.42 148.502   9
  -1  19  -4 1783.03 151.193   9
   1  19  -4 1656.61 147.247  21
  -1  19  -3 2045.99 207.466   9
   1  19  -3 1853.54 200.666   9
   1 -19  -3 2049.19 216.418  12
   1  19  -3 1821.65 175.264   8
   1 -19  -2 15438.0 833.085  12
   1  19  -2 16363.9 782.298   8
  -1  19  -2 13907.4 1178.67  11
   1  19  -2 13275.5 1142.08  11
  -1  19  -2 16320.6 826.671   9
   1 -19  -1 695.282 135.454  12
   1  19  -1 687.755 274.383  11
  -1  19  -1 232.232 183.048  11
   1 -19  -1 811.980 122.571  10
   1 -19   0 168.015 71.1496  12
   1  19   0 164.962 176.309  11
  -1  19   0 167.056 211.203  11
   1 -19   0 203.137 68.8777  10
   1 -19   1 806.144 112.783  20
  -1 -19   1 942.905 123.204  20
  -1 -19   1 851.051 89.6218  10
   1 -19   1 1009.44 105.379  10
  -1 -19   1 743.839 145.381   1
   1  19   1 615.695 267.953  11
  -1  19   1 681.516 295.447  11
  -1 -19   2 15522.8 1094.26  17
   1 -19   2 16796.3 838.162  20
  -1 -19   2 16816.4 839.319  20
   1 -19   2 17372.6 768.288  10
  -1 -19   2 16552.2 749.505  10
  -1 -19   2 18170.6 892.551   1
   1 -19   3 1903.50 137.628  10
   1 -19   3 2113.26 198.103  20
   1 -19   4 1848.58 117.062  10
  -1 -19   4 2003.95 155.051  20
   1  20  -4 575.867 74.2364   9
  -1  20  -4 538.343 74.9718   9
  -1  20  -4 549.951 77.5377  21
   1  20  -4 484.610 73.7505  21
  -1  20  -3 3436.54 265.340   9
   1  20  -3 3216.02 258.148   9
   1 -20  -3 3119.21 269.821  12
  -1  20  -2 9797.45 568.502   9
   1 -20  -2 9621.18 579.777  12
   1 -20  -1 7895.09 477.625  12
   1 -20  -1 7060.28 434.992  10
   1  20  -1 6693.59 808.671  11
  -1  20  -1 6613.73 812.226  11
   1 -20   0 8165.66 458.838  12
   1  20   0 5854.01 812.006  11
  -1  20   0 5756.74 810.800  11
   1 -20   0 7263.37 427.161  10
   1 -20   1 7429.13 412.254  20
  -1 -20   1 7500.33 423.234  20
   1  20   1 7491.16 904.061  11
   1 -20   1 7706.49 404.156  10
  -1 -20   1 7832.08 505.376   1
   1 -20   2 9472.19 463.246  10
  -1 -20   2 9127.31 446.535  10
   1 -20   2 10083.5 526.823  20
  -1 -20   2 9486.99 524.043  20
   1 -20   3 3316.31 197.443  10
  -1 -20   3 3386.22 248.581  20
   1 -20   3 3775.03 257.895  20
  -1 -20   4 611.421 76.0784  20
   1  21  -4 230.109 43.3464  21
  -1  21  -4 131.985 38.8903  21
   1  21  -3 4441.52 308.696  21
  -1  21  -3 4684.03 307.414   9
   1  21  -3 4503.21 307.164   9
  -1  21  -2 2995.87 257.913   9
   1  21  -2 3469.85 283.067   9
   1 -21  -2 3272.29 288.041  12
   1 -21  -1 8707.76 508.856  12
   1 -21  -1 7881.23 462.406  10
  -1  21  -1 8032.46 470.467   9
  -1  21  -1 5622.76 786.243  11
   1  21  -1 6240.22 810.813  11
   1 -21   0 30783.9 1431.04  12
  -1  21   0 26322.8 1963.41  11
   1  21   0 28894.6 2038.96  11
   1 -21   0 31891.6 1398.80  10
   1 -21   1 6999.37 405.363  20
   1 -21   1 9014.46 460.996  12
  -1  21   1 6638.75 871.853  11
   1  21   1 7292.76 925.860  11
  -1 -21   1 7753.99 507.080   1
  -1 -21   1 7800.05 426.906  20
   1 -21   1 7632.30 416.317  10
  -1 -21   2 3131.42 241.939  20
   1 -21   2 3144.02 236.689  20
   1 -21   2 3311.98 207.394  10
  -1 -21   3 4626.48 293.809  20
   1 -21   3 4829.73 295.107  20
   1 -21   3 4773.45 252.548  10
  -1 -21   4 133.103 39.9007  20
   1 -21   4 64.7926 33.8704  20
   1  22  -3 1388.64 140.697   9
  -1  22  -3 1359.41 137.414   9
   1 -22  -2 141.566 82.9325  12
  -1  22  -2 117.819 67.6230   9
   1  22  -2 98.4908 68.5015   9
   1 -22  -1 4231.66 296.685  10
  -1  22  -1 3864.33 293.494   9
   1 -22  -1 4756.81 344.609  12
   1 -22   0 4549.35 316.177  10
   1 -22   0 5214.58 359.697  12
   1 -22   1 4785.72 291.195  10
  -1 -22   1 4149.93 278.432  20
   1 -22   1 5133.24 324.125  12
  -1 -22   2 89.1869 63.1116  20
   1 -22   2 103.183 55.8822  20
   1 -22   2 93.8917 46.8285  10
   1 -22   3 1384.03 126.746  20
  -1 -22   3 1286.73 125.889  20
   1 -22   3 1287.83 102.766  10
   1  23  -3 46.9498 49.2792  21
   1  23  -3 104.566 47.3406   9
  -1  23  -3 139.838 49.5409   9
   1 -23  -2 1377.70 175.688  12
  -1 -23  -2 1755.41 190.270  12
  -1  23  -2 1422.63 155.258   9
   1  23  -2 1836.89 183.234   9
  -1  23  -1 5494.77 355.208   9
   1 -23  -1 5977.16 398.465  12
   1 -23   0 1581.83 165.417  10
   1 -23   0 2142.26 212.177  12
   1 -23   1 5668.56 341.513  10
   1 -23   1 6633.64 381.821  12
  -1 -23   1 5707.33 367.376  12
   1 -23   2 1372.85 123.309  10
   1 -23   2 1757.70 150.153  12
  -1 -23   2 1548.33 143.862  12
  -1 -23   2 1457.81 138.000  20
   1 -23   3 118.478 40.8234  12
  -1 -23   3 65.3190 36.9983  12
   1 -23   3 44.4751 34.9552  20
  -1 -23   3 34.9283 40.1152  20
   1  24  -3 791.017 89.0573  21
  -1  24  -3 909.954 94.6367  21
  -1  24  -2 954.201 117.518   9
   1  24  -2 972.562 128.832   9
  -1 -24  -2 1039.09 138.443  12
   1 -24  -2 1028.40 138.210  12
  -1 -24  -1 2905.25 250.245  12
   1 -24  -1 2738.30 247.697  12
  -1  24  -1 2678.59 211.242   9
   1 -24   0 3823.86 286.960  12
  -1 -24   0 3161.44 270.472  12
   1 -24   1 3103.24 242.669  12
  -1 -24   1 3097.46 241.487  12
  -1 -24   2 1150.50 121.028  12
   1 -24   2 1148.76 121.725  12
  -1 -24   3 817.937 76.4399  20
   1  25  -3 78.6065 29.3419  21
  -1  25  -3 180.421 37.5564  21
   1  25  -2 766.025 101.800   9
  -1  25  -2 519.994 76.5823   9
  -1 -25  -2 703.417 104.964  12
   1 -25  -2 741.505 110.197  12
   1  25  -1 126.942 67.6231   9
   1 -25  -1 73.7409 59.8956  12
  -1 -25  -1 102.712 64.3465  12
  -1 -25   0 5667.59 367.196  12
   1 -25   0 5810.68 372.495  12
   1 -25   1 135.293 63.3929  12
  -1 -25   1 72.9690 58.2217  12
   1 -25   2 713.437 90.6645  12
  -1 -25   2 656.255 87.7500  12
   1 -26  -2 442.661 75.6718  12
  -1 -26  -2 326.260 70.2799  12
  -1 -26  -1 2176.88 186.521  12
   1 -26  -1 1990.12 182.867  12
   1  26  -1 1828.52 163.838   9
   1 -26   0 429.702 90.5350  12
  -1 -26   0 262.367 79.4076  12
  -1 -26   1 1978.40 168.729  12
   1 -26   1 1862.66 166.270  12
  -1 -26   2 277.723 55.2607  12
   1 -26   2 287.687 56.1971  12
   1  27  -2 1045.28 91.5642  21
  -1  27  -2 998.267 90.7726  21
  -1 -27  -1 2000.25 166.936  12
   1 -27  -1 2007.80 166.963  12
   1 -27   0 4684.51 293.168  12
  -1 -27   0 4842.58 295.883  12
  -1 -27   1 1898.41 154.345  12
   1 -27   1 1947.14 155.492  12
   2   0  -5 7299.52 402.472  21
  -2   0  -5 7333.89 403.981  21
  -2   0  -5 7474.11 437.291  14
   2   0  -5 7188.17 387.257  14
   2   0  -4 180.159 68.2807  14
  -2   0  -4 278.005 107.551  13
  -2   0  -4 166.414 90.3635  14
  -2   0  -4 98.9996 85.7612  21
   2   0  -4 196.566 86.1946  21
  -2   0  -4 255.374 67.0650   3
  -2   0  -4 182.334 77.3204   9
   2   0  -4 148.776 74.2172   8
   2   0  -3 16555.6 792.615  14
  -2   0  -3 16691.9 833.180  14
  -2   0  -3 16711.9 841.476  13
   2   0  -3 17551.6 1075.54   4
   2   0  -3 17145.9 817.511   8
  -2   0  -3 17422.8 808.904   9
   2   0  -3 16595.0 809.190  21
  -2   0  -3 17224.9 812.498  21
   2   0  -2 23698.3 1227.05   4
   2   0  -2 22403.4 1045.21  18
  -2   0  -2 25365.7 1215.16  16
   2   0  -1 904392. 35302.3  18
  -2   0  -1 890519. 35302.0  11
   2   0  -1 805500. 35330.5  15
   2   0   0 673.465 66.1045  15
  -2   0   0 586.426 109.887  11
  -2   0   1 964399. 38091.0  11
  -2   0   1 999999. 38070.6  17
  -2   0   2 26419.6 1215.59  17
   2   0   2 22639.3 1066.81  18
   2   0   3 13674.6 1001.98  17
  -2   0   3 18799.8 1019.19  17
   2  -1  -5 4788.55 287.737  21
  -2  -1  -5 4211.01 278.964  21
  -2   1  -5 4590.80 290.882  21
   2   1  -5 4452.61 287.338  21
  -2   1  -5 4718.87 315.863  14
   2   1  -5 4472.89 268.968  14
   2   1  -4 2093.26 185.622  14
  -2   1  -4 2471.21 239.333  14
  -2   1  -4 2816.65 265.129  13
  -2  -1  -4 2317.03 240.240  13
   2   1  -4 2037.62 203.491  21
  -2  -1  -4 2143.67 206.250  21
  -2   1  -4 2207.75 213.336  21
   2  -1  -4 2377.39 208.911  21
   2  -1  -4 2628.09 243.296   7
  -2   1  -4 2082.98 181.879   3
  -2   1  -4 2131.11 206.145   9
   2   1  -4 2236.94 211.146   8
   2  -1  -4 2309.77 207.518   8
   2  -1  -3 10697.3 776.882   4
   2   1  -3 10969.1 821.114   4
   2   1  -3 11686.3 600.900   8
   2  -1  -3 11548.1 585.108   8
  -2  -1  -3 12229.9 585.648   9
  -2   1  -3 11927.5 590.565   8
  -2   1  -3 11033.9 603.566  14
   2   1  -3 11467.4 571.450  14
  -2  -1  -3 11467.2 557.334   3
   2  -1  -3 11978.1 614.918   7
  -2  -1  -3 10950.1 575.527  21
  -2   1  -3 11202.7 590.558  21
   2  -1  -3 10746.1 575.781  21
   2   1  -3 11598.5 594.586  21
  -2  -1  -3 11667.7 615.884  13
  -2   1  -3 11779.6 590.793   9
   2   1  -2 5043.81 423.774   4
   2   1  -2 4355.15 285.947  18
  -2  -1  -2 4681.07 368.309  16
  -2   1  -2 4786.31 410.330  16
   2  -1  -1 719572. 27740.1  18
   2   1  -1 688716. 27730.9  18
  -2   1  -1 662849. 27721.1  11
   2   1  -1 657507. 27764.6  15
   2   1   0 36425.3 1531.92  15
  -2   1   0 35891.2 1639.98  11
  -2  -1   0 38304.9 1650.98  11
  -2   1   1 716796. 29402.6  11
  -2  -1   1 776080. 29397.9  17
   2   1   1 663968. 29393.5  18
   2  -1   1 664920. 29391.3  18
  -2   1   1 785672. 29362.3  17
   2   1   2 4625.87 295.439  18
  -2  -1   2 4911.00 397.644  17
  -2   1   2 4874.27 367.221  17
   2  -1   3 11431.5 860.884  17
   2   1   3 10791.4 810.326  17
  -2  -1   3 12856.1 831.677  17
  -2   1   3 12477.1 777.029  17
   2  -1   4 1682.63 311.625  17
   2   2  -5 8226.19 480.428  21
   2  -2  -5 10412.8 494.397  21
  -2   2  -5 8980.57 490.764  21
  -2  -2  -5 10085.0 492.772  21
   2   2  -5 9643.66 475.198  14
  -2   2  -5 9317.87 518.401  14
   2   2  -4 2769.82 214.739  14
  -2   2  -4 2742.27 253.541  14
  -2  -2  -4 2998.67 269.957  13
  -2  -2  -4 2547.29 216.739  21
   2   2  -4 2094.36 220.233  21
  -2   2  -4 2548.66 234.041  21
   2  -2  -4 2690.08 224.823  21
   2   2  -4 3364.02 277.348   7
   2  -2  -4 2619.78 250.735   7
  -2   2  -4 2318.00 200.951   3
   2  -2  -4 2700.86 222.818   8
  -2   2  -4 2918.41 238.489   9
   2   2  -4 2738.72 240.491   8
   2   2  -3 10772.1 846.757   4
   2  -2  -3 11408.5 778.140   4
   2  -2  -3 12077.4 626.269   5
  -2  -2  -3 12548.1 599.578   9
  -2   2  -3 12294.6 612.649   8
   2  -2  -3 12290.1 598.592   8
   2   2  -3 12503.6 623.959   8
  -2  -2  -3 11769.9 626.823  14
   2  -2  -3 12301.4 593.545  14
   2   2  -3 11447.3 586.058  14
  -2   2  -3 12146.7 629.664  14
  -2  -2  -3 11153.3 565.594   3
   2  -2  -3 11979.6 626.330   7
   2   2  -3 12794.6 644.553   7
   2  -2  -3 12110.1 595.843  21
  -2   2  -3 11614.6 613.559  21
   2   2  -3 11550.2 610.630  21
  -2  -2  -3 10809.7 585.192  21
  -2  -2  -3 11225.9 623.597  13
  -2   2  -3 12246.1 613.856   9
   2   2  -3 12705.1 587.789   9
  -2   2  -2 120333. 5062.54  16
  -2  -2  -2 115505. 4915.90  16
   2   2  -2 117709. 5062.68   4
   2   2  -2 115199. 4844.43  18
  -2   2  -1 67036.1 2889.28  11
   2   2  -1 69222.8 2902.15  18
   2  -2  -1 66090.3 2895.51  18
   2   2  -1 66483.1 2921.32  15
   2   2   0 226566. 9350.47  15
  -2   2   0 243904. 9486.79  11
  -2   2   1 64363.2 2722.14  17
  -2  -2   1 66684.5 2798.07  17
   2  -2   1 63628.2 2801.15  18
   2   2   1 67094.1 2816.75  18
  -2   2   1 63479.4 2801.06  11
  -2  -2   2 126644. 5077.98  17
  -2   2   2 126487. 4960.61  17
  -2  -2   3 11646.2 818.651  17
  -2   2   3 11305.9 728.029  17
   2  -2   3 12235.6 899.206  17
   2   2   3 11699.8 815.046  17
   2  -2   4 2155.21 356.011  17
  -2   3  -5 907.046 133.456  14
  -2  -3  -5 947.555 132.512  14
   2  -3  -5 1013.17 120.711  21
  -2   3  -5 957.245 119.324  21
   2   3  -5 914.696 116.509  21
  -2  -3  -5 1111.71 122.962  21
   2  -3  -5 958.876 104.459  14
   2   3  -5 1036.14 107.791  14
   2   3  -4 2735.51 217.605  14
  -2   3  -4 2889.97 259.745  14
   2  -3  -4 3155.21 233.834  14
  -2  -3  -4 3263.85 272.384  14
  -2  -3  -4 3146.88 273.805  13
  -2   3  -4 2709.68 269.458  13
   2   3  -4 2993.51 270.243   7
   2   3  -4 2889.34 256.870   8
   2  -3  -4 3487.73 244.728   8
  -2   3  -4 2740.94 244.734   9
  -2  -3  -4 2841.37 229.611  21
   2   3  -4 3003.44 255.230  21
  -2   3  -4 2904.12 250.047  21
   2  -3  -4 2985.90 230.306  21
  -2   3  -3 10247.3 540.838  21
   2  -3  -3 9384.33 499.252  21
   2   3  -3 9657.22 531.104  21
  -2  -3  -3 9606.09 500.639  21
  -2   3  -3 10273.5 536.425   9
   2   3  -3 9717.07 505.126   9
  -2  -3  -3 9454.56 478.336   3
  -2   3  -3 10396.8 817.677  16
   2   3  -3 10250.8 504.678  14
   2  -3  -3 10066.2 505.122  14
  -2  -3  -3 8950.52 529.205  14
  -2   3  -3 9105.04 531.075  14
  -2  -3  -3 9664.75 538.023  13
  -2   3  -3 9597.06 543.545  13
   2   3  -3 10251.4 805.541   4
   2  -3  -3 9263.04 656.236   4
   2  -3  -3 10462.4 543.759   5
   2   3  -3 10403.5 556.322   7
   2  -3  -3 10087.3 538.118   7
  -2   3  -3 9979.16 524.185   8
   2  -3  -3 10262.9 508.134   8
   2   3  -3 9744.00 536.771   8
  -2   3  -2 83037.0 3701.20  16
  -2   3  -2 85371.0 3499.82  11
   2   3  -2 83326.1 3435.19   5
   2   3  -2 81066.5 3692.17   4
   2   3  -2 78618.6 3489.33  18
  -2   3  -1 24706.3 1195.41  11
   2   3  -1 26093.1 1215.54  18
   2  -3  -1 23481.7 1203.46  18
   2   3  -1 26566.6 1221.72  15
   2  -3  -1 25022.4 1212.75  15
   2   3   0 16018.0 699.848  15
   2  -3   0 15890.8 700.770  15
  -2   3   0 16745.3 828.260  11
   2   3   1 25182.0 1202.26  18
  -2  -3   1 25961.9 1190.45  17
  -2   3   1 24845.6 1086.35  17
   2  -3   1 24122.3 1187.80  18
  -2   3   1 23763.0 1184.84  11
  -2   3   2 87742.4 3466.25  17
  -2  -3   2 90412.0 3634.18  17
   2   3   2 74346.7 3432.47  18
  -2   3   2 79074.8 3445.22  11
  -2  -3   3 10157.8 759.334  17
   2  -3   3 9917.79 812.992  17
   2   3   3 9485.99 698.821  17
  -2  -3   4 2471.75 371.978  17
   2  -3   4 2847.48 424.188  17
   2  -4  -5 1620.30 140.895  21
  -2  -4  -5 1607.75 140.277  21
   2   4  -5 1236.14 137.590  21
  -2   4  -5 1371.59 140.357  21
   2   4  -5 1319.36 144.549   8
  -2   4  -5 1244.35 147.441  14
   2   4  -5 1331.87 120.252  14
   2  -4  -5 1370.07 123.881  14
  -2  -4  -5 1198.63 143.399  14
   2   4  -4 2368.00 194.406  14
  -2  -4  -4 2407.52 233.458  14
   2  -4  -4 2490.33 201.347  14
  -2   4  -4 2744.19 260.966  13
  -2  -4  -4 2375.40 234.507  13
   2  -4  -4 2639.51 210.973  21
  -2  -4  -4 2358.29 202.287  21
  -2   4  -4 2562.66 233.132  21
   2   4  -4 2068.08 212.992  21
   2   4  -4 2972.87 261.715   7
   2   4  -4 2518.51 233.781   8
  -2   4  -4 2204.27 221.744   9
   2   4  -4 2437.89 197.213   9
   2   4  -3 2799.01 210.249   9
  -2   4  -3 3197.04 234.876   9
   2  -4  -3 2580.33 220.554   5
   2   4  -3 2597.96 393.176   4
  -2   4  -3 2891.88 417.075  16
   2   4  -3 2823.29 201.341  14
  -2   4  -3 2275.88 209.898  14
  -2  -4  -3 2547.02 221.435  14
   2  -4  -3 2756.63 201.254  14
  -2  -4  -3 3006.20 234.289  13
  -2   4  -3 2501.93 223.459  13
   2  -4  -3 2707.43 222.347   7
   2   4  -3 2429.52 223.668   7
  -2   4  -3 3156.98 229.861   8
   2   4  -3 2542.63 221.301   8
   2  -4  -3 2766.47 195.030   8
  -2  -4  -3 2476.82 192.857  21
   2  -4  -3 2643.01 197.025  21
   2   4  -3 2645.55 225.853  21
  -2   4  -3 2646.43 228.160  21
  -2   4  -2 35743.8 1781.29  16
  -2   4  -2 35892.1 1583.98  11
   2   4  -2 34858.9 1498.84   7
  -2   4  -2 34363.3 1488.08   9
   2   4  -2 35248.5 1585.40  18
   2   4  -2 33574.8 1744.40   4
  -2   4  -2 33602.7 1476.37   8
   2   4  -2 33124.2 1488.43   8
  -2   4  -1 75.6282 67.8406  11
   2  -4  -1 131.277 74.1026  15
   2   4  -1 273.152 93.8589  15
   2  -4  -1 194.234 85.2301  18
   2   4   0 45331.2 1900.73  15
   2  -4   0 45032.6 1902.10  15
  -2  -4   0 47672.6 1969.68  17
  -2   4   0 46827.2 2060.04  11
  -2  -4   1 91.6143 63.3517  17
   2  -4   1 213.893 85.2948  18
  -2   4   1 154.423 84.6751  11
   2   4   2 31926.5 1554.66  18
  -2   4   2 33681.7 1501.12  17
  -2  -4   2 37893.0 1727.46  17
  -2   4   2 34489.0 1569.01  11
  -2  -4   3 3739.96 432.618  17
   2  -4   3 3370.29 451.728  17
   2   4   3 2571.90 329.156  17
   2  -4   4 2252.07 399.978  17
  -2  -4   4 2541.73 392.695  17
  -2   5  -5 580.874 104.156  14
  -2  -5  -5 817.210 114.678  14
  -2   5  -5 717.918 102.588  21
   2   5  -5 506.320 91.9576  21
   2  -5  -5 974.223 106.166  21
  -2  -5  -5 932.842 106.514  21
   2  -5  -5 742.478 88.4217  14
   2   5  -5 832.698 90.1505  14
   2   5  -5 852.286 111.844   8
  -2   5  -4 296.350 98.8192  13
  -2  -5  -4 202.955 80.0880  14
  -2   5  -4 409.537 103.334  14
  -2  -5  -4 306.156 91.2824  13
   2  -5  -4 411.202 87.7861  21
   2   5  -4 328.820 95.0179  21
  -2   5  -4 182.639 90.5476  21
  -2  -5  -4 350.141 81.3219  21
   2   5  -4 188.462 87.1984   7
   2  -5  -4 287.321 77.0397  14
   2   5  -4 310.431 76.1321  14
   2   5  -4 572.547 123.508   8
   2   5  -4 255.997 69.9725   9
  -2   5  -4 274.373 93.3056   9
  -2   5  -4 479.371 117.731   8
   2   5  -3 14160.2 683.637   9
  -2   5  -3 12782.4 692.495   9
   2  -5  -3 13987.2 703.276   5
   2   5  -3 13196.3 1012.81   4
  -2   5  -3 12873.5 1013.39  16
   2  -5  -3 13966.4 662.315  14
   2   5  -3 13975.7 659.734  14
  -2   5  -3 12728.2 686.473  14
  -2  -5  -3 12826.5 690.302  14
  -2  -5  -3 13283.5 691.320  13
  -2   5  -3 13549.4 706.984  13
   2  -5  -3 14236.6 696.661   7
   2   5  -3 14239.1 721.987   7
   2  -5  -3 13293.7 645.161   8
  -2   5  -3 14570.0 699.494   8
   2   5  -3 13706.8 711.095   8
  -2  -5  -3 13912.1 658.638  21
   2  -5  -3 13933.5 659.441  21
   2   5  -3 14273.9 712.466  21
  -2   5  -3 13957.6 712.654  21
  -2   5  -2 14772.2 690.386   8
   2   5  -2 14998.1 709.765   7
   2   5  -2 16015.6 822.408  18
  -2   5  -2 15423.6 974.729  16
  -2   5  -2 15579.2 705.601   9
   2  -5  -2 13840.4 686.745  12
  -2   5  -2 14699.3 799.838  11
  -2  -5  -2 14248.3 694.622  12
   2  -5  -1 113829. 4856.76  15
  -2   5  -1 116480. 4890.38  11
  -2  -5   0 2760.06 210.856  17
  -2   5   0 2789.25 272.764  11
   2  -5   0 2855.10 165.561  15
   2   5   0 2833.77 164.765  15
  -2  -5   1 112845. 4797.16  17
  -2   5   1 113250. 4810.58  11
   2   5   2 14810.7 838.533  18
  -2  -5   2 17591.3 975.602  17
  -2   5   2 15359.5 844.030  11
  -2  -5   3 15136.0 1000.62  17
  -2  -5   3 13465.0 665.394  20
   2  -5   3 12791.0 1008.02  17
  -2  -5   4 163.589 127.924  17
   2  -5   4 374.737 179.206  17
  -2   6  -5 930.670 117.615  21
   2  -6  -5 1699.63 135.779  21
   2   6  -5 983.682 123.977  21
  -2  -6  -5 1477.91 129.585  21
   2   6  -5 1111.17 131.252   8
  -2  -6  -5 1225.27 132.629  14
   2   6  -5 1151.74 104.338  14
  -2   6  -5 1092.53 123.133  14
   2  -6  -5 1355.26 113.416  14
  -2  -6  -4 2142.94 210.065  14
   2   6  -4 2067.27 167.873  14
  -2   6  -4 1926.96 195.018  14
   2  -6  -4 2085.84 172.860  14
  -2   6  -4 2150.34 224.821  13
  -2  -6  -4 2041.46 176.232  21
   2   6  -4 1781.02 197.054  21
  -2   6  -4 1771.18 201.604  21
   2  -6  -4 2385.72 189.129  21
   2   6  -4 1809.42 207.852   7
   2   6  -4 1794.05 204.101   8
  -2   6  -4 2209.87 213.497   8
   2   6  -4 1633.16 169.878   9
  -2   6  -4 1981.08 208.390   9
   2   6  -3 2013.43 186.164   9
   2  -6  -3 2301.63 175.754  21
  -2  -6  -3 2414.20 178.099  21
   2   6  -3 2482.71 215.954  21
  -2   6  -3 1862.78 194.971  21
  -2   6  -3 1675.36 341.295  16
  -2   6  -3 2035.00 190.425  14
  -2  -6  -3 2157.59 198.525  14
   2  -6  -3 2342.56 176.881  14
   2   6  -3 2016.59 165.932  14
  -2   6  -3 2076.01 201.560  13
  -2  -6  -3 1983.45 187.338  13
   2   6  -3 2180.55 373.854   4
   2  -6  -3 2404.77 205.233   5
   2   6  -3 2573.18 221.920   7
   2  -6  -3 2037.80 188.597   7
  -2   6  -3 2006.56 191.140   8
  -2   6  -2 566.417 91.5024   9
  -2   6  -2 544.783 84.4455   8
   2   6  -2 507.210 85.9059   7
   2   6  -2 685.011 136.979  18
   2  -6  -2 468.064 77.3522  12
  -2   6  -2 488.309 121.424  11
  -2  -6  -2 361.686 73.4750  12
   2  -6  -2 696.270 93.2480   5
   2  -6  -2 527.768 97.8088   4
  -2   6  -2 678.982 195.509  16
  -2   6  -1 1549.81 217.360  11
   2  -6   0 9332.55 464.679  15
   2   6   0 9916.84 465.052  15
  -2  -6   0 11112.3 544.393  17
  -2   6   0 10926.2 645.002  11
  -2   6   1 1672.37 214.987  11
   2   6   1 1549.71 133.648  15
   2  -6   1 1423.98 134.005  15
   2   6   2 276.904 106.185  18
  -2   6   2 504.675 128.670  11
  -2  -6   2 383.404 142.268  17
  -2  -6   3 1995.69 179.471  20
   2  -6   3 1920.15 368.159  17
  -2  -6   4 1698.46 162.122  20
  -2  -6   4 1820.45 342.333  17
   2  -6   4 2032.79 387.477  17
   2  -6   5 538.648 67.9157  20
   2   7  -5 4862.09 310.470  21
  -2   7  -5 4994.14 309.111  21
  -2  -7  -5 5702.82 313.878  14
   2   7  -5 5170.82 271.278  14
  -2   7  -5 5395.53 303.787  14
   2  -7  -5 5953.68 284.873  14
   2   7  -5 4942.11 318.851   8
  -2   7  -4 719.685 120.691  14
  -2  -7  -4 743.870 125.050  14
   2  -7  -4 931.435 120.589  21
  -2  -7  -4 1093.79 125.129  21
  -2   7  -4 630.736 127.805  21
   2   7  -4 782.555 129.612  21
   2   7  -4 714.940 132.336   7
   2   7  -4 698.361 94.8798  14
   2  -7  -4 842.311 106.557  14
   2   7  -4 641.319 132.137   8
   2   7  -4 829.315 119.760   9
  -2   7  -4 535.337 119.309   9
  -2   7  -4 821.449 133.970   8
   2   7  -3 33622.5 1605.81   9
   2  -7  -3 35635.6 1618.15   5
   2   7  -3 33965.1 2027.43   4
  -2   7  -3 38675.4 2160.57  16
  -2  -7  -3 35716.3 1616.22  14
   2   7  -3 37429.9 1576.10  14
   2  -7  -3 37391.6 1575.56  14
  -2   7  -3 31286.5 1593.06  14
  -2  -7  -3 36483.5 1610.02  13
  -2   7  -3 33676.7 1623.67  13
   2  -7  -3 39975.2 1585.36  21
  -2  -7  -3 39769.8 1584.42  21
   2   7  -3 35436.3 1640.39  21
  -2   7  -3 35812.1 1642.53  21
   2   7  -3 35780.4 1640.00   7
   2  -7  -3 38432.0 1616.52   7
  -2   7  -3 37133.0 1624.21   8
   2   7  -2 14021.3 854.628  18
  -2   7  -2 14724.3 869.665  11
  -2  -7  -2 14750.1 718.990  12
   2  -7  -2 14154.8 713.553  12
   2   7  -2 16590.7 737.629   7
   2   7  -2 12522.6 936.924   4
  -2   7  -2 15460.4 732.741   9
   2   7  -2 16552.7 742.290   8
  -2   7  -2 15450.5 716.681   8
   2   7  -1 67302.5 3108.08   4
  -2   7  -1 71773.6 3117.90  11
  -2   7   0 38024.1 1842.98  11
  -2  -7   0 40326.6 1708.15  17
   2   7   0 36974.1 1623.56  15
   2  -7   0 39062.1 1632.71  15
  -2   7   1 72481.2 3362.33  11
   2   7   1 73783.8 3154.26  15
   2  -7   1 79281.8 3165.11  15
  -2   7   2 15328.0 920.469  11
  -2  -7   2 16360.4 995.567  17
   2   7   2 16386.1 932.364  18
   2  -7   3 36157.3 2058.83  17
  -2  -7   3 39735.5 2006.23  17
  -2  -7   3 34438.8 1567.08  20
  -2  -7   4 992.461 125.825  20
  -2  -7   4 941.886 260.033  17
   2  -7   4 472.450 206.846  17
   2  -7   5 3185.07 193.709  20
  -2  -8  -5 722.513 90.7890  14
  -2   8  -5 643.410 93.2107  21
   2   8  -5 681.320 97.7971  21
   2   8  -5 532.333 92.1533   8
  -2   8  -5 598.311 91.6989   9
   2   8  -5 841.853 73.3593  14
   2  -8  -5 895.009 79.8003  14
  -2   8  -5 700.367 86.0381  14
  -2   8  -4 4113.35 301.612  14
   2  -8  -4 5139.13 293.761  14
   2   8  -4 4664.92 278.858  14
  -2  -8  -4 4672.16 326.290  14
  -2  -8  -4 5868.36 317.879  21
   2  -8  -4 6087.27 324.984  21
   2   8  -4 4614.55 340.948  21
  -2   8  -4 4134.54 329.424  21
   2   8  -4 4583.67 342.961   7
  -2   8  -4 5307.90 353.104   8
   2   8  -4 3783.07 301.641   9
  -2   8  -4 4482.49 339.205   9
   2   8  -3 1904.64 185.504   9
   2   8  -3 1937.77 371.526   4
   2  -8  -3 1677.79 173.625   5
  -2   8  -3 2103.60 409.413  16
  -2  -8  -3 1690.37 175.718  14
   2   8  -3 2303.00 168.553  14
   2  -8  -3 2232.68 162.792  14
  -2   8  -3 1662.92 166.702  14
  -2   8  -3 1983.66 193.227  13
   2  -8  -3 2308.93 170.067  21
  -2  -8  -3 2264.99 167.980  21
  -2   8  -3 1843.76 197.082  21
   2   8  -3 1655.81 191.523  21
   2   8  -3 1633.11 186.060   7
  -2   8  -3 2111.17 194.944   8
   2   8  -3 1637.33 189.325   8
   2   8  -2 31292.0 1367.88   8
  -2   8  -2 31759.3 1345.13   8
   2   8  -2 30994.5 1356.60   7
   2   8  -2 29532.6 1533.96  18
  -2  -8  -2 29954.0 1351.98  12
  -2   8  -2 30716.6 1554.54  11
   2  -8  -2 29252.2 1347.31  12
  -2   8  -2 30785.2 1363.95   9
   2   8  -2 28904.4 1661.91   4
   2   8  -1 30763.8 1608.27   4
  -2   8  -1 31720.6 1626.59  16
  -2   8  -1 33973.0 1637.46  11
  -2  -8   0 4377.25 312.654  17
  -2   8   0 4124.21 402.642  11
   2   8   0 4676.96 264.827  15
   2  -8   0 4705.40 271.287  15
   2   8   1 33155.0 1449.07  15
   2  -8   1 35480.7 1458.79  15
  -2   8   1 31902.9 1687.56  11
  -2  -8   1 33243.2 1633.55  17
  -2   8   2 31464.2 1632.04  11
  -2  -8   2 32998.0 1703.15  17
  -2  -8   3 1946.47 185.886  20
  -2  -8   3 1941.43 350.196  17
   2  -8   3 1687.36 348.091  17
  -2  -8   4 5002.25 325.873  20
  -2  -8   4 4285.80 556.067  17
   2  -8   4 5666.80 673.685  17
   2  -8   5 498.732 65.8319  20
  -2   9  -5 36.9165 41.3493   9
   2   9  -5 114.153 57.7972   8
  -2   9  -5 17.1603 31.8618  14
   2   9  -5 7.31327 27.9461  14
  -2   9  -5-15.8209 44.0585   3
  -2   9  -5-9.05359 42.3662  21
   2   9  -5 47.6618 51.5056  21
  -2   9  -4 1892.90 190.899  14
  -2  -9  -4 3095.15 236.058  14
   2  -9  -4 2577.25 185.999  14
   2   9  -4 2775.77 185.401  14
   2  -9  -4 4271.31 243.452  21
  -2  -9  -4 3634.68 227.709  21
   2   9  -4 2252.37 233.376  21
  -2   9  -4 2155.39 225.326  21
   2   9  -4 2560.11 241.285   7
  -2   9  -4 2673.60 239.447   8
  -2   9  -4 2296.74 233.463   9
   2   9  -4 2241.02 212.561   9
   2   9  -3 2067.21 196.692   9
  -2   9  -3 1802.58 198.580   9
   2   9  -3 2336.39 411.148   4
   2  -9  -3 2084.28 190.490   5
  -2   9  -3 2134.69 413.257  16
   2  -9  -3 2220.76 164.976  14
  -2   9  -3 1976.29 184.352  14
   2   9  -3 2212.32 165.898  14
  -2  -9  -3 2325.60 199.364  14
  -2   9  -3 2287.64 208.713  13
   2  -9  -3 2553.83 181.299  21
  -2  -9  -3 2692.62 183.512  21
   2   9  -3 2019.95 209.417  21
  -2   9  -3 1887.85 206.620  21
   2   9  -3 1879.78 194.349   7
  -2   9  -3 2142.78 198.022   8
   2   9  -3 2090.62 218.133   8
   2   9  -2 18132.8 799.911   7
   2  -9  -2 16230.2 791.581  12
  -2  -9  -2 15892.6 788.847  12
  -2   9  -2 16324.1 991.427  11
   2   9  -2 16258.8 1086.81   4
  -2   9  -2 17298.1 781.511   8
   2   9  -2 17654.9 811.625   8
   2  -9  -2 13892.6 770.898  10
  -2   9  -2 17993.5 811.492   9
  -2   9  -1 23401.5 1274.29  11
   2   9  -1 21715.5 1238.47   4
  -2   9  -1 23355.3 1274.83  16
   2  -9   0 71421.6 3296.34  17
  -2   9   0 76572.7 3511.49  11
   2  -9   0 80837.7 3242.09  15
   2   9   0 78851.4 3227.86  15
  -2  -9   0 75252.8 3304.38  17
   2   9   0 79047.0 3374.70   4
  -2   9   1 23269.5 1323.86  11
   2  -9   1 21244.9 1259.13  17
   2   9   1 24720.0 1053.81  15
   2  -9   1 25002.8 1058.57  15
  -2  -9   1 23580.3 1255.35  17
  -2   9   2 16734.1 1033.78  11
   2  -9   2 17183.5 1109.09  17
  -2  -9   3 2089.32 194.264  20
  -2  -9   3 2189.09 369.021  17
   2  -9   3 1742.12 365.792  17
  -2  -9   4 2638.81 217.594  20
   2  -9   4 1988.04 414.094  17
  -2  -9   4 2783.25 442.121  17
   2  -9   4 2496.32 312.140  15
   2  -9   5 26.0561 31.7413  20
  -2  10  -5 1185.57 115.795  21
   2  10  -5 1140.92 120.479  21
  -2  10  -5 1090.23 108.010   3
  -2  10  -5 1157.67 116.300   9
   2  10  -4 14751.7 630.578  14
  -2 -10  -4 13982.1 680.465  14
  -2  10  -4 12394.3 655.527  14
   2 -10  -4 14790.6 638.157  14
  -2  10  -4 13537.0 719.875  21
   2  10  -4 13696.8 728.075  21
   2  10  -4 12571.2 720.171   8
  -2  10  -4 14567.2 721.270   8
  -2  10  -4 12256.1 710.635   9
   2  10  -4 11628.2 678.049   9
   2 -10  -3 430.527 88.4540   5
  -2  10  -3-76.8230 127.935  16
   2 -10  -3 442.896 69.5884  14
  -2  10  -3 423.641 98.0469  13
  -2 -10  -3 664.298 103.333  14
  -2  10  -3 472.484 104.240  21
   2  10  -3 382.948 104.860  21
   2  10  -3 302.628 90.2934   7
   2  10  -3 318.487 96.7209   8
   2  10  -3 195.113 73.1664   9
  -2  10  -3 512.276 105.424   8
  -2  10  -3 243.194 89.0142   9
   2  10  -2 52527.1 2726.56   4
  -2  10  -2 54158.6 2788.84  16
  -2  10  -2 57020.7 2329.59   8
   2  10  -2 59265.4 2369.73   8
   2 -10  -2 55221.8 2352.76  12
  -2  10  -2 54402.3 2628.04  11
  -2 -10  -2 55071.0 2346.76  12
   2  10  -2 57213.2 2338.85   7
   2 -10  -2 48754.7 2327.78  10
  -2  10  -2 59084.8 2372.36   9
  -2 -10  -2 50509.0 2306.71   2
   2  10  -1 17847.7 1042.63   4
   2 -10  -1 19238.5 790.906  12
  -2 -10  -1 17384.4 775.482  12
  -2  10  -1 17610.9 1070.51  11
   2 -10  -1 14735.0 761.335  10
  -2  10  -1 18531.1 1074.17  16
  -2 -10  -1 17110.9 794.644   2
   2 -10   0 120030. 4920.01  15
  -2 -10   0 113320. 4930.64   2
   2 -10   0 115184. 5012.93  17
  -2  10   0 130703. 5320.44  11
   2  10   0 128327. 5119.22   4
  -2 -10   0 126279. 5035.07  17
  -2 -10   1 17298.7 817.874   2
  -2  10   1 18707.4 1101.77  11
   2  10   1 17203.1 774.575  15
   2 -10   1 16964.4 1005.54  17
   2 -10   1 18388.5 784.979  15
  -2 -10   1 18401.4 1013.39  17
   2 -10   2 60742.9 2548.94  15
   2  10   2 61219.6 2545.68  15
   2 -10   2 54212.6 2835.97  17
  -2 -10   2 56980.6 2479.41  20
  -2  10   2 53950.6 2768.04  11
  -2 -10   3 551.340 105.778  20
   2 -10   3 439.777 127.607  15
  -2 -10   3 578.738 207.865  17
  -2 -10   4 12409.8 1029.49  17
  -2 -10   4 13594.5 681.092  20
   2 -10   4 12157.5 1077.39  17
   2 -10   5 870.405 86.8882  20
  -2  11  -5 615.076 85.8719   9
  -2  11  -5 735.692 85.1800   3
  -2  11  -5 738.634 89.3531  21
   2  11  -5 720.157 90.1816  21
   2  11  -4 3610.02 296.823   8
  -2  11  -4 3796.11 281.775   8
   2 -11  -4 4069.06 217.870  14
  -2 -11  -4 3598.66 241.868  14
  -2  11  -4 3284.60 277.095  21
   2  11  -4 3748.85 295.266  21
  -2  11  -3 158.398 152.747  16
   2  11  -3 529.240 122.585   8
   2  11  -3 548.445 107.906   9
  -2  11  -3 557.431 114.574   9
  -2  11  -3 584.368 107.531   8
  -2  11  -3 599.802 106.997  13
   2  11  -3 455.485 99.4837   7
   2 -11  -3 668.838 124.732  12
  -2 -11  -3 355.741 102.691  12
   2 -11  -3 493.528 92.0792   5
   2  11  -3 540.793 118.658  21
  -2  11  -3 739.951 129.042  21
  -2  11  -2 14657.9 1059.35  16
  -2  11  -2 14692.6 663.023   8
   2  11  -2 13807.1 691.675   8
   2  11  -2 13805.4 661.291   7
  -2  11  -2 12646.4 903.236  11
   2 -11  -2 13488.2 686.914  12
  -2 -11  -2 12612.3 672.272  12
   2 -11  -2 12226.3 661.250  10
  -2  11  -2 14864.0 700.204   9
   2  11  -2 12257.2 964.232   4
  -2 -11  -2 12488.7 645.671   2
  -2 -11  -1 334.073 74.6181   2
  -2 -11  -1 540.529 86.0672   1
   2 -11  -1 354.314 71.4272  10
   2 -11  -1 486.673 80.5905  12
  -2  11  -1 175.073 119.377  11
  -2 -11  -1 409.798 72.4402  12
   2  11  -1 498.954 160.633   4
  -2  11  -1 579.509 173.113  16
  -2 -11   0 541.614 88.7068   2
   2 -11   0 535.814 59.4853  10
  -2  11   0 356.824 166.339  11
  -2 -11   0 632.287 116.387  17
   2 -11   0 477.922 105.249  17
   2  11   0 461.591 119.348   4
  -2 -11   1 400.146 81.6970   2
   2 -11   1 600.048 63.8083  15
  -2 -11   1 306.880 115.177  17
   2 -11   1 392.811 137.664  17
  -2  11   1 443.692 175.808  11
  -2 -11   2 14562.7 718.776  20
  -2  11   2 13754.3 972.742  11
   2 -11   2 15413.2 745.743  15
   2 -11   2 14308.3 1016.88  17
  -2 -11   2 13681.8 979.252  17
  -2 -11   3 439.213 101.828  20
   2 -11   3 503.125 126.907  15
  -2 -11   3 773.291 241.860  17
  -2 -11   4 4244.02 298.239  20
   2 -11   5 543.297 67.4215  20
   2  12  -5 263.902 57.9990  21
  -2  12  -5 207.142 51.8548  21
  -2  12  -5 200.246 50.9840   3
  -2  12  -5 221.728 55.8496   9
   2  12  -5 221.500 58.2642   8
   2  12  -4 3400.83 281.877   8
   2  12  -4 3541.31 287.844  21
  -2  12  -4 3200.53 270.279  21
   2  12  -4 3047.74 252.915   9
   2 -12  -3 271.124 102.554  12
  -2 -12  -3 401.597 110.039  12
   2  12  -3 464.589 91.5961   7
   2  12  -3 284.172 166.967   4
   2  12  -3 483.365 118.854   8
  -2  12  -3 388.842 104.343   9
   2  12  -3 293.595 86.8007   9
  -2  12  -3 536.932 100.441   8
  -2  12  -2 26333.3 1124.38   8
   2  12  -2 26926.7 1171.70   8
   2 -12  -2 25866.6 1164.76  12
  -2 -12  -2 23021.3 1138.12  12
  -2  12  -2 26007.0 1168.67   9
   2 -12  -2 21300.2 1124.37  10
  -2  12  -2 24723.5 1464.91  11
  -2  12  -2 25415.2 1577.49  16
   2  12  -2 23924.7 1520.69   4
   2  12  -1 9370.49 734.195   4
  -2 -12  -1 9558.08 492.145  12
   2 -12  -1 10737.8 508.824  12
   2 -12  -1 9195.60 485.866  10
  -2  12  -1 9593.07 757.117  16
  -2  12  -1 8841.07 756.594  11
  -2 -12  -1 9495.37 510.921   1
  -2 -12  -1 10363.1 524.693   2
   2  12   0 43732.9 1941.52   4
   2 -12   0 39979.8 1682.77  10
   2 -12   0 38465.0 1806.27  17
  -2 -12   0 38224.0 1748.81   2
  -2 -12   0 40354.5 1831.57  17
  -2  12   0 40808.5 2139.02  11
   2 -12   1 9400.74 694.856  17
  -2 -12   1 10752.6 703.838  17
  -2  12   1 10611.3 822.078  11
  -2 -12   1 9668.97 522.232   2
  -2 -12   2 24869.1 1138.70  20
  -2 -12   2 26974.6 1487.69  17
  -2  12   2 23861.6 1459.84  11
   2 -12   2 22720.6 1462.24  17
   2 -12   3 492.746 233.808  17
  -2 -12   3 514.243 109.097  20
  -2 -12   4 3760.50 277.504  20
   2 -12   5 225.675 47.0226  20
  -2  13  -5 375.650 59.8105   9
   2  13  -5 391.519 63.9177   8
   2  13  -5 367.853 58.9768  21
  -2  13  -5 434.074 62.6859  21
   2  13  -4 506.289 99.9068   9
   2  13  -4 612.697 119.758   8
   2  13  -4 595.916 125.836  21
  -2  13  -4 736.621 122.398  21
   2  13  -3 3409.82 303.264   8
  -2  13  -3 4887.46 301.406   8
   2 -13  -3 4278.07 334.260  12
  -2 -13  -3 3914.69 313.384  12
   2  13  -3 3681.08 272.243   7
   2  13  -3 3545.16 545.184   4
  -2  13  -3 3893.82 317.273   9
   2  13  -3 3634.43 294.222   9
  -2  13  -2 9947.31 878.822  16
   2  13  -2 10484.5 559.884   8
   2 -13  -2 10699.3 564.029  12
  -2 -13  -2 9115.88 533.293  12
  -2  13  -2 10944.7 565.520   9
   2 -13  -2 8357.33 516.960  10
   2  13  -2 9714.97 848.023   4
  -2  13  -2 9927.22 813.192  11
  -2 -13  -1 378.630 82.1372   1
  -2 -13  -1 199.587 74.4586   2
   2 -13  -1 339.241 70.2629  10
  -2 -13  -1 441.924 79.8810  12
   2 -13  -1 383.328 78.2513  12
  -2  13  -1 535.917 198.781  11
   2  13  -1 445.503 165.445   4
   2  13   0 7205.35 519.127   4
  -2 -13   0 6086.51 375.090   2
  -2  13   0 6679.70 651.285  11
  -2 -13   0 6205.99 429.490  17
   2 -13   0 6069.34 404.944  17
  -2  13   0 5440.93 530.177  16
   2 -13   0 6212.68 314.836  10
  -2 -13   1 214.390 79.8156   2
   2 -13   1 466.543 141.844  17
  -2 -13   1 449.087 151.683  17
  -2  13   1 273.236 165.495  11
  -2 -13   2 10281.7 805.482  17
  -2  13   2 9282.47 805.159  11
  -2 -13   2 9785.92 542.321   1
   2 -13   2 9051.22 797.805  17
  -2 -13   3 4362.63 315.419  20
   2 -13   3 4034.04 563.890  17
   2 -13   4 771.898 136.220  20
  -2 -13   4 696.569 115.340  20
   2 -13   5 324.246 47.1063  20
   2  14  -5 183.971 42.6473  21
  -2  14  -5 104.044 38.8583  21
  -2  14  -4 1251.84 155.925  21
   2  14  -4 1608.64 180.221  21
   2  14  -4 1740.00 181.912   8
   2  14  -4 1162.69 148.556   9
  -2  14  -4 1761.60 183.937   9
   2  14  -3 1734.34 194.120   9
   2 -14  -3 1762.72 207.733  12
  -2 -14  -3 1747.05 201.455  12
  -2  14  -3 1469.04 188.198   9
  -2  14  -3 1386.03 155.260   8
   2  14  -3 1757.22 205.286   8
  -2  14  -2 8969.66 865.698  16
   2  14  -2 8970.28 532.836   8
  -2 -14  -2 9623.84 535.950  12
   2 -14  -2 9651.92 549.684  12
   2 -14  -2 8940.63 519.653  10
  -2  14  -2 10347.9 555.314   9
   2  14  -2 8949.72 830.090   4
  -2  14  -2 8375.80 788.692  11
  -2 -14  -1 553.887 101.571   1
  -2 -14  -1 378.802 95.9564   2
  -2  14  -1 701.968 207.487  16
   2 -14  -1 585.002 93.9655  10
   2 -14  -1 591.569 100.996  12
  -2 -14  -1 590.363 97.7127  12
  -2  14  -1 469.806 203.450  11
   2  14  -1 758.793 203.783   4
  -2 -14   0 43089.4 1891.91   2
  -2  14   0 43159.0 2352.11  11
  -2 -14   0 41537.4 1950.43  17
   2 -14   0 42059.2 1807.07  10
  -2 -14   1 510.358 88.9048  20
  -2 -14   1 382.335 93.5386   2
  -2  14   1 300.957 191.369  11
  -2 -14   1 327.867 140.133  17
   2 -14   1 335.184 124.300  17
  -2 -14   2 9626.26 792.940  17
  -2  14   2 8392.25 792.540  11
   2 -14   2 8320.66 772.899  17
  -2 -14   2 9739.77 542.319   1
  -2 -14   3 1694.81 188.111  20
  -2 -14   3 2086.80 377.368  17
   2 -14   3 1621.25 363.129  17
   2 -14   4 1877.06 195.475  20
  -2 -14   4 1865.93 177.589  20
   2 -14   5 183.917 35.1364  20
  -2  15  -5 1275.42 84.6787  21
   2  15  -5 1005.17 79.1241  21
  -2  15  -4 394.575 91.9734  21
   2  15  -4 515.347 109.643  21
   2  15  -4 498.971 101.696   8
   2  15  -4 426.683 90.0617   9
  -2  15  -4 528.165 102.843   9
   2 -15  -3 1585.86 199.519  12
  -2 -15  -3 1281.35 178.140  12
   2  15  -3 1232.80 170.228   9
  -2  15  -3 1478.75 154.696   8
  -2  15  -3 1404.87 182.070   9
   2  15  -3 1503.92 190.708   8
   2  15  -2 867.948 137.600   8
  -2  15  -2 932.009 145.696   9
   2 -15  -2 671.161 120.328  10
   2  15  -2 1294.38 304.993   4
  -2  15  -2 853.726 282.508  16
   2 -15  -2 1028.91 155.140  12
  -2 -15  -2 1018.47 141.963  12
  -2  15  -2 1029.47 273.707  11
   2  15  -1 7177.76 675.813   4
  -2 -15  -1 7687.98 433.053  12
   2 -15  -1 7994.87 444.837  12
   2 -15  -1 7615.18 429.940  10
  -2  15  -1 7204.88 746.427  11
  -2 -15  -1 7370.81 456.322   2
  -2 -15  -1 7196.96 445.086   1
  -2  15  -1 8433.00 765.061  16
   2 -15   0 13254.2 627.008  10
  -2  15   0 13025.2 1066.02  11
  -2 -15   0 12747.5 696.225   2
   2 -15   1 6732.55 595.837  17
  -2 -15   1 7779.08 480.833   2
  -2 -15   1 7702.20 481.057   1
  -2  15   1 8224.33 802.686  11
  -2 -15   1 8003.00 627.454  17
   2 -15   1 8782.30 400.400  10
  -2 -15   1 8035.36 444.953  20
  -2  15   2 1352.70 302.663  11
  -2 -15   2 1287.12 277.303  17
   2 -15   2 728.439 218.553  17
  -2 -15   2 1144.95 158.477   1
  -2 -15   3 1316.93 163.949  20
  -2 -15   3 1400.87 312.676  17
   2 -15   3 1506.23 344.185  17
   2 -15   4 453.210 103.144  20
  -2 -15   4 752.965 109.595  20
   2 -15   5 1050.85 75.2983  20
   2  16  -4 480.772 96.5419  21
  -2  16  -4 549.449 101.635  21
   2  16  -4 321.054 78.8295   8
   2  16  -4 549.147 97.2779   9
  -2  16  -4 602.069 105.616   9
   2 -16  -3 1324.86 183.184  12
  -2 -16  -3 1158.56 172.353  12
   2  16  -3 1070.56 155.653   8
  -2  16  -3 1207.01 165.760   9
   2  16  -3 1233.72 163.343   9
   2  16  -2 21207.7 995.347   8
   2 -16  -2 21149.0 1010.77  12
  -2 -16  -2 18474.2 976.061  12
  -2  16  -2 19791.9 1378.09  11
  -2  16  -2 21093.5 999.763   9
   2 -16  -2 18972.6 969.370  10
  -2  16  -2 17877.1 1399.64  16
  -2  16  -1 9323.24 860.400  16
   2  16  -1 9359.42 794.902   4
   2 -16  -1 10169.9 537.303  12
  -2 -16  -1 9049.32 516.978  12
  -2 -16  -1 9023.33 536.749   1
   2 -16  -1 9841.15 523.263  10
  -2  16  -1 8311.66 857.206  11
  -2 -16   0 21143.8 985.024  20
   2 -16   0 23541.3 1003.37  12
  -2 -16   0 22486.8 1001.11  12
   2 -16   0 22095.0 986.448  10
  -2  16   0 19457.7 1459.35  11
  -2  16   0 23399.0 1404.98  16
  -2 -16   0 19580.0 1052.62   2
   2 -16   1 7945.26 669.573  17
  -2 -16   1 9425.51 554.637   1
  -2  16   1 9221.22 906.231  11
  -2 -16   1 9668.90 703.198  17
   2 -16   1 10124.9 462.330  10
   2 -16   1 8634.36 494.087  20
  -2 -16   1 9833.26 510.982  20
  -2  16   2 18631.2 1375.84  11
  -2 -16   2 21091.4 1344.04  17
   2 -16   2 21332.6 1363.88  17
  -2 -16   2 20229.4 996.707  20
  -2 -16   2 21934.2 1041.77   1
   2 -16   3 1154.93 162.840  20
  -2 -16   3 1049.39 149.864  20
  -2 -16   3 893.999 251.690  17
   2 -16   3 908.497 266.321  17
  -2 -16   4 438.818 94.6862  20
   2 -16   4 423.883 98.9239  20
   2  17  -4 4399.86 282.695   8
   2  17  -4 4106.27 275.612   9
  -2  17  -4 4753.99 298.222   9
   2  17  -4 4658.44 295.977  21
  -2  17  -4 4316.05 283.063  21
   2  17  -3 674.387 121.580   8
  -2  17  -3 926.583 150.612   9
   2  17  -3 657.367 125.309   9
   2 -17  -3 954.007 156.443  12
  -2 -17  -3 749.376 140.907  12
  -2  17  -2 3951.18 580.056  16
   2 -17  -2 4399.52 334.121  12
   2  17  -2 4094.89 308.909   8
  -2  17  -2 4312.30 317.126   9
  -2  17  -2 3180.08 491.874  11
  -2 -17  -2 3779.79 308.354  12
   2  17  -2 3075.39 476.399  11
  -2  17  -1 11628.1 1031.75  11
  -2 -17  -1 12118.6 665.791   1
   2 -17  -1 12651.5 651.453  12
  -2 -17  -1 11644.8 637.857  12
  -2  17  -1 13074.2 1057.89  16
  -2  17  -1 11629.6 629.614   9
   2 -17  -1 11976.1 633.412  10
  -2 -17   0 2216.47 183.306  12
   2 -17   0 2071.36 179.820  12
  -2  17   0 1705.35 392.945  11
  -2 -17   0 1736.10 157.609  20
   2 -17   0 2070.84 171.256  10
  -2 -17   1 12202.2 615.225  20
   2 -17   1 11482.1 599.593  20
  -2  17   1 12453.5 1077.83  11
  -2 -17   1 11051.7 787.995  17
  -2 -17   1 11304.4 663.987   1
   2 -17   1 12286.4 567.280  10
  -2 -17   2 4341.75 337.282   1
  -2 -17   2 4288.59 306.579  20
   2 -17   2 4129.53 308.474  20
  -2 -17   2 3917.29 492.212  17
   2 -17   2 4093.56 507.228  17
  -2  17   2 4166.45 564.263  11
   2  17   2 4537.69 605.115  11
   2 -17   3 826.686 141.167  20
  -2 -17   3 744.398 125.552  20
   2 -17   4 4956.20 305.753  20
  -2 -17   4 4608.34 291.958  20
   2  18  -4 3250.29 215.157   8
  -2  18  -4 3295.93 226.570   9
   2  18  -4 3037.04 214.731   9
   2  18  -4 3611.71 231.749  21
  -2  18  -4 3083.59 218.875  21
   2  18  -3 2677.57 226.950   8
   2 -18  -3 2342.42 238.779  12
  -2 -18  -3 2330.31 235.380  12
  -2  18  -3 2069.36 218.286   9
   2  18  -3 2214.52 220.766   9
   2  18  -2 12898.4 661.435   8
  -2  18  -2 12103.9 661.520   9
  -2  18  -2 10113.6 960.431  11
   2 -18  -2 11976.9 675.528  12
  -2 -18  -2 12321.3 674.025  12
   2  18  -2 9683.11 930.093  11
  -2  18  -1 5235.82 652.410  16
   2  18  -1 3753.79 282.783   8
   2 -18  -1 4327.34 312.395  12
  -2 -18  -1 4185.76 309.034  12
  -2 -18  -1 4295.02 331.817   1
  -2  18  -1 4005.66 291.754   9
   2 -18  -1 4243.89 303.140  10
  -2 -18   0 6947.63 390.201  12
   2 -18   0 7002.68 388.872  12
  -2  18   0 6665.12 794.784  11
   2 -18   0 5870.71 365.998  10
  -2 -18   0 5582.57 345.416  20
  -2  18   1 4328.32 627.226  11
   2 -18   1 4056.60 253.180  10
  -2 -18   1 3906.08 283.138  20
   2 -18   1 4504.22 285.669  20
  -2 -18   1 4305.06 340.689   1
  -2 -18   2 12541.9 936.822  17
   2 -18   2 12245.5 947.768  17
  -2 -18   2 12370.8 671.577  20
   2 -18   2 12519.0 677.007  20
   2 -18   2 13448.6 610.295  10
  -2 -18   2 13628.5 728.237   1
   2 -18   3 2226.94 211.774  20
  -2 -18   4 4052.54 249.079  20
   2 -18   4 3878.04 208.251  10
  -2  19  -4 1574.88 136.104  21
   2  19  -4 1933.55 147.628  21
   2  19  -4 1625.08 138.039   9
  -2  19  -4 1871.77 145.751   9
   2  19  -3 3504.24 261.686   8
  -2  19  -3 3800.11 281.637   9
   2  19  -3 3608.61 284.967  21
  -2  19  -3 3296.49 271.333  21
   2  19  -2 12251.4 659.561   8
  -2  19  -2 11697.2 665.708   9
  -2 -19  -2 12614.9 693.164  12
   2 -19  -2 13602.4 712.974  12
  -2  19  -1 7375.50 841.529  11
  -2 -19  -1 7706.22 503.640   1
   2 -19  -1 8396.54 500.225  12
  -2 -19  -1 7864.16 489.052  12
  -2  19  -1 7861.99 467.523   9
   2 -19  -1 8668.36 489.432  10
  -2  19  -1 7860.82 834.598  16
  -2  19   0 1895.53 433.549  11
  -2 -19   0 1701.32 154.377  20
   2 -19   0 1869.23 177.379  10
   2 -19   0 1867.01 186.241  12
  -2 -19   0 1678.28 176.988  12
  -2 -19   1 7278.29 438.402  20
   2 -19   1 7641.41 426.898  20
   2 -19   1 8440.18 424.113  10
  -2  19   1 7519.92 871.627  11
  -2 -19   1 8134.49 516.858   1
  -2 -19   2 13734.9 727.630   1
  -2 -19   2 12245.8 664.464  20
   2 -19   2 12908.0 668.017  20
  -2 -19   2 11600.9 890.909  17
   2 -19   2 13109.8 610.608  10
   2 -19   3 3972.72 230.113  10
   2 -19   3 4195.20 292.775  20
  -2 -19   4 1969.46 151.347  20
   2 -19   4 1956.43 121.680  10
   2  20  -4 398.181 60.1857  21
  -2  20  -4 418.717 61.9201  21
  -2  20  -3 1715.68 177.892  21
   2  20  -3 1519.11 174.536  21
  -2  20  -3 1742.40 173.633   9
   2  20  -3 1784.10 162.188   8
   2 -20  -2 13813.1 763.365  12
  -2 -20  -2 14331.3 766.406  12
   2  20  -2 14354.5 724.856   8
  -2  20  -2 14610.8 744.687   9
   2 -20  -1 15908.5 795.639  12
  -2 -20  -1 15663.0 793.058  12
   2 -20  -1 14998.6 772.144  10
  -2  20  -1 14051.3 747.376   9
  -2  20  -1 14372.0 1235.10  11
   2  20  -1 12497.2 1170.14  11
   2 -20   0 19619.4 921.897  12
  -2 -20   0 18029.7 912.234  12
   2 -20   0 18608.6 899.833  10
  -2  20   1 12055.6 1190.29  11
   2  20   1 13605.5 1281.88  11
  -2 -20   1 14682.2 724.054  20
   2 -20   1 15223.0 708.529  10
  -2 -20   1 14485.0 806.205   1
  -2 -20   2 14995.0 788.745   1
   2 -20   2 15270.6 681.560  10
   2 -20   2 14569.2 725.425  20
  -2 -20   2 13043.1 719.843  20
   2 -20   3 1868.20 140.248  10
   2 -20   3 2444.23 192.925  20
  -2 -20   4 661.068 74.8158  20
   2 -20   4 479.609 68.4612  20
  -2  21  -3 253.694 71.5375   9
   2  21  -3 347.764 87.9944  21
  -2  21  -3 312.786 83.6561  21
  -2  21  -2 4048.16 303.839   9
  -2 -21  -2 4902.54 346.341  12
   2 -21  -2 4671.61 344.102  12
   2 -21  -1 4173.58 317.156  12
  -2 -21  -1 3729.66 305.138  12
   2 -21  -1 4393.44 313.599  10
  -2  21  -1 3733.00 279.449   9
   2 -21   0 8910.63 511.385  12
  -2 -21   0 8777.08 509.698  12
  -2  21   0 6785.80 850.068  11
   2  21   0 7511.31 907.305  11
   2 -21   0 8576.60 491.841  10
  -2 -21   1 3997.23 335.005   1
  -2 -21   1 3866.94 273.364  12
   2 -21   1 4161.74 282.099  12
   2 -21   1 3700.05 259.167  10
  -2 -21   1 3954.95 268.864  20
  -2 -21   2 5064.79 357.834   1
  -2 -21   2 4510.36 305.098  20
   2 -21   2 4539.31 295.047  20
   2 -21   2 4616.47 272.471  10
  -2 -21   3 270.502 69.6741  20
   2 -21   3 427.801 79.4194  20
   2 -21   3 334.402 55.5419  10
  -2 -21   4 939.965 79.1122  20
   2 -21   4 873.010 73.8367  20
  -2  22  -3 927.714 107.490   9
   2  22  -3 797.383 108.200  21
  -2  22  -3 869.091 114.487  21
  -2  22  -2 624.094 106.727   9
   2  22  -2 701.975 120.146   9
   2 -22  -2 742.845 129.976  12
  -2 -22  -2 642.649 122.891  12
   2 -22  -1 3546.25 292.813  12
  -2 -22  -1 3802.17 297.766  12
   2 -22  -1 3503.55 278.525  10
   2 -22   0 4450.54 331.639  12
  -2 -22   0 4829.07 342.971  12
   2 -22   0 4866.84 328.165  10
  -2 -22   1 3333.90 305.115   1
   2 -22   1 3708.96 255.558  10
  -2 -22   1 3506.36 245.600  20
   2 -22   1 3585.76 264.529  12
  -2 -22   1 4389.00 284.777  12
  -2 -22   2 652.365 103.736  20
   2 -22   2 589.014 82.1471  10
  -2 -22   3 972.231 104.270  20
   2 -22   3 872.345 98.4115  20
   2 -22   3 1060.68 91.2597  10
   2  23  -3 210.824 54.6021   9
   2  23  -3 182.715 57.1113  21
   2 -23  -2 785.912 125.056  12
  -2 -23  -2 580.892 110.131  12
  -2  23  -2 718.097 102.159   9
   2  23  -2 730.492 117.086   9
   2 -23  -1 4088.96 312.832  12
  -2 -23  -1 4520.22 325.499  12
   2 -23  -1 4131.05 295.910  10
  -2 -23   0 1499.00 176.452  12
   2 -23   0 1591.68 182.604  12
   2 -23   0 1602.48 169.375  10
   2 -23   1 4460.01 305.169  12
  -2 -23   1 4597.44 304.898  12
   2 -23   1 4359.47 287.252  10
  -2 -23   2 805.845 101.431  12
   2 -23   2 833.782 104.887  12
  -2 -23   2 735.173 97.7714  20
   2 -23   2 703.382 90.0487  10
  -2  23   2 820.717 120.649   6
  -2 -23   3 220.334 52.5220  20
   2 -23   3 251.297 49.1050  12
  -2 -23   3 331.085 54.0835  12
   2  24  -3 609.923 68.9215  21
  -2  24  -3 631.600 70.9574  21
  -2  24  -2 1871.64 155.956   9
   2  24  -2 2086.13 185.725   9
   2 -24  -2 2102.14 189.864  12
  -2 -24  -2 2388.91 198.805  12
   2 -24  -1 422.111 103.366  12
  -2 -24  -1 461.169 101.166  12
   2 -24   0 415.594 89.8714  10
   2 -24   0 417.781 99.0413  12
  -2 -24   0 370.157 100.316  12
   2 -24   1 425.750 78.6632  10
   2 -24   1 316.725 83.2404  12
  -2 -24   1 286.827 79.3360  12
  -2 -24   2 2417.80 179.841  12
  -2 -24   2 2042.67 158.212  20
   2 -24   2 2102.51 159.116  10
  -2 -24   3 730.112 70.1221  20
  -2 -25  -2 1862.16 162.419  12
   2 -25  -2 1764.39 158.287  12
   2  25  -2 1530.13 149.854   9
   2 -25  -1 374.261 90.3531  12
  -2 -25  -1 574.408 106.817  12
   2 -25   0 3380.76 258.101  12
  -2 -25   0 3538.53 261.771  12
   2 -25   1 471.968 90.5308  12
  -2 -25   1 599.214 97.1490  12
  -2 -25   2 1800.34 144.326  12
   2 -25   2 1811.15 144.915  12
   2  26  -2 1550.99 126.880  21
  -2  26  -2 1629.33 129.885  21
   2  26  -1 1649.57 154.567   9
  -2 -26  -1 1397.29 147.360  12
   2 -26  -1 1828.59 162.959  12
  -2 -26   0 5483.87 335.038  12
   2 -26   0 5550.59 336.142  12
  -2 -26   1 1856.06 155.999  12
   2 -26   1 1687.10 151.849  12
   2 -27   0 1200.52 121.184  12
  -2 -27   0 1223.15 121.449  12
  -3   0  -5-13.5739 63.5138  14
   3   0  -5-7.19111 49.5289  14
   3   0  -4-43.3048 51.7007  14
  -3   0  -4 42.0804 75.1906  13
  -3   0  -4 19.7800 88.6110  14
   3   0  -4-56.0387 66.7545   7
   3   0  -4 72.0720 66.0253   8
  -3   0  -4 11.5865 55.3314   3
   3   0  -3 9.03777 39.5576  14
  -3   0  -3 16.8983 60.3895  13
  -3   0  -3 32.7946 70.0391  14
   3   0  -3 15.4529 55.2240   7
   3   0  -3-45.6765 87.2517   4
  -3   0  -3-10.2899 46.0979   3
   3   0  -3 37.6413 53.5936   8
  -3   0  -3-12.1040 50.3919   9
   3   0  -2-20.3967 44.6403   7
  -3   0  -2-29.2953 79.1414  16
  -3   0  -2 41.3015 46.0065   9
   3   0  -2-86.6436 113.316  18
   3   0  -2-9.89852 44.3475   5
   3   0  -1 67.8531 83.7310  18
  -3   0  -1 22.4198 82.9994  11
  -3   0   0-21.8713 83.5629  11
   3   0   0 36.2668 43.8251  15
  -3   0   1 14.3333 45.4656  17
  -3   0   1-68.3050 89.6926  11
  -3   0   2 70.1349 86.4786  17
   3   0   2-20.9178 111.236  18
  -3   0   3 102.524 103.300  17
   3   1  -5 1277.30 126.460  21
  -3   1  -5 1402.27 134.422  21
  -3  -1  -5 1271.06 126.789  21
   3  -1  -5 1547.32 134.333  21
   3   1  -5 1471.72 124.977  14
  -3   1  -5 1431.26 159.024  14
  -3   1  -4 8154.84 529.451  14
   3   1  -4 8655.93 456.538  14
  -3   1  -4 8873.96 555.087  13
  -3  -1  -4 9514.00 557.304  13
   3  -1  -4 8665.76 475.021  21
  -3  -1  -4 8330.84 474.324  21
   3   1  -4 9109.78 488.423  21
  -3   1  -4 8286.95 482.069  21
   3  -1  -4 8355.77 526.107   7
  -3   1  -4 8227.67 494.907   9
   3  -1  -4 8419.99 482.190   8
   3   1  -4 9442.95 509.937   8
  -3   1  -4 8962.62 477.725   3
  -3  -1  -4 8150.42 455.174   3
   3  -1  -3 18376.2 895.267   5
   3  -1  -3 18612.7 1138.61   4
   3   1  -3 17125.7 1152.22   4
  -3   1  -3 18546.2 1153.95  16
  -3   1  -3 17436.7 900.565  14
   3   1  -3 18435.1 833.352  14
   3  -1  -3 18412.2 861.936   8
  -3  -1  -3 18569.7 863.687   9
  -3   1  -3 18170.6 869.152   9
   3   1  -3 17542.6 869.057   8
  -3  -1  -3 18993.4 916.655  13
   3  -1  -3 17930.9 844.541  21
  -3  -1  -3 17415.9 840.882  21
   3   1  -3 17473.9 852.497  21
  -3   1  -3 17927.3 855.037  21
   3  -1  -3 18405.3 899.888   7
  -3  -1  -3 18423.9 842.214   3
  -3  -1  -2 14769.3 843.139  16
  -3   1  -2 15344.7 907.309  16
  -3  -1  -2 14544.3 665.097   3
   3  -1  -2 14641.7 804.185  18
   3   1  -2 15831.0 822.413  18
   3   1  -2 13880.7 690.587   5
   3  -1  -2 14704.8 695.838   7
  -3   1  -2 14028.1 676.875   9
   3   1  -1 75502.3 3291.19  18
   3  -1  -1 74849.8 3285.14  18
  -3   1  -1 73734.3 3282.34  11
   3   1  -1 75797.1 3279.39  15
   3   1   0 6268.31 324.269  15
  -3  -1   0 6091.82 439.438  11
  -3   1   0 5449.39 430.871  11
  -3   1   1 78397.4 3278.75  11
   3   1   1 72088.4 3129.96  15
  -3  -1   1 74730.7 3188.32  17
  -3   1   1 71861.3 3155.43  17
   3  -1   1 76930.2 3275.44  18
   3   1   1 78135.6 3285.46  18
  -3  -1   2 14641.2 838.754  17
   3  -1   2 13737.4 790.343  18
  -3   1   2 15158.9 803.849  17
   3   1   2 14189.6 793.202  18
  -3  -1   3 21309.3 1144.09  17
  -3   1   3 19118.7 1043.82  17
   3  -1   4 6090.42 594.372  17
   3  -2  -5 1519.70 130.320  21
  -3  -2  -5 1282.41 126.193  21
   3   2  -5 1321.04 129.545  21
  -3   2  -5 1141.89 127.680  21
   3   2  -5 1466.33 120.416  14
  -3   2  -5 1311.17 153.053  14
   3   2  -4 14890.4 692.354  14
  -3   2  -4 14111.3 775.145  14
  -3  -2  -4 15755.6 798.254  13
   3  -2  -4 14614.2 706.671  21
  -3  -2  -4 14157.2 704.237  21
   3   2  -4 13589.2 712.459  21
  -3   2  -4 13946.4 721.178  21
   3  -2  -4 14023.3 760.162   7
   3   2  -4 14012.6 740.859   8
  -3   2  -4 15006.2 744.310   9
   3  -2  -4 15079.4 716.915   8
  -3  -2  -4 13431.0 680.727   3
  -3   2  -4 13847.6 710.313   3
   3  -2  -3 5965.58 564.725   4
   3  -2  -3 7335.23 443.774   5
   3   2  -3 6880.00 660.137   4
  -3   2  -3 8035.19 692.026  16
  -3   2  -3 8322.66 471.281  14
   3   2  -3 7557.88 395.823  14
   3  -2  -3 7311.35 393.834  14
  -3  -2  -3 7380.84 455.105  14
   3  -2  -3 8001.22 419.111   8
   3   2  -3 7457.23 435.074   8
  -3   2  -3 7818.93 468.958  13
  -3  -2  -3 8046.61 469.262  13
   3  -2  -3 7254.23 403.140  21
  -3  -2  -3 7504.53 404.531  21
  -3   2  -3 7137.61 420.106  21
   3   2  -3 7436.11 424.819  21
   3   2  -3 6463.22 437.456   7
   3  -2  -3 7170.45 443.267   7
  -3  -2  -3 7347.83 398.784   3
  -3  -2  -2 1629.59 204.824  16
  -3   2  -2 1653.70 261.066  16
  -3  -2  -2 1337.59 118.911   3
   3   2  -2 1537.04 206.593  18
   3  -2  -2 1390.45 194.866  18
   3   2  -2 1582.84 144.157   5
   3  -2  -2 1472.36 140.837   7
   3   2  -2 1530.85 134.939   8
   3   2  -2 1328.26 139.398   7
  -3   2  -2 1231.22 126.701   9
   3   2  -1 77946.9 3432.41  18
   3  -2  -1 77966.7 3434.64  18
  -3   2  -1 78393.7 3422.92  11
   3   2  -1 78804.9 3412.35  15
  -3   2   0 174353. 6959.04  11
   3   2   0 157865. 6766.39  15
   3   2   0 174603. 6965.81  18
   3  -2   0 173692. 6958.41  18
  -3   2   1 77879.8 3423.11  11
   3   2   1 77356.8 3271.94  15
  -3  -2   1 77890.8 3352.67  17
   3  -2   1 77921.9 3420.98  18
   3   2   1 79944.7 3439.09  18
  -3   2   2 1767.00 213.825  11
  -3   2   2 1330.24 171.847  17
   3  -2   2 1109.82 174.911  18
   3   2   2 1411.44 196.083  18
  -3  -2   2 1584.90 227.688  17
  -3  -2   3 8224.35 645.143  17
   3  -2   3 6498.79 648.153  17
   3  -2   4 8970.43 773.240  17
   3  -3  -5 2151.62 154.639  21
   3   3  -5 1942.30 156.482  21
  -3   3  -5 1623.83 149.997  21
  -3  -3  -5 2066.07 154.763  21
  -3   3  -5 1854.79 179.180  14
   3   3  -5 1678.29 134.521  14
   3  -3  -5 1775.28 138.696  14
  -3  -3  -5 2053.90 186.273  14
   3   3  -4 4677.10 348.084   8
  -3   3  -4 5517.99 362.496   9
   3  -3  -4 5337.50 320.882   8
   3   3  -4 5369.04 310.601  14
   3  -3  -4 5457.59 316.523  14
  -3  -3  -4 5056.52 371.644  14
  -3   3  -4 5291.58 380.309  14
  -3  -3  -4 5021.23 375.003  13
  -3   3  -4 4783.51 383.566  13
   3   3  -4 3747.78 513.341   4
   3   3  -4 4861.58 370.031   7
   3  -3  -4 5270.99 373.242   7
  -3  -3  -4 5336.78 326.129  21
   3   3  -4 4445.65 323.838  21
  -3   3  -4 4665.46 334.091  21
   3  -3  -4 5712.53 327.601  21
  -3   3  -4 5482.00 340.503   3
  -3  -3  -3 3468.75 219.256   3
   3   3  -3 2963.35 424.457   4
   3  -3  -3 2925.67 247.078   5
   3  -3  -3 2975.04 357.282   4
  -3   3  -3 3584.41 457.367  16
   3   3  -3 3065.64 209.579  14
   3  -3  -3 3399.35 216.394  14
  -3  -3  -3 2736.43 249.465  14
  -3   3  -3 3152.61 263.283  14
  -3  -3  -3 2960.11 255.708  13
  -3   3  -3 3604.51 276.657  13
   3  -3  -3 2856.49 212.152  21
  -3  -3  -3 2784.68 208.766  21
  -3   3  -3 3153.55 241.575  21
   3   3  -3 2865.03 233.714  21
   3   3  -3 3322.02 266.377   7
   3  -3  -3 3417.95 262.115   7
   3  -3  -3 3405.97 226.731   8
   3   3  -3 3290.61 252.464   8
   3   3  -2 92299.8 4041.86  18
  -3  -3  -2 90117.3 3976.77  16
  -3   3  -2 98902.2 4239.27  16
  -3  -3  -2 91736.1 3853.14   3
  -3   3  -2 90386.0 3880.09   9
   3  -3  -2 92117.8 3888.97   7
  -3   3  -2 90743.0 4038.46  11
   3   3  -2 96243.0 3900.56   5
   3  -3  -2 92678.2 3893.54   5
  -3   3  -2 101809. 3877.58   8
   3   3  -2 92191.4 3897.44   7
  -3   3  -1 41761.0 1939.98  11
   3  -3  -1 41069.7 1916.52  15
   3   3  -1 42453.8 1928.50  15
   3  -3  -1 40696.3 1943.37  18
   3   3  -1 40761.5 1944.49  18
   3   3   0 29033.1 1278.17  15
   3  -3   0 29697.6 1280.67  15
   3   3   0 30131.5 1471.34  18
   3  -3   0 29939.9 1462.79  18
  -3   3   0 30263.7 1462.15  11
   3   3   1 42171.5 1821.82  15
   3  -3   1 42747.6 1825.94  15
   3  -3   1 38773.0 1961.89  18
   3   3   1 43399.2 1998.54  18
  -3  -3   1 42388.7 1913.75  17
  -3   3   1 43186.3 1985.77  11
  -3  -3   2 96007.9 3993.57  17
  -3   3   2 89779.0 3807.74  17
   3   3   2 84226.4 3866.39  18
  -3   3   2 91393.6 3896.86  11
  -3  -3   3 2902.65 379.743  17
   3  -3   3 3543.84 462.030  17
   3  -3   4 3422.88 448.591  17
  -3   4  -5 754.882 112.768  14
  -3  -4  -5 933.676 121.527  14
  -3  -4  -5 952.184 102.701  21
   3   4  -5 466.883 84.2190  21
  -3   4  -5 546.090 89.8804  21
   3  -4  -5 984.054 101.572  21
   3  -4  -5 743.642 84.3344  14
   3   4  -5 870.799 85.2893  14
   3   4  -5 709.060 101.179   8
   3   4  -4 3687.95 301.693   8
  -3   4  -4 4427.41 317.592   9
   3  -4  -4 4573.33 274.240  14
   3   4  -4 4264.39 263.977  14
  -3   4  -4 3886.62 321.432  14
  -3  -4  -4 3657.90 313.913  14
  -3  -4  -4 4492.23 337.605  13
  -3   4  -4 4447.04 353.924  13
   3   4  -4 4069.81 529.755   4
   3   4  -4 3817.73 323.970   7
   3  -4  -4 4376.06 327.987   7
   3  -4  -4 4637.56 282.298  21
  -3  -4  -4 4723.95 286.044  21
   3   4  -4 3901.40 292.548  21
  -3   4  -4 4266.76 303.488  21
  -3   4  -4 3934.01 292.362   3
  -3  -4  -3 1706.48 149.857   3
   3   4  -3 1984.78 355.799   4
   3  -4  -3 1781.74 185.129   5
  -3   4  -3 2092.04 364.175  16
   3  -4  -3 1956.78 158.654  14
   3   4  -3 2249.83 165.557  14
  -3  -4  -3 2092.91 207.392  14
  -3   4  -3 2246.10 208.454  14
  -3  -4  -3 1565.13 184.756  13
  -3   4  -3 1917.21 203.865  13
   3  -4  -3 2004.06 161.979  21
   3   4  -3 2415.13 200.914  21
  -3  -4  -3 2045.61 162.418  21
  -3   4  -3 2064.35 188.539  21
   3   4  -3 2033.51 200.896   7
   3  -4  -3 1856.28 187.854   7
  -3   4  -3 1917.54 182.488   8
   3   4  -3 1853.87 189.059   8
   3   4  -2 59483.3 2692.69  18
  -3   4  -2 63077.0 2884.26  16
  -3  -4  -2 55208.6 2544.39  16
  -3  -4  -2 58072.4 2482.62   3
  -3   4  -2 57828.0 2514.41   9
   3  -4  -2 58270.1 2516.96   7
  -3   4  -2 60115.7 2698.16  11
   3   4  -2 62979.9 2534.79   5
  -3   4  -2 63393.1 2507.31   8
   3   4  -2 60742.3 2534.23   7
  -3   4  -1 97443.7 4486.34  11
   3   4  -1 106837. 4465.00  15
   3  -4  -1 106088. 4469.60  15
   3  -4  -1 103755. 4505.61  18
   3   4  -1 105644. 4511.55  18
   3   4   0 5444.60 299.512  15
   3  -4   0 5260.15 298.729  15
   3   4   0 5495.08 434.345  18
   3  -4   0 6638.95 472.973  18
  -3   4   0 5660.31 438.265  11
   3   4   1 105734. 4425.34  15
   3  -4   1 109519. 4430.87  15
   3  -4   1 105442. 4612.53  18
  -3  -4   1 110279. 4554.05  17
   3   4   1 105720. 4623.63  18
  -3   4   1 100385. 4593.95  11
   3   4   2 55520.1 2651.64  18
  -3   4   2 59060.1 2546.17  17
  -3  -4   2 64177.5 2765.39  17
  -3   4   2 58687.7 2672.58  11
  -3  -4   3 1729.55 313.273  17
   3  -4   3 1990.41 351.498  17
  -3  -4   4 4298.95 485.324  17
   3  -4   4 3004.28 444.131  17
   3   4   4 3908.17 445.870  15
   3  -4   4 3657.93 417.308  15
  -3  -5  -5 936.422 118.124  14
   3   5  -5 999.062 90.4452  14
   3  -5  -5 1104.02 96.1145  14
  -3   5  -5 1066.65 123.867  14
   3   5  -5 745.586 96.2045  21
  -3   5  -5 675.770 93.0497  21
   3   5  -5 881.679 110.573   8
   3   5  -4 1119.40 158.212   8
  -3   5  -4 1405.04 170.305   9
   3  -5  -4 1294.28 133.340  14
   3   5  -4 1359.62 129.701  14
  -3  -5  -4 968.776 156.473  14
  -3   5  -4 1401.59 175.339  14
  -3   5  -4 1325.38 180.073  13
  -3  -5  -4 1190.13 162.338  13
   3   5  -4 1090.84 162.300   7
   3  -5  -4 1402.66 139.675  21
  -3  -5  -4 1291.55 135.692  21
   3   5  -4 1190.34 155.516  21
  -3   5  -4 1121.69 152.360  21
  -3   5  -4 1171.81 148.050   3
   3   5  -4 750.598 236.641   4
  -3  -5  -3 1857.92 152.418  21
   3  -5  -3 1709.58 146.550  21
   3   5  -3 1849.52 179.006  21
  -3   5  -3 1486.08 165.992  21
  -3   5  -3 1342.73 165.925   9
   3   5  -3 1510.12 151.199   9
   3   5  -3 1422.94 307.406   4
   3  -5  -3 1866.04 184.727   5
  -3   5  -3 1948.04 371.477  16
   3   5  -3 1735.29 145.158  14
   3  -5  -3 2029.08 151.916  14
  -3  -5  -3 1562.98 179.848  14
  -3   5  -3 1540.05 177.302  14
  -3  -5  -3 2213.86 200.720  13
  -3   5  -3 1782.03 189.751  13
   3   5  -3 1401.39 173.931   7
   3  -5  -3 1724.55 178.015   7
  -3   5  -3 1894.85 177.168   8
   3   5  -3 1630.46 180.165   8
  -3  -5  -3 1641.94 139.494   3
  -3   5  -2 6508.71 621.740  16
   3   5  -2 6897.39 528.849  18
   3  -5  -2 7362.90 396.540   7
  -3   5  -2 7105.74 398.301   9
  -3  -5  -2 7367.15 396.069  12
   3  -5  -2 7071.13 384.960  12
  -3   5  -2 7430.01 542.677  11
  -3   5  -2 7602.28 388.396   8
   3   5  -2 7190.59 410.826   7
  -3  -5  -2 7846.39 373.629   3
   3   5  -1 91518.7 3940.48  15
   3  -5  -1 91530.9 3950.83  15
   3  -5  -1 87310.8 3982.44  18
   3   5  -1 94488.3 4009.01  18
  -3   5  -1 89936.4 3981.76  11
   3  -5   0 4007.87 246.557  15
   3   5   0 4005.39 243.725  15
   3   5   0 4445.42 383.692  18
  -3  -5   0 4369.31 307.610  17
   3  -5   0 3882.19 372.093  18
  -3   5   0 4484.31 389.455  11
   3   5   1 93690.2 3890.72  15
   3  -5   1 95113.7 3897.19  15
  -3  -5   1 97571.4 4046.04  17
   3  -5   1 88117.7 4090.11  18
   3   5   1 96137.5 4116.82  18
  -3   5   1 88092.4 4083.58  11
  -3  -5   2 7830.07 595.857  17
   3   5   2 7077.96 541.229  18
  -3   5   2 6987.86 538.642  11
  -3  -5   3 1546.65 146.643  20
  -3  -5   3 1348.66 282.947  17
   3  -5   3 1799.60 349.345  17
   3   5   4 1168.81 245.371  15
   3  -5   4 1681.75 271.597  15
  -3  -5   4 1032.95 256.285  17
   3  -5   4 1042.89 258.307  17
   3  -5   5 568.089 65.7108  20
  -3   6  -5 3195.15 221.552  21
   3   6  -5 3075.38 217.581  21
   3   6  -5 3801.06 199.913  14
  -3  -6  -5 3521.25 240.273  14
  -3   6  -5 3380.51 235.213  14
   3   6  -5 3414.18 237.304   8
   3   6  -4 7521.43 493.824   8
   3  -6  -4 8937.71 445.381  14
  -3   6  -4 7332.05 487.058  14
   3   6  -4 8583.56 435.345  14
  -3  -6  -4 7988.05 502.928  14
  -3  -6  -4 8618.86 510.695  13
  -3   6  -4 8668.15 535.849  13
   3   6  -4 6873.52 756.839   4
   3   6  -4 8041.08 515.913   7
   3  -6  -4 10122.0 468.830  21
  -3  -6  -4 10500.9 473.863  21
   3   6  -4 7660.98 477.624  21
  -3   6  -4 7312.21 476.293  21
  -3   6  -4 8163.85 501.337   9
   3   6  -3 5183.60 329.817   9
  -3   6  -3 5363.73 355.965   9
   3   6  -3 5692.88 635.219   4
   3  -6  -3 5098.40 350.385   5
  -3   6  -3 5121.66 631.953  16
   3  -6  -3 5240.52 301.742  14
   3   6  -3 5849.71 309.878  14
  -3  -6  -3 5004.85 354.923  14
  -3   6  -3 4989.31 348.436  14
  -3  -6  -3 4826.27 345.083  13
  -3   6  -3 4775.04 353.551  13
   3   6  -3 5863.14 378.349   7
   3  -6  -3 5147.64 340.954   7
  -3   6  -3 5856.86 352.440   8
   3   6  -3 4661.63 348.085   8
   3  -6  -3 5756.80 314.302  21
  -3  -6  -3 6137.96 317.791  21
   3   6  -3 5854.40 359.689  21
  -3   6  -3 5478.16 360.362  21
   3   6  -2 31299.2 1296.64   7
  -3   6  -2 30629.0 1261.74   8
   3   6  -2 28642.0 1471.76  18
   3  -6  -2 27975.8 1259.74   7
  -3  -6  -2 28656.4 1269.75  12
  -3   6  -2 28393.1 1469.71  11
   3  -6  -2 25269.9 1249.07  12
  -3   6  -2 29342.0 1280.23   9
  -3   6  -2 29389.6 1642.60  16
   3   6  -1 45163.8 2166.93  18
  -3   6  -1 43451.7 2144.93  11
   3  -6  -1 46312.0 2104.87  15
   3   6  -1 45791.3 2090.74  15
   3  -6  -1 45286.5 2158.48  18
  -3   6   0 136653. 5542.10  11
   3  -6   0 127693. 5298.36  15
   3   6   0 123044. 5288.80  15
   3  -6   0 131330. 5544.14  18
  -3  -6   0 134706. 5387.35  17
  -3   6   1 44831.4 2209.84  11
   3   6   1 48435.1 1998.17  15
   3  -6   1 46878.7 2000.54  15
   3  -6   1 43519.9 2205.97  18
   3   6   1 46769.5 2223.72  18
  -3   6   2 30354.7 1540.95  11
   3   6   2 28236.9 1511.67  18
  -3  -6   2 30276.0 1591.36  17
   3   6   2 28976.0 1404.57  15
   3  -6   2 30024.2 1413.93  15
   3  -6   3 4865.25 596.643  17
  -3  -6   3 5112.64 558.201  17
  -3  -6   3 5170.85 318.113  20
  -3  -6   4 7958.63 722.067  17
   3  -6   4 6517.55 712.536  17
   3   6   4 7956.75 633.566  15
   3  -6   4 7408.71 602.560  15
   3  -6   5 1918.35 131.703  20
   3  -7  -5 609.575 66.1716  14
   3   7  -5 474.412 56.6461  14
  -3   7  -5 353.807 71.9521  14
  -3  -7  -5 505.282 79.6456  14
   3   7  -5 372.333 75.9751   8
  -3   7  -5 420.357 73.5103  21
   3   7  -5 337.614 68.4392  21
  -3  -7  -4 4090.12 317.390  14
  -3   7  -4 4429.33 322.346  14
   3  -7  -4 4893.97 275.227  14
   3   7  -4 4362.21 262.117  14
  -3  -7  -4 4464.15 323.372  13
  -3   7  -4 3656.13 323.329  13
   3   7  -4 4192.98 558.711   4
   3   7  -4 4681.58 344.181   7
  -3  -7  -4 5599.25 301.741  21
   3  -7  -4 5446.74 300.010  21
  -3   7  -4 4434.13 321.547  21
   3   7  -4 3892.99 304.883  21
   3   7  -4 3997.05 323.043   8
   3   7  -3 1075.17 131.691   9
   3   7  -3 901.612 264.523   4
   3  -7  -3 1034.87 139.344   5
  -3   7  -3 931.194 293.463  16
   3   7  -3 1136.18 112.097  14
   3  -7  -3 1095.66 108.321  14
  -3   7  -3 1030.87 142.590  13
  -3  -7  -3 962.262 135.062  13
  -3  -7  -3 1014.58 143.138  14
  -3   7  -3 883.839 127.793  14
   3  -7  -3 1379.99 126.081  21
  -3  -7  -3 1165.77 117.114  21
   3   7  -3 961.070 135.734  21
  -3   7  -3 1219.88 155.804  21
   3  -7  -3 1016.97 131.238   7
   3   7  -3 857.083 137.387   7
  -3   7  -3 1158.09 151.238   9
  -3   7  -3 1171.35 137.611   8
   3   7  -3 1040.00 151.090   8
   3   7  -2 11986.6 590.955   7
  -3   7  -2 12183.2 562.967   8
   3   7  -2 10387.2 740.966  18
  -3   7  -2 11662.4 582.527   9
  -3   7  -2 11503.1 886.182  16
   3   7  -2 10935.5 843.520   4
   3  -7  -2 10487.8 558.162  12
  -3  -7  -2 11514.1 573.634  12
  -3   7  -2 11034.4 758.193  11
  -3   7  -1 45544.5 2169.19  11
   3  -7  -1 44830.6 2082.36  15
   3   7  -1 44259.1 2062.47  15
  -3  -7   0 300.206 93.8287  17
  -3   7   0 196.523 118.197  11
   3  -7   0 444.323 79.8518  15
   3   7   0 545.372 82.3582  15
   3   7   1 45326.3 1940.35  15
   3  -7   1 46637.7 1947.91  15
  -3   7   1 43024.3 2186.68  11
  -3   7   2 11061.1 778.518  11
   3   7   2 10611.7 637.840  15
   3  -7   2 12252.2 663.813  15
  -3  -7   2 12260.7 821.803  17
   3   7   2 11241.1 774.668  18
   3   7   3 871.468 188.391  15
   3  -7   3 538.208 149.946  15
  -3  -7   3 1004.15 239.445  17
   3  -7   3 1122.59 311.040  17
  -3  -7   3 1063.02 126.431  20
  -3  -7   4 3939.38 505.717  17
   3   7   4 4459.99 436.679  15
   3  -7   4 4177.17 412.122  15
   3  -7   4 3079.91 480.520  17
  -3  -7   4 3936.54 263.445  20
   3  -7   5 241.116 46.5750  20
   3   8  -5 216.785 60.0364   8
  -3   8  -5 116.025 48.5378  14
  -3  -8  -5 243.085 56.7429  14
   3  -8  -5 277.141 46.2199  14
   3   8  -5 175.438 38.3692  14
  -3   8  -5 131.786 50.2817   3
   3   8  -5 225.392 54.0994  21
  -3   8  -5 193.805 53.9635  21
   3   8  -4 364.334 103.352   8
   3   8  -4 515.485 89.4144   9
   3   8  -4 582.381 77.2253  14
   3  -8  -4 659.547 88.2113  14
  -3   8  -4 606.879 128.706  13
  -3   8  -4 544.092 104.858  14
  -3  -8  -4 554.079 109.431  14
   3   8  -4 478.626 109.493   7
   3  -8  -4 859.015 107.824  21
  -3  -8  -4 748.482 102.105  21
   3   8  -4 455.878 104.135  21
  -3   8  -4 407.992 106.322  21
   3   8  -4 542.781 206.191   4
  -3   8  -3 1853.91 193.451   9
   3   8  -3 1357.87 160.829   9
   3   8  -3 1608.31 347.163   4
   3  -8  -3 1492.49 171.825   5
  -3   8  -3 1885.66 401.885  16
   3  -8  -3 2044.40 150.227  14
  -3  -8  -3 2003.28 195.858  14
  -3   8  -3 1834.87 180.283  14
   3   8  -3 2131.88 153.570  14
  -3   8  -3 1595.96 184.211  13
  -3  -8  -3 1538.08 171.431  13
   3  -8  -3 2026.65 179.947   7
   3   8  -3 1855.95 198.944   7
   3  -8  -3 2358.32 168.329  21
   3   8  -3 1508.12 181.768  21
  -3  -8  -3 2589.88 172.325  21
  -3   8  -3 1758.65 191.306  21
  -3   8  -3 2279.09 197.417   8
   3   8  -2 9072.67 662.707  18
  -3  -8  -2 6900.37 426.191   2
   3  -8  -2 8980.04 462.256  12
  -3   8  -2 7982.78 646.095  11
  -3  -8  -2 8999.35 469.189  12
   3   8  -2 9107.12 750.322   4
   3  -8  -2 7898.59 458.973  10
  -3   8  -2 10049.3 486.860   9
   3   8  -2 9098.99 481.410   7
  -3   8  -2 10070.3 460.079   8
   3  -8  -1 20407.6 919.850  10
  -3   8  -1 22169.2 1215.53  11
  -3   8   0 1203.17 229.038  11
   3  -8   0 1311.97 139.678  15
   3   8   0 1260.32 132.951  15
  -3  -8   0 1393.08 176.607  17
  -3  -8   1 20787.8 1177.32  17
  -3   8   1 22362.0 1263.65  11
   3   8   1 22153.7 991.902  15
   3  -8   1 22836.5 1000.62  15
   3   8   2 7535.77 652.529  18
  -3  -8   2 9534.44 716.520  17
  -3   8   2 8454.40 679.006  11
   3   8   2 9368.04 540.883  15
   3  -8   2 9437.65 545.271  15
  -3  -8   3 1717.36 168.941  20
   3   8   3 1800.38 257.449  15
   3  -8   3 1836.10 258.829  15
  -3  -8   3 1863.91 342.819  17
   3  -8   3 1782.68 365.753  17
  -3  -8   4 503.680 89.7799  20
  -3  -8   4 623.622 210.404  17
   3  -8   4 130.591 140.488  17
   3  -8   5 51.8283 31.1838  20
  -3   9  -5 329.343 53.5474  14
   3   9  -5 408.615 44.5102  14
   3   9  -5 232.112 55.4937  21
  -3   9  -5 351.848 63.8124  21
   3   9  -5 432.656 77.5255   8
  -3   9  -5 353.334 64.1723   3
  -3  -9  -4 413.823 94.9765  14
  -3   9  -4 522.162 98.0389  14
   3   9  -4 371.562 79.4186   9
   3   9  -4 323.927 92.2482   7
   3   9  -4 444.799 101.865  21
  -3   9  -4 295.470 93.1302  21
   3   9  -4 490.792 69.7708  14
   3  -9  -4 460.812 71.5675  14
   3  -9  -3 1160.96 147.894   5
   3   9  -3 969.660 277.059   4
  -3   9  -3 1337.16 347.689  16
   3  -9  -3 1186.84 109.747  14
   3   9  -3 1604.02 124.248  14
  -3  -9  -3 1168.66 148.081  14
  -3   9  -3 1200.31 151.906  13
  -3   9  -3 977.587 129.548  14
   3   9  -3 1073.91 154.739   7
  -3  -9  -3 1757.79 143.414  21
   3   9  -3 1249.18 158.317  21
  -3   9  -3 1120.41 157.813  21
   3   9  -3 934.739 131.467   9
  -3   9  -3 1095.57 157.023   9
  -3   9  -3 1102.63 138.247   8
   3   9  -2 12082.4 599.681   7
  -3   9  -2 12044.7 570.029   8
   3   9  -2 11577.6 815.657  18
  -3   9  -2 11744.5 572.607   6
   3  -9  -2 11428.6 583.673  12
  -3  -9  -2 11481.8 587.659  12
  -3   9  -2 11131.1 810.193  11
  -3   9  -2 12483.0 604.173   9
   3  -9  -2 10423.0 580.842  10
  -3  -9  -2 11057.1 563.940   2
  -3   9  -1 11186.6 773.460  11
   3  -9  -1 9390.95 481.615  10
  -3  -9  -1 9999.61 494.759   2
   3   9  -1 9752.49 725.988   4
  -3   9   0 1587.75 284.738  11
  -3  -9   0 1664.64 146.061   2
   3  -9   0 1838.72 116.319  10
  -3  -9   0 1620.77 198.609  17
   3   9   0 2216.98 187.274  15
   3  -9   0 2018.71 186.140  15
  -3  -9   1 10604.4 678.086  17
  -3  -9   1 9134.15 487.009   2
   3   9   1 10004.0 480.159  15
   3  -9   1 10046.1 486.435  15
  -3   9   1 8538.64 701.400  11
   3   9   2 9950.64 795.194  18
  -3   9   2 11225.5 837.184  11
  -3  -9   2 12287.4 594.163  20
   3   9   2 11773.6 639.667  15
   3  -9   2 11915.1 642.827  15
   3  -9   2 10981.2 889.017  17
  -3  -9   3 1272.87 145.476  20
  -3  -9   3 1186.25 294.096  17
   3  -9   3 843.471 263.974  17
   3  -9   3 1257.15 197.478  15
   3   9   3 902.491 180.426  15
  -3  -9   4 320.360 79.5719  20
   3  -9   5 233.309 48.6131  20
  -3  10  -5 380.975 61.8876  21
   3  10  -5 351.193 58.0356  21
  -3  10  -5 451.184 69.1542   3
   3  10  -5 380.704 68.9114   8
   3  10  -4 2059.70 206.675  21
  -3  10  -4 1862.08 198.891  21
   3  10  -4 2092.74 207.470   7
   3  10  -4 2460.90 150.959  14
   3 -10  -4 2529.26 156.548  14
  -3 -10  -4 1997.59 185.116  14
  -3  10  -4 1896.65 176.192  14
   3  10  -4 1865.99 182.348   9
   3 -10  -3 450.067 95.3927   5
  -3  10  -3 568.527 257.771  16
   3 -10  -3 437.719 65.5697  14
  -3  10  -3 534.617 106.332  13
  -3 -10  -3 397.246 89.2048  14
   3  10  -3 429.663 102.317   7
   3  10  -3 335.898 88.5601   9
  -3  10  -3 417.113 112.491   9
  -3  10  -3 502.848 97.5690   8
   3  10  -3 215.078 93.5584   8
   3  10  -3 283.105 89.9861  21
  -3  10  -3 338.151 99.5163  21
   3  10  -2 2787.03 388.242  18
  -3  10  -2 4302.40 286.673   9
  -3  10  -2 4089.04 253.147   8
   3 -10  -2 4031.73 273.422  12
  -3  10  -2 4071.49 464.884  11
  -3 -10  -2 3834.47 271.916  12
   3  10  -2 4321.55 282.288   7
  -3 -10  -2 3545.05 253.300   2
   3  10  -2 3504.36 471.726   4
   3 -10  -1 7890.96 383.311  12
  -3 -10  -1 6948.22 372.778  12
  -3  10  -1 6602.25 608.149  11
  -3  10  -1 7183.24 383.923   9
   3 -10  -1 6573.85 373.218  10
  -3 -10  -1 6646.17 385.755   2
   3  10  -1 8038.85 631.548   4
   3 -10   0 253.886 82.9099  15
   3  10   0 414.676 85.4449  15
   3  10   0 408.049 131.384   4
   3 -10   0 443.657 54.1545  10
  -3 -10   0 245.237 66.5323   2
  -3  10   0 226.687 130.723  11
  -3 -10   0 529.661 122.286  17
  -3 -10   1 7295.25 557.137  17
  -3 -10   1 6922.45 397.197   2
   3  10   1 7297.99 372.588  15
   3 -10   1 7516.00 382.754  15
  -3  10   1 5910.95 592.828  11
   3  10   2 4418.85 487.612  18
  -3  10   2 4492.40 500.536  11
  -3 -10   2 3745.86 268.256  20
   3  10   2 4461.65 305.652  15
   3 -10   2 4262.04 306.816  15
   3 -10   2 4272.94 509.706  17
  -3 -10   3 304.171 87.8050  20
  -3 -10   3 586.912 217.591  17
   3 -10   3 306.375 101.709  15
   3  10   3 480.576 124.037  15
  -3 -10   4 1614.60 165.450  20
   3 -10   5 269.434 48.7853  20
   3  11  -5 1122.62 112.175   8
   3  11  -5 1168.72 100.878  21
  -3  11  -5 1297.49 105.489  21
  -3  11  -5 1336.46 111.202   3
   3  11  -4 6214.45 386.949  21
  -3  11  -4 5844.58 379.430  21
   3  11  -4 6558.17 392.480   7
   3  11  -4 5759.45 393.035   8
   3  11  -4 5271.22 350.605   9
  -3  11  -4 6266.61 399.178   9
  -3  11  -3 6833.68 426.081   9
   3  11  -3 4980.38 370.694   9
   3 -11  -3 5731.19 378.417   5
  -3  11  -3 6498.11 774.063  16
   3 -11  -3 7010.69 318.125  14
  -3  11  -3 6025.88 392.128  13
   3  11  -3 5647.61 386.458   7
  -3  11  -3 6648.14 385.133   8
   3  11  -3 5348.70 398.395   8
   3  11  -3 6028.94 404.487  21
  -3  11  -3 6011.57 402.804  21
   3  11  -2 11098.5 865.764  18
  -3  11  -2 11881.3 998.599  16
  -3 -11  -2 13130.3 648.326  12
   3 -11  -2 12885.7 648.830  12
  -3  11  -2 11324.1 885.291  11
   3  11  -2 12536.0 634.225   7
  -3 -11  -2 11629.4 618.387   2
   3  11  -2 11928.1 959.430   4
  -3  11  -2 12920.0 651.747   9
  -3  11  -1 2596.25 365.325  16
   3  11  -1 2467.25 181.416   7
  -3 -11  -1 2632.63 184.015  12
   3 -11  -1 2661.15 189.308  12
  -3  11  -1 1675.09 320.104  11
  -3  11  -1 2375.16 184.390   9
  -3 -11  -1 2173.59 193.056   2
   3  11  -1 1935.85 315.475   4
   3 -11   0 69233.0 3155.86  17
   3 -11   0 79192.8 3110.88  15
  -3  11   0 72529.0 3468.40  11
  -3 -11   0 68393.2 3049.25   2
   3 -11   0 70836.7 2984.74  10
  -3 -11   0 77032.0 3188.13  17
   3  11   0 78553.6 3295.02   4
   3 -11   1 2417.45 174.242  15
   3 -11   1 2266.20 309.621  17
  -3  11   1 1794.44 322.777  11
  -3 -11   1 2601.15 314.623  17
  -3 -11   1 2367.32 198.751   2
  -3 -11   2 11838.2 641.154   2
   3 -11   2 14154.9 676.941  15
   3 -11   2 12025.4 957.288  17
  -3 -11   2 13435.3 660.040  20
  -3 -11   2 13562.7 946.984  17
   3  11   2 12605.9 938.032  18
  -3  11   2 13476.4 979.685  11
  -3 -11   3 5641.86 369.231  20
   3 -11   3 6058.68 428.003  15
   3 -11   3 6141.51 706.118  17
  -3 -11   3 5480.99 638.572  17
  -3 -11   4 6387.98 377.986  20
   3 -11   5 859.313 79.0685  20
  -3  12  -5 363.301 51.2853  21
   3  12  -5 288.391 47.8547  21
   3  12  -4 148.428 72.6288  21
  -3  12  -4 203.244 78.7525  21
   3  12  -4 113.356 76.0982   8
   3  12  -4 188.392 68.2228   9
  -3  12  -4 236.937 88.2516   9
   3  12  -3 3320.85 288.415   9
  -3  12  -3 4268.17 324.888   9
   3  12  -3 3620.11 554.931   4
  -3  12  -3 4313.53 653.593  16
  -3  12  -3 5106.30 308.128   8
   3  12  -3 4021.31 325.129   8
  -3  12  -3 5055.89 329.536  13
   3  12  -3 4518.81 333.774  21
  -3  12  -3 3837.11 312.168  21
   3  12  -3 4334.60 310.498   7
   3 -12  -3 4065.70 295.171   5
   3  12  -2 9625.80 833.627  18
  -3  12  -2 11135.1 968.106  16
   3  12  -2 9998.89 907.462   4
   3 -12  -2 11635.1 618.754  12
  -3 -12  -2 11784.2 615.304  12
  -3  12  -2 10187.7 862.336  11
   3  12  -2 11842.1 601.770   7
  -3  12  -2 12140.1 622.841   9
  -3 -12  -2 11567.6 597.471   2
   3  12  -1 5268.24 532.772   4
  -3 -12  -1 5148.59 298.154  12
   3 -12  -1 4892.04 298.196  12
  -3  12  -1 4911.96 539.217  16
  -3  12  -1 4272.81 527.045  11
  -3  12  -1 5049.48 304.119   9
  -3 -12  -1 4148.97 305.388   2
  -3 -12  -1 4718.37 307.728   1
  -3 -12   0 11041.0 592.516   2
   3  12   0 12868.0 789.327   4
   3 -12   0 11173.9 663.344  17
  -3  12   0 10995.6 918.783  11
  -3 -12   1 4970.36 323.870   2
   3 -12   1 4275.10 450.389  17
  -3  12   1 4107.89 512.024  11
  -3 -12   1 5015.55 298.877  20
  -3 -12   1 4811.33 446.515  17
  -3 -12   2 11519.1 596.624   2
  -3  12   2 11264.5 905.411  11
  -3 -12   2 11541.7 874.718  17
   3  12   2 9838.01 842.927  18
  -3 -12   2 11445.3 593.827  20
   3 -12   2 11536.5 915.926  17
  -3 -12   3 4642.30 564.348  17
  -3 -12   3 4176.16 304.513  20
   3 -12   3 4055.83 580.292  17
  -3 -12   4 243.051 77.6144  20
   3 -12   5 338.745 47.8231  20
   3  13  -5 719.400 62.9342  21
  -3  13  -5 695.135 62.9780  21
   3  13  -4 796.264 125.586  21
  -3  13  -4 897.440 128.387  21
   3  13  -4 694.218 121.357   8
   3  13  -4 576.450 97.3547   9
  -3  13  -4 723.777 124.735   9
  -3  13  -3 26219.1 1062.70   8
   3  13  -3 21574.1 1103.82   8
   3  13  -3 23028.2 1069.30   7
  -3  13  -3 22695.1 1111.51   9
   3  13  -3 19015.4 1059.60   9
   3  13  -3 23214.0 1106.29  21
  -3  13  -3 22700.7 1100.50  21
   3  13  -3 22014.1 1562.20   4
   3 -13  -3 21780.8 1049.68   5
  -3  13  -2 15976.3 1252.24  16
   3  13  -2 17408.7 1250.64   4
   3  13  -2 16452.3 1154.01  18
   3 -13  -2 18431.4 864.794  12
  -3 -13  -2 16954.8 848.303  12
  -3  13  -2 17220.1 1197.67  11
  -3  13  -2 17404.2 855.088   9
  -3 -13  -2 15865.3 825.776   2
   3  13  -1 2252.58 355.613   4
  -3 -13  -1 2008.38 177.434  12
   3 -13  -1 2248.96 185.015  12
  -3  13  -1 2293.44 190.566   9
  -3  13  -1 2126.16 384.192  11
  -3 -13  -1 2196.45 201.147   2
  -3 -13  -1 2046.28 192.279   1
  -3  13  -1 2207.68 367.999  16
  -3  13   0 64959.3 3310.70  11
  -3 -13   0 62211.1 2808.11   2
  -3 -13   0 66601.0 2737.72  12
   3  13   0 70319.4 3055.27   4
  -3 -13   1 2232.14 179.196  20
  -3  13   1 2157.21 379.770  11
  -3 -13   1 1963.10 286.693  17
   3 -13   1 2017.47 299.080  17
  -3 -13   1 1764.74 190.364   2
  -3 -13   2 16358.8 815.792   2
  -3  13   2 14810.4 1131.70  11
  -3 -13   2 17034.7 817.061  20
  -3 -13   2 18281.4 1162.06  17
   3  13   2 15612.6 1137.75  18
   3 -13   2 16548.9 1169.83  17
  -3 -13   3 24284.5 1130.77  20
   3 -13   3 22137.8 1578.65  17
  -3 -13   4 854.438 116.289  20
   3 -13   5 682.940 62.5875  20
   3  14  -4 1640.91 170.206  21
  -3  14  -4 1448.13 159.626  21
   3  14  -4 1716.44 178.434   8
   3  14  -4 1412.79 149.881   9
  -3  14  -4 1883.15 180.719   9
   3  14  -3 149.383 143.259   4
   3  14  -3 403.984 110.286  21
  -3  14  -3 512.584 116.454  21
   3  14  -3 266.522 95.0050   9
  -3  14  -3 400.585 110.745   9
   3  14  -3 187.890 99.1357   8
  -3  14  -2 6175.63 711.296  16
   3  14  -2 6117.88 399.826   8
   3  14  -2 5702.26 622.890  18
  -3 -14  -2 6021.32 389.063  12
  -3  14  -2 5809.04 644.603  11
   3 -14  -2 6526.82 407.135  12
   3 -14  -2 5228.05 375.671  10
  -3  14  -2 6368.08 396.573   9
   3  14  -2 5433.91 653.913   4
  -3  14  -1 657.430 225.887  16
   3  14  -1 1323.92 280.883   4
   3 -14  -1 1308.82 146.854  12
  -3 -14  -1 1230.70 137.891  12
  -3  14  -1 1024.72 284.119  11
  -3  14  -1 1077.74 129.570   9
   3 -14  -1 1187.27 138.473  10
  -3 -14  -1 1163.53 155.447   2
  -3 -14  -1 1108.71 142.136   1
   3 -14   0 5337.33 290.502  12
  -3 -14   0 5254.72 291.715  12
  -3 -14   0 4799.09 297.036  20
  -3  14   0 4151.37 568.798  11
  -3 -14   0 4750.23 342.629   2
  -3  14   0 5004.93 551.956  16
  -3 -14   1 1246.14 135.797  20
  -3  14   1 912.601 281.766  11
  -3 -14   1 1041.92 148.106   2
  -3 -14   1 1104.43 215.350  17
   3 -14   1 801.923 188.678  17
  -3  14   2 6484.29 676.297  11
  -3 -14   2 6376.59 617.977  17
   3  14   2 4933.52 594.608  18
   3 -14   2 5825.21 627.949  17
  -3 -14   2 5647.48 362.607  20
  -3 -14   3 355.764 188.097  17
   3 -14   3 214.357 167.467  17
  -3 -14   3 237.099 85.5173  20
  -3 -14   4 1809.92 169.473  20
   3 -14   4 1892.45 188.834  20
   3 -14   5 896.296 68.0432  20
   3  15  -4 520.397 89.7102   9
   3  15  -4 673.187 107.340   8
  -3  15  -4 691.081 111.097   9
   3  15  -4 621.862 106.158  21
  -3  15  -4 487.059 91.6945  21
  -3  15  -3 6241.11 407.050   9
   3  15  -3 4955.80 372.747   9
   3  15  -3 6354.54 408.877  21
  -3  15  -3 5618.82 389.296  21
   3  15  -3 5801.15 400.968   8
  -3  15  -2 7901.62 833.786  16
   3  15  -2 9175.37 515.332   8
   3  15  -2 7879.43 770.725  18
   3 -15  -2 8618.34 508.894  12
  -3 -15  -2 8579.82 500.408  12
  -3  15  -2 7089.56 759.343  11
   3 -15  -2 7579.79 483.932  10
  -3  15  -2 8764.29 502.051   9
   3  15  -2 6363.34 740.170   4
  -3  15  -1 33513.2 2020.00  16
   3  15  -1 34340.9 1963.95   4
  -3 -15  -1 37047.5 1578.95  12
   3 -15  -1 36203.3 1578.80  12
  -3  15  -1 34013.9 2065.54  11
  -3  15  -1 35515.8 1568.05   9
   3 -15  -1 33787.4 1573.52  10
  -3 -15  -1 34561.3 1612.81   2
  -3 -15  -1 35435.5 1603.07   1
  -3 -15   0 5728.39 373.896   2
  -3 -15   0 4845.09 299.411  12
   3 -15   0 5258.23 303.647  12
  -3  15   0 4787.88 623.180  11
   3 -15   0 4944.30 295.364  10
  -3 -15   0 5228.01 310.309  20
  -3  15   0 4973.56 570.898  16
  -3 -15   1 35598.7 1559.22   2
  -3 -15   1 31441.3 1725.70  17
  -3 -15   1 33472.7 1488.81  20
   3 -15   1 31269.7 1738.79  17
  -3  15   1 33373.9 2022.10  11
  -3 -15   2 8118.81 728.328  17
   3  15   2 6914.83 751.241  18
  -3  15   2 7073.03 758.091  11
   3 -15   2 8830.24 786.551  17
  -3 -15   2 9319.43 531.678   1
  -3 -15   3 6344.36 657.198  17
   3 -15   3 5065.37 642.240  17
  -3 -15   3 5744.53 376.548  20
   3 -15   4 710.092 115.263  20
  -3 -15   4 589.643 97.8688  20
   3  16  -4 477.294 84.6272   9
   3  16  -4 598.368 101.839   8
  -3  16  -4 711.335 106.624   9
   3  16  -4 729.272 101.140  21
  -3  16  -4 540.197 91.4039  21
  -3  16  -3 6164.01 405.654   9
   3  16  -3 5813.49 394.829   9
   3  16  -3 6335.71 413.845  21
  -3  16  -3 5729.70 395.036  21
   3  16  -3 6220.85 408.840   8
  -3  16  -2 388.699 223.849  16
  -3  16  -2 771.261 130.191   9
   3  16  -2 472.614 109.321   8
   3  16  -2 377.429 181.600  18
  -3  16  -2 465.126 201.909  11
   3 -16  -2 640.908 128.037  12
  -3 -16  -2 792.205 130.367  12
   3 -16  -2 533.640 117.205  10
   3  16  -2 140.689 166.059   4
  -3  16  -1 8313.08 809.062  16
   3  16  -1 6978.95 704.667   4
   3 -16  -1 7959.97 453.282  12
  -3 -16  -1 7627.87 448.570  12
  -3  16  -1 6504.32 762.519  11
  -3  16  -1 8013.98 444.474   9
   3 -16  -1 7254.71 446.316  10
  -3 -16  -1 7789.87 475.388   1
  -3 -16  -1 7192.94 474.405   2
  -3 -16   0 19197.7 996.410   2
   3 -16   0 19670.1 920.818  12
  -3 -16   0 20286.9 928.596  12
  -3 -16   0 18753.8 916.593  20
   3 -16   0 21079.8 927.193  10
  -3  16   0 23107.1 1413.29  16
  -3  16   0 20236.8 1481.51  11
  -3 -16   1 7314.76 422.548  20
  -3 -16   1 6711.26 580.658  17
  -3 -16   1 7531.03 476.244   2
  -3 -16   1 7386.30 473.177   1
  -3  16   1 6994.63 782.819  11
  -3 -16   2 598.468 135.257   1
  -3 -16   2 609.262 201.472  17
   3 -16   2 626.663 212.190  17
   3  16   2 525.696 209.630  18
  -3  16   2 810.464 267.121  11
  -3 -16   3 6534.95 404.980  20
   3 -16   4 615.229 103.248  20
  -3 -16   4 574.213 93.7992  20
   3  17  -4 6485.39 364.523   9
  -3  17  -4 6836.20 378.105   9
   3  17  -4 6849.13 369.247  21
  -3  17  -4 7032.19 370.391  21
   3  17  -4 6753.49 376.696   8
   3  17  -3 710.952 134.834  21
  -3  17  -3 640.757 124.265  21
   3  17  -3 463.616 110.325   8
   3  17  -3 681.211 121.762   9
  -3  17  -3 772.860 129.418   9
  -3  17  -2 5144.72 668.183  16
   3  17  -2 4477.68 344.290   8
   3  17  -2 3790.05 537.743  18
   3 -17  -2 5672.59 377.477  12
  -3 -17  -2 5474.15 369.887  12
  -3  17  -2 4424.11 594.511  11
  -3  17  -2 5248.50 353.588   9
   3  17  -2 4581.71 616.971   4
  -3 -17  -1 19015.9 1010.28   2
  -3 -17  -1 20374.2 1011.12   1
  -3 -17  -1 21107.1 986.012  12
   3 -17  -1 21108.5 988.821  12
  -3  17  -1 20114.4 963.114   9
   3 -17  -1 20126.3 985.355  10
  -3  17  -1 18345.1 1400.74  16
  -3  17  -1 18810.0 1438.31  11
  -3 -17   0 541.789 89.7254  20
  -3 -17   0 373.542 123.143   2
   3 -17   0 446.187 89.5950  10
  -3  17   0 494.027 261.504  11
   3 -17   0 423.731 85.4773  12
  -3 -17   0 536.703 99.2788  12
  -3  17   0 383.931 184.314  16
  -3 -17   1 19826.7 929.808  20
   3 -17   1 17859.7 904.134  20
  -3 -17   1 19665.0 1159.93  17
   3 -17   1 19980.6 886.310  10
  -3  17   1 18004.1 1420.94  11
  -3 -17   1 20232.6 1004.21   1
  -3 -17   1 20566.3 1006.43   2
  -3 -17   2 5310.99 553.952  17
  -3 -17   2 5442.78 385.906   1
   3 -17   2 4678.81 554.513  17
  -3 -17   2 4894.29 337.050  20
   3 -17   3 652.765 125.804  20
  -3 -17   3 782.141 122.877  20
  -3 -17   4 6978.90 376.022  20
   3  18  -4 1480.80 128.203   9
  -3  18  -4 1660.52 141.149   9
   3  18  -4 1588.60 135.426   8
   3  18  -4 1454.15 123.593  21
  -3  18  -4 1413.27 125.284  21
  -3  18  -4 1651.41 136.096   3
   3  18  -3 2712.38 239.437   8
   3  18  -3 3286.10 262.136  21
  -3  18  -3 3013.03 251.016  21
  -3  18  -3 3360.74 255.343   9
   3  18  -3 2729.73 242.737   9
   3  18  -2 4316.03 323.453   8
   3 -18  -2 4606.30 339.094  12
  -3 -18  -2 4433.38 333.874  12
   3  18  -2 3442.58 509.332  11
  -3  18  -2 4026.27 556.717  11
  -3  18  -2 4429.41 317.018   9
   3  18  -2 3152.40 498.540  18
  -3  18  -2 4459.42 645.856  16
  -3 -18  -1 9428.08 570.638   1
   3 -18  -1 9875.23 550.115  12
  -3 -18  -1 9520.51 550.254  12
  -3  18  -1 9611.14 525.868   9
   3 -18  -1 9525.90 553.100  10
  -3  18  -1 8893.01 937.869  11
  -3  18  -1 9486.94 941.305  16
  -3  18   0 14127.5 1273.89  11
   3 -18   0 16194.5 789.626  10
  -3 -18   0 16404.6 793.723  12
   3 -18   0 17187.2 797.927  12
  -3 -18   0 14963.4 762.076  20
   3 -18   1 9569.80 483.241  10
  -3 -18   1 10538.1 596.889   1
  -3  18   1 7823.40 895.079  11
  -3 -18   1 8400.01 683.579  17
  -3 -18   1 9208.46 515.082  20
  -3 -18   2 4004.37 337.174   1
  -3 -18   2 4736.24 504.949  17
  -3 -18   2 4153.62 304.937  20
   3 -18   2 4737.67 316.029  20
   3 -18   2 4640.91 267.196  10
   3 -18   3 2966.01 237.835  20
  -3 -18   3 2774.52 229.647  20
  -3 -18   4 1723.11 140.450  20
  -3  19  -4 401.574 63.7261   3
   3  19  -4 455.996 58.8462  21
  -3  19  -4 435.800 60.2886  21
   3  19  -3 2670.68 230.299   9
  -3  19  -3 3138.61 234.753   9
   3  19  -3 2638.52 227.132  21
  -3  19  -3 2780.68 233.366  21
   3  19  -3 2638.86 222.193   8
  -3  19  -2 4513.48 327.236   9
   3 -19  -2 5198.66 364.009  12
  -3 -19  -2 5070.84 360.745  12
   3  19  -2 5313.36 357.656   8
  -3 -19  -1 9836.43 564.117  12
   3 -19  -1 9394.66 555.166  12
  -3  19  -1 9581.84 947.749  16
  -3 -19  -1 10206.5 594.325   1
  -3  19  -1 8879.07 951.479  11
   3 -19  -1 10110.5 571.898  10
  -3  19   0 707.828 328.542  11
   3 -19   0 736.421 116.739  12
  -3 -19   0 932.016 133.587  12
   3 -19   0 554.693 111.565  10
  -3 -19   0 691.476 103.849  20
  -3  19   1 9250.96 983.277  11
  -3 -19   1 9139.77 585.256   1
   3 -19   1 10034.9 502.768  10
  -3 -19   1 9430.46 522.943  20
  -3 -19   2 5431.39 393.092   1
   3 -19   2 5146.59 300.643  10
  -3 -19   2 5367.55 347.249  20
   3 -19   2 5438.00 345.187  20
   3 -19   3 3021.41 190.888  10
   3 -19   3 3266.08 240.054  20
  -3 -19   3 2874.48 226.610  20
   3 -19   4 507.173 54.7328  10
  -3 -19   4 479.226 69.2994  20
   3 -19   4 488.708 73.8653  20
   3  20  -3 2027.73 182.708  21
  -3  20  -3 2546.39 201.751  21
   3  20  -3 1841.81 180.611   9
  -3  20  -3 1905.18 172.227   9
   3  20  -3 1894.08 171.113   8
   3 -20  -2 10339.7 582.015  12
  -3 -20  -2 10234.9 583.377  12
  -3  20  -2 10258.7 562.945   6
  -3  20  -2 9568.18 543.982   9
   3  20  -2 10455.7 565.569   8
   3  20  -1 13601.5 704.519   8
  -3  20  -1 11021.8 1108.75  11
  -3 -20  -1 13447.9 724.682  12
   3 -20  -1 14017.0 725.693  12
  -3 -20  -1 13328.4 747.026   1
   3 -20  -1 14372.5 738.070  10
  -3  20   0 7147.36 891.224  11
  -3 -20   0 6817.97 437.803  12
   3 -20   0 7724.13 448.136  12
   3 -20   0 7747.09 451.942  10
  -3 -20   0 7241.97 406.759  20
  -3 -20   1 14076.9 704.997  20
  -3  20   1 12721.0 1206.81  11
  -3 -20   1 13525.4 775.313   1
   3 -20   1 15109.4 706.439  12
  -3 -20   1 13541.6 694.660  12
   3 -20   1 14119.8 693.027  10
  -3  20   2 10501.2 592.172   6
   3 -20   2 9889.86 548.524  20
  -3 -20   2 11116.0 622.354   1
   3 -20   2 10760.1 526.223  10
  -3 -20   2 11164.8 573.420  20
   3 -20   3 1881.43 139.038  10
   3 -20   3 2011.87 170.529  20
  -3 -20   4 1383.80 106.852  20
   3 -20   4 1621.94 111.968  20
   3  21  -3 404.201 78.9060  21
  -3  21  -3 412.648 83.2918  21
   3  21  -3 382.020 80.1006   9
   3  21  -3 220.389 60.5890   8
  -3  21  -3 422.858 76.8220   9
   3 -21  -2 2496.70 219.651  12
  -3 -21  -2 2526.23 225.292  12
  -3  21  -2 1910.82 182.077   9
  -3  21  -2 1909.19 190.968   6
   3  21  -2 2170.99 194.297   8
   3 -21  -1 9135.91 511.915  10
   3 -21  -1 7979.55 483.310  12
  -3 -21  -1 7464.33 481.959  12
   3 -21   0 1915.28 199.392  10
   3 -21   0 2390.21 216.122  12
  -3 -21   0 2317.10 211.862  12
  -3 -21   0 2018.48 171.018  20
   3 -21   1 8527.66 459.344  12
  -3 -21   1 8707.21 461.606  12
  -3 -21   1 7631.47 442.203  20
   3 -21   1 7375.04 439.632  10
  -3 -21   1 8164.93 522.271   1
   3 -21   2 1959.58 172.659  20
  -3 -21   2 2469.42 202.168  20
   3 -21   2 2431.71 178.199  10
  -3 -21   2 2736.62 244.614   1
  -3  21   2 2368.30 223.469   6
   3 -21   3 370.396 57.4147  10
   3 -21   3 407.651 74.1897  20
   3  22  -3 2786.99 190.204  21
  -3  22  -3 3289.59 205.600  21
   3  22  -3 2933.78 205.475   9
  -3  22  -3 2776.74 183.972   9
   3 -22  -2 4051.79 289.892  12
  -3  22  -2 3639.47 253.015   9
   3 -22  -1 6913.76 445.177  12
  -3 -22  -1 7729.80 459.714  12
   3 -22  -1 7540.82 457.718  10
   3 -22   0 15.5253 62.9130  10
   3 -22   0-15.0732 59.3603  12
  -3 -22   0-30.6108 70.1083  12
  -3 -22   1 7542.35 423.539  20
   3 -22   1 8264.69 448.454  12
  -3 -22   1 7949.69 442.979  12
  -3 -22   1 7342.49 490.791   1
   3 -22   1 7502.36 433.430  10
  -3 -22   2 4375.27 276.107  20
  -3  22   2 3610.33 286.389   6
  -3 -22   2 4559.90 321.616   1
   3 -22   2 4111.46 262.100  12
  -3 -22   2 4414.18 265.512  12
   3 -22   2 4308.78 259.680  10
   3 -22   3 3244.00 194.819  12
  -3 -22   3 3590.49 198.880  12
  -3 -22   3 3075.86 207.117  20
   3 -22   3 3419.98 195.451  10
   3  23  -3 36.6163 29.1448  21
  -3  23  -3 5.99059 29.7433  21
   3 -23  -2 1515.80 157.613  12
  -3 -23  -2 1490.21 157.467  12
   3  23  -2 1526.29 162.181   9
   3 -23  -1 1805.78 184.671  12
  -3 -23  -1 2002.36 196.086  12
   3 -23  -1 1892.93 190.020  10
  -3 -23   0 1439.29 165.392  12
   3 -23   0 1540.43 168.867  10
   3 -23   0 970.912 137.713  12
  -3 -23   1 2018.77 178.249  12
   3 -23   1 2178.04 187.150  12
  -3 -23   1 1827.00 157.297  20
  -3 -23   1 1556.73 192.904   1
   3 -23   1 1869.74 173.266  10
  -3  23   2 1652.10 162.540   6
   3 -23   2 1451.55 136.810  12
  -3 -23   2 1599.88 140.272  12
  -3 -23   2 1657.99 142.548  20
   3 -23   2 1510.05 133.845  10
  -3 -23   3 6.00604 32.4508  20
   3  24  -2 1205.02 134.782   9
   3 -24  -2 1264.90 132.677  12
  -3 -24  -2 1572.49 147.254  12
   3 -24  -1 2492.14 212.586  12
  -3 -24  -1 2786.26 223.294  12
   3 -24   0 1477.45 163.061  12
  -3 -24   0 1595.09 166.371  12
   3 -24   0 1927.19 177.084  10
   3 -24   1 2675.59 213.924  12
  -3 -24   1 3296.27 228.585  12
   3 -24   1 2855.95 215.451  10
  -3 -24   2 1501.66 124.634  20
   3 -24   2 1394.26 127.001  12
  -3 -24   2 1512.50 130.844  12
   3 -24   2 1347.55 122.092  10
  -3 -24   3 548.874 56.4385  20
   3  25  -2 564.089 82.8784   9
   3  25  -2 482.235 67.5037  21
  -3  25  -2 548.658 74.0178  21
  -3  25  -1 450.619 90.2733   6
   3 -25  -1 362.581 81.1087  12
  -3 -25  -1 488.944 86.6653  12
   3 -25   0 1574.22 150.354  10
  -3 -25   0 1451.65 149.592  12
   3 -25   0 1303.24 143.310  12
  -3  25   1 385.647 98.1153   6
   3 -25   1 405.171 75.2790  10
   3 -25   1 483.292 82.4598  12
  -3 -25   1 492.902 82.9609  12
  -3  26  -1 2345.54 182.970   6
   3 -26  -1 2353.53 176.604  12
  -3 -26  -1 2374.97 175.665  12
   3  26  -1 2489.27 189.154   9
   3 -26   0 1335.15 128.072  12
  -3 -26   0 1139.34 121.727  12
  -3  26   0 1211.20 143.838   6
   3 -26   1 2285.39 170.262  12
  -3  26   1 2828.26 213.074   6
  -3  27   0 254.244 66.6728   6
   4   0  -5 3589.28 198.106  14
   4   0  -5 3333.02 194.493  21
  -4   0  -5 3542.27 202.801  21
   4   0  -4 4063.31 293.776   8
  -4   0  -4 4312.22 352.821  14
   4   0  -4 4859.20 277.133  14
  -4   0  -4 4455.68 357.839  13
   4   0  -4 4178.08 330.777   7
  -4   0  -4 4393.00 291.382   3
   4   0  -4 4182.83 273.437  21
  -4   0  -4 3927.19 274.724  21
   4   0  -3 12136.2 619.466   8
  -4   0  -3 12194.5 674.402  14
   4   0  -3 12941.5 575.016  14
  -4   0  -3 12131.5 678.001  13
   4   0  -3 11146.7 882.035   4
   4   0  -3 11218.2 636.784   5
  -4   0  -3 11656.1 603.005   3
   4   0  -3 12106.2 649.824   7
  -4   0  -3 11156.1 581.081  21
   4   0  -3 11628.5 583.489  21
   4   0  -2 433221. 17156.3  18
   4   0  -2 417797. 16895.2   5
   4   0  -2 403152. 16893.5   7
  -4   0  -2 419279. 16871.5   9
   4   0  -2 415523. 16868.6   8
  -4   0  -2 422456. 17179.5  16
  -4   0  -2 411772. 16863.1   3
   4   0  -1 40393.9 1869.94  18
  -4   0  -1 38514.6 1843.31  11
   4   0  -1 33841.1 1758.19  15
  -4   0   0 112362. 4529.56  11
   4   0   0 115073. 4539.51  18
  -4   0   1 37766.5 1883.12  11
   4   0   1 38640.9 1682.18  15
   4   0   1 38227.8 1895.21  18
   4   0   2 407644. 16967.9  15
   4   0   2 409839. 17081.2  18
  -4   0   2 426082. 17022.3  17
   4   0   3 12501.6 798.872  15
  -4   0   3 12887.0 825.483  17
   4   0   4 3611.90 399.594  15
   4  -1  -5 279.899 58.9115  21
   4   1  -5 240.249 59.1295  21
  -4   1  -5 399.288 88.2917  14
   4   1  -5 499.941 67.0876  14
  -4   1  -4 14359.1 781.434  14
   4   1  -4 16318.2 685.539  14
  -4  -1  -4 14528.5 789.705  13
   4  -1  -4 14438.6 686.523  21
  -4  -1  -4 14089.6 687.518  21
   4   1  -4 13135.9 681.829  21
  -4   1  -4 13429.7 690.944  21
   4  -1  -4 13487.7 752.729   7
   4   1  -4 12477.7 743.160   7
   4  -1  -4 14899.2 710.871   8
   4   1  -4 14633.8 729.769   8
  -4   1  -4 14780.8 716.140   3
  -4  -1  -4 13704.1 696.575   3
  -4  -1  -3 1446.05 143.064   3
  -4   1  -3 1364.06 145.699   3
  -4   1  -3 1141.74 253.684  16
   4   1  -3 1397.34 119.605  14
   4  -1  -3 1554.14 152.532   8
   4   1  -3 1082.56 141.651   8
  -4   1  -3 1434.14 184.570  14
  -4  -1  -3 1437.52 180.130  13
   4  -1  -3 814.532 224.918   4
   4   1  -3 1488.03 300.030   4
   4   1  -3 1074.43 149.147   5
   4  -1  -3 1468.61 170.706   7
   4  -1  -3 978.485 122.820  21
   4   1  -3 1105.03 131.662  21
  -4   1  -3 874.218 123.902  21
  -4  -1  -3 1239.30 128.946  21
   4  -1  -2 44190.6 1910.54   5
   4   1  -2 43280.1 1911.53   5
  -4   1  -2 48035.1 2225.64  16
  -4  -1  -2 47059.0 2146.74  16
  -4  -1  -2 45932.4 1890.56   9
   4  -1  -2 45797.0 1916.37   7
   4   1  -2 44014.0 1891.02   8
  -4   1  -2 44091.5 1889.02   9
   4   1  -2 40945.8 1904.67   7
   4  -1  -2 45676.3 2143.24  18
   4   1  -2 44217.5 2133.18  18
  -4   1  -2 42594.1 1879.02   3
  -4  -1  -2 43783.1 1878.90   3
   4  -1  -1 34108.5 1689.93  18
   4   1  -1 33517.2 1670.21  18
  -4   1  -1 31734.7 1652.77  11
   4   1  -1 32070.7 1604.37  15
   4  -1   0 21445.0 1166.14  18
   4   1   0 20984.0 1158.07  18
   4   1   0 20215.9 956.297  15
  -4   1   0 21393.2 1164.45  11
  -4  -1   0 20965.2 1145.88  11
  -4  -1   1 34487.6 1603.15  17
   4  -1   1 35433.4 1742.20  18
   4   1   1 33434.2 1725.30  18
   4   1   1 33988.3 1512.56  15
  -4   1   1 34197.3 1724.00  11
   4  -1   2 41576.3 2104.63  18
  -4   1   2 46991.2 2053.38  17
   4   1   2 43186.9 2118.63  18
  -4  -1   2 43041.8 2082.35  17
   4   1   2 45386.7 2022.49  15
  -4   1   3 1659.79 239.519  17
  -4  -1   3 1647.48 255.090  17
   4   1   3 1372.16 233.463  15
   4   1   4 13876.0 800.877  15
   4  -1   4 7021.87 669.201  17
   4   2  -5 884.472 91.4550  21
   4  -2  -5 1208.00 99.7007  21
   4   2  -5 1051.21 92.6301  14
  -4   2  -5 1019.76 128.430  14
  -4   2  -4 14218.0 761.094  14
   4   2  -4 15076.0 657.010  14
  -4  -2  -4 13747.0 761.414  13
   4  -2  -4 12968.8 651.889  21
  -4  -2  -4 14006.4 665.079  21
   4   2  -4 12295.9 657.276  21
  -4   2  -4 12599.0 670.999  21
   4  -2  -4 13303.4 731.498   7
   4   2  -4 14046.7 713.535   8
  -4   2  -4 14515.2 697.946   3
  -4  -2  -4 13780.4 670.158   3
   4   2  -3 3523.39 470.613   4
   4  -2  -3 3294.36 415.006   4
  -4   2  -3 3730.77 477.791  16
  -4  -2  -3 3992.65 310.119  14
   4   2  -3 4012.12 232.927  14
  -4   2  -3 4151.21 314.356  14
   4  -2  -3 3767.17 252.920   8
  -4   2  -3 3771.58 270.227   9
   4   2  -3 3634.80 273.158   8
  -4   2  -3 4257.25 321.770  13
  -4  -2  -3 3714.70 303.310  13
   4  -2  -3 3472.12 235.009  21
  -4  -2  -3 3250.27 230.213  21
   4   2  -3 3323.93 244.413  21
  -4   2  -3 3395.28 248.652  21
   4  -2  -3 3167.59 272.770   7
  -4   2  -3 4045.32 269.262   3
  -4  -2  -3 3793.82 252.712   3
  -4  -2  -2 10267.1 685.573  16
  -4   2  -2 12238.5 829.402  16
  -4  -2  -2 11288.3 532.140   3
  -4   2  -2 10508.5 539.900   9
   4  -2  -2 10928.9 740.006  18
   4   2  -2 11052.3 742.231  18
   4  -2  -2 10876.4 557.638   5
   4   2  -2 10635.6 558.420   5
   4  -2  -2 10456.9 553.297   7
   4   2  -1 18129.9 1067.93  18
   4  -2  -1 18292.2 1072.89  18
  -4   2  -1 19452.3 1083.09  11
   4   2  -1 17795.2 1004.40  15
  -4   2   0 52536.0 2481.04  11
   4   2   0 51390.0 2258.80  15
   4  -2   0 52893.6 2483.61  18
   4   2   0 57409.3 2518.47  18
  -4   2   1 17310.6 1074.89  11
   4   2   1 19615.5 898.135  15
  -4  -2   1 18524.0 981.512  17
   4  -2   1 19732.9 1114.91  18
   4   2   1 20066.5 1125.66  18
   4   2   2 11268.8 651.823  15
   4  -2   2 10897.2 729.411  18
  -4   2   2 10659.8 647.876  17
   4   2   2 10794.8 727.382  18
  -4  -2   2 11075.5 712.493  17
   4   2   3 3705.36 369.220  15
  -4  -2   3 3055.08 377.084  17
   4   2   4 13335.0 796.873  15
   4  -2   4 12151.7 758.266  15
   4   3  -5 492.533 65.8950  21
  -4  -3  -5 495.949 93.4565  14
  -4   3  -5 434.776 86.7637  14
   4   3  -5 648.763 71.9426  14
   4  -3  -5 603.868 72.3129  14
   4  -3  -4 1225.10 125.036  14
   4   3  -4 1313.37 124.338  14
  -4  -3  -4 1312.37 182.492  13
  -4   3  -4 1388.54 185.428  14
  -4  -3  -4 1328.22 179.488  14
  -4   3  -4 1116.50 175.733  13
   4  -3  -4 1055.22 122.466  21
  -4   3  -4 1030.97 134.113  21
  -4  -3  -4 1406.57 134.778  21
   4   3  -4 1256.36 139.094  21
   4   3  -4 949.983 153.269   7
   4  -3  -4 1176.43 166.122   7
   4   3  -4 1153.41 158.466   8
   4   3  -4 911.951 248.102   4
  -4   3  -4 1065.24 140.746   3
  -4  -3  -3 1641.77 154.493   3
  -4   3  -3 1764.35 169.158   3
   4  -3  -3 1520.04 267.726   4
   4   3  -3 1997.20 366.131   4
   4  -3  -3 1796.77 187.391   5
  -4   3  -3 1948.14 348.997  16
  -4  -3  -3 2042.16 217.151  14
   4   3  -3 2071.35 150.189  14
  -4   3  -3 1740.34 203.542  14
   4  -3  -3 1852.37 144.078  14
  -4   3  -3 1664.07 197.290  13
  -4  -3  -3 1962.98 209.738  13
   4  -3  -3 1904.78 149.192  21
  -4  -3  -3 1713.30 147.653  21
   4   3  -3 1474.35 155.098  21
  -4   3  -3 1603.98 161.286  21
   4   3  -3 1730.16 194.440   7
   4  -3  -3 1582.93 182.895   7
  -4   3  -3 1804.24 180.715   9
   4   3  -3 1495.90 170.328   8
  -4  -3  -2 15183.1 867.901  16
  -4   3  -2 15202.1 1041.16  16
  -4  -3  -2 15985.4 730.837   3
   4  -3  -2 14842.7 940.073  18
   4   3  -2 15293.2 951.268  18
  -4   3  -2 15725.2 744.792   9
  -4   3  -2 15143.6 946.512  11
   4   3  -2 15861.1 764.083   5
   4  -3  -2 17031.3 768.308   7
   4   3  -2 15373.7 764.627   7
   4  -3  -1 108095. 4654.17  18
   4   3  -1 107547. 4653.04  18
  -4   3  -1 107120. 4647.34  11
   4  -3  -1 104257. 4568.33  15
   4   3  -1 101500. 4555.53  15
   4  -3   0 100.255 84.5986  18
   4   3   0 201.403 111.175  18
  -4   3   0 98.5569 108.812  11
   4   3   0 124.143 53.0482  15
   4  -3   0 125.476 56.8368  15
   4  -3   1 111122. 4847.70  18
   4   3   1 107972. 4846.34  18
  -4  -3   1 106071. 4699.61  17
   4   3   1 111993. 4583.62  15
   4  -3   1 110170. 4584.97  15
  -4   3   1 113125. 4852.42  11
   4   3   2 14723.2 924.830  18
  -4  -3   2 15909.5 932.582  17
   4  -3   2 13842.9 909.529  18
  -4   3   2 15185.3 941.342  11
   4   3   2 16865.1 841.170  15
   4  -3   2 15381.9 835.163  15
   4   3   3 1796.49 260.651  15
   4  -3   3 1628.12 240.829  15
  -4  -3   3 1837.66 302.592  17
   4   3   4 1296.04 235.277  15
   4  -3   4 1136.52 213.213  15
   4  -3   4 697.485 192.700  17
   4   4  -5 383.599 56.9698  14
   4  -4  -5 285.010 51.0997  14
   4   4  -5 164.832 47.2701  21
  -4   4  -5 243.394 71.5420  14
  -4  -4  -5 280.551 69.9440  14
   4   4  -4 176.244 81.3519   8
   4   4  -4 146.237 56.4986  14
   4  -4  -4 255.901 66.2877  14
  -4   4  -4 126.051 90.0751  13
  -4  -4  -4 229.200 95.1128  13
  -4  -4  -4 191.045 85.9415  14
  -4   4  -4 132.643 83.3043  14
   4  -4  -4 221.565 89.5020   7
   4   4  -4 130.025 73.5652   7
   4  -4  -4 282.127 69.4345  21
  -4  -4  -4 307.990 71.1837  21
   4   4  -4 196.247 64.7641  21
  -4   4  -4 124.479 63.3954  21
   4   4  -4 119.349 127.685   4
  -4   4  -4 225.742 77.8046   3
   4  -4  -3 4851.27 272.404  21
  -4  -4  -3 4765.21 273.162  21
   4   4  -3 4140.08 288.818  21
  -4   4  -3 4625.98 300.592  21
  -4   4  -3 4709.99 319.035   9
   4  -4  -3 3914.15 311.557   5
   4   4  -3 3304.47 488.902   4
  -4   4  -3 5594.27 618.866  16
  -4  -4  -3 4758.03 347.168  14
  -4   4  -3 4810.52 347.853  14
   4  -4  -3 4751.36 265.180  14
   4   4  -3 5045.77 269.894  14
  -4  -4  -3 4975.86 351.080  13
  -4   4  -3 4390.66 343.243  13
   4   4  -3 3812.98 319.188   7
   4  -4  -3 4477.14 324.620   7
   4   4  -3 4543.51 320.582   8
  -4  -4  -3 4370.20 282.270   3
  -4   4  -2 18779.9 1230.25  16
  -4  -4  -2 20000.8 881.245   3
  -4   4  -2 19355.5 898.027   9
   4   4  -2 19123.4 917.330   7
   4  -4  -2 19131.3 907.106   7
  -4   4  -2 18828.4 1120.38  11
   4   4  -2 21211.5 929.352   5
   4  -4  -2 17287.8 1086.93  18
   4   4  -2 18475.1 1114.22  18
  -4   4  -1 79372.4 3578.55  11
   4  -4  -1 77853.5 3579.76  18
   4   4  -1 80531.2 3595.12  18
   4   4  -1 79624.3 3503.60  15
   4  -4  -1 77135.7 3498.78  15
  -4   4   0 59819.6 2814.79  11
   4  -4   0 59639.5 2574.46  15
   4   4   0 59842.2 2572.85  15
   4  -4   0 62721.0 2833.19  18
   4   4   0 62743.4 2839.97  18
  -4   4   1 74856.6 3556.16  11
   4   4   1 79581.6 3305.00  15
   4  -4   1 80109.2 3309.40  15
  -4  -4   1 78177.1 3435.73  17
   4  -4   1 75130.5 3562.58  18
   4   4   1 79275.7 3587.02  18
  -4   4   2 18293.7 1121.89  11
   4   4   2 18990.3 988.298  15
   4  -4   2 21088.2 1011.32  15
   4  -4   2 18203.5 1098.65  18
   4   4   2 19553.4 1134.69  18
  -4  -4   2 20367.0 1135.02  17
   4   4   3 4676.12 423.244  15
   4  -4   3 3986.95 384.339  15
  -4  -4   3 4051.31 471.136  17
   4  -4   4 98.3290 94.1203  17
   4   4   4 205.031 122.277  15
   4  -4   4 193.398 115.358  15
   4   5  -5 2126.66 149.548  21
   4   5  -5 2290.37 174.969   8
  -4  -5  -5 2506.20 186.801  14
  -4   5  -5 2134.91 179.358  14
   4   5  -5 2723.58 150.216  14
   4  -5  -5 2832.26 155.424  14
   4   5  -4 4689.46 258.618  14
   4  -5  -4 4816.49 264.406  14
  -4  -5  -4 3755.03 314.524  14
  -4   5  -4 4187.23 324.165  14
  -4   5  -4 4439.99 349.653  13
  -4  -5  -4 4497.46 334.479  13
   4  -5  -4 4782.06 268.219  21
  -4  -5  -4 5162.23 277.885  21
   4   5  -4 3744.39 270.768  21
  -4   5  -4 3586.04 275.116  21
   4  -5  -4 4006.18 312.938   7
   4   5  -4 4002.66 324.693   7
   4   5  -4 3524.24 295.150   8
   4   5  -4 3160.08 485.501   4
  -4   5  -4 3671.36 289.907   3
   4   5  -3 1082.77 274.912   4
   4  -5  -3 989.211 143.234   5
  -4   5  -3 868.714 258.341  16
   4  -5  -3 999.456 104.883  14
   4   5  -3 1226.70 111.703  14
  -4   5  -3 789.313 139.255  13
  -4  -5  -3 834.478 138.224  14
  -4   5  -3 818.670 140.824  14
  -4  -5  -3 946.434 147.445  13
   4  -5  -3 1029.72 107.706  21
  -4  -5  -3 1244.51 114.158  21
   4   5  -3 896.790 121.218  21
  -4   5  -3 915.727 126.413  21
   4   5  -3 1026.50 148.318   7
   4  -5  -3 914.811 131.366   7
  -4   5  -3 1049.00 142.418   9
   4   5  -3 751.533 128.636   8
  -4   5  -2 19075.7 1193.98  16
   4   5  -2 15508.9 1008.10  18
  -4   5  -2 16259.3 1025.58  11
   4  -5  -2 15975.7 793.980   7
   4   5  -2 18173.7 823.752   5
  -4   5  -2 16404.1 793.434   9
   4   5  -2 17101.8 818.882   7
  -4   5  -1 9076.43 672.129  11
   4  -5  -1 7813.75 645.222  18
   4   5  -1 8997.76 677.185  18
   4  -5  -1 9421.23 640.749  15
   4   5  -1 9144.25 624.501  15
   4  -5   0 740.982 194.203  18
   4   5   0 835.403 193.667  18
  -4   5   0 678.951 190.652  11
   4  -5   0 1068.13 126.302  15
   4   5   0 996.568 122.670  15
   4  -5   1 8905.80 692.040  18
  -4  -5   1 9375.65 612.941  17
   4   5   1 10031.4 715.835  18
  -4   5   1 9157.24 688.870  11
   4   5   1 8996.77 489.822  15
   4  -5   1 9507.90 495.321  15
   4   5   2 16023.2 1026.34  18
  -4  -5   2 16890.2 1034.10  17
   4   5   2 18238.0 893.365  15
   4  -5   2 17338.3 888.609  15
  -4   5   2 15013.6 1019.05  11
   4   5   3 778.422 179.537  15
   4  -5   3 1064.07 195.270  15
  -4  -5   3 858.244 110.921  20
  -4  -5   3 725.774 209.461  17
   4  -5   3 719.703 231.651  17
  -4  -5   4 3931.24 457.701  17
   4   5   4 4447.88 415.552  15
   4  -5   4 3709.99 375.167  15
  -4  -6  -5 679.980 93.9514  14
  -4   6  -5 581.197 85.6588  14
   4   6  -5 680.570 73.9103  21
   4   6  -5 633.962 88.5088   8
   4   6  -5 780.055 69.8487  14
   4  -6  -5 804.818 72.8510  14
   4   6  -4 4825.82 259.353  14
   4  -6  -4 5123.14 269.587  14
  -4  -6  -4 3720.40 313.883  14
  -4   6  -4 3994.44 315.410  14
  -4   6  -4 4435.98 346.240  13
  -4  -6  -4 4301.23 325.582  13
   4  -6  -4 5675.37 285.625  21
  -4  -6  -4 5754.05 289.677  21
   4   6  -4 3704.50 275.422  21
  -4   6  -4 3752.17 283.115  21
   4   6  -4 3569.49 313.777   7
   4   6  -4 3509.43 302.113   8
  -4   6  -4 3958.44 302.144   3
   4  -6  -3 437.606 101.194   5
   4   6  -3 330.324 179.630   4
  -4   6  -3 283.668 167.158  16
   4  -6  -3 725.842 84.9770  14
   4   6  -3 777.702 88.7652  14
  -4   6  -3 648.125 127.991  13
  -4  -6  -3 610.340 119.522  14
  -4   6  -3 502.838 109.307  14
  -4  -6  -3 390.922 98.1775  13
   4  -6  -3 630.054 83.8454  21
  -4  -6  -3 620.851 81.5014  21
   4   6  -3 342.304 81.9764  21
  -4   6  -3 463.458 95.1829  21
   4   6  -3 369.749 102.938   7
   4  -6  -3 366.709 89.8338   7
  -4   6  -3 380.762 100.744   9
   4   6  -3 355.401 97.2718   8
   4   6  -2 19728.2 910.846   7
  -4   6  -2 18670.6 888.817   9
   4  -6  -2 19670.1 887.855   7
  -4   6  -2 18520.5 869.657   6
   4   6  -2 17948.6 1116.74  18
  -4   6  -2 17394.8 1117.92  11
  -4   6  -2 19291.4 1276.25  16
   4  -6  -1 777.799 185.856  15
   4   6  -1 1159.83 209.344  15
   4  -6  -1 1307.72 116.452  10
  -4   6  -1 1204.72 122.670   6
  -4  -6  -1 982.774 113.317   6
  -4   6  -1 585.740 184.024  11
   4   6  -1 1153.58 228.894  18
   4  -6  -1 952.695 218.791  18
  -4   6   0 65259.3 2998.53  11
   4  -6   0 63309.7 2999.99  18
   4   6   0 65162.8 2998.42  18
   4  -6   0 64751.1 2745.68  15
   4   6   0 62417.4 2734.54  15
   4  -6   1 1553.48 275.438  18
   4   6   1 1075.59 229.603  18
  -4  -6   1 1201.26 191.056  17
   4   6   1 1161.04 126.114  15
   4  -6   1 1160.68 130.356  15
  -4   6   1 1033.90 117.486   6
  -4  -6   1 1026.12 118.856   6
  -4   6   1 1303.75 245.819  11
  -4   6   2 19132.3 1190.80  11
   4   6   2 19523.5 991.166  15
   4  -6   2 20787.2 1005.70  15
   4   6   2 19449.6 1184.52  18
  -4  -6   2 19537.7 1170.97  17
  -4  -6   3 457.134 168.850  17
   4  -6   3 316.536 191.909  17
  -4  -6   3 407.963 85.8301  20
   4   6   3 521.849 136.641  15
   4  -6   3 332.270 113.394  15
   4  -6   4 2921.27 423.594  17
   4  -6   5 333.247 46.8387  20
   4   7  -5 127.841 52.5610   8
  -4   7  -5 222.956 52.7518  14
  -4  -7  -5 62.3743 46.9964  14
   4   7  -5 163.146 35.6226  14
   4  -7  -5 269.862 43.2001  14
  -4   7  -5 192.177 53.0924   3
   4   7  -5 140.461 40.6555  21
   4   7  -4 778.851 127.208   8
  -4   7  -4 864.442 142.609   9
   4   7  -4 1026.42 99.8673  14
   4  -7  -4 1148.77 109.038  14
  -4  -7  -4 1125.27 146.073  13
  -4   7  -4 886.741 150.028  13
  -4  -7  -4 954.812 145.299  14
  -4   7  -4 765.595 131.200  14
   4   7  -4 835.735 140.932   7
   4   7  -4 890.802 119.820  21
  -4   7  -4 771.686 118.502  21
  -4   7  -4 953.983 136.726   3
   4   7  -3 1559.57 154.154   9
   4  -7  -3 1670.46 182.781   5
   4   7  -3 1305.09 327.404   4
  -4   7  -3 1728.96 391.646  16
   4   7  -3 1763.60 134.950  14
   4  -7  -3 1700.42 131.133  14
  -4  -7  -3 1485.55 177.645  14
  -4  -7  -3 1261.38 164.781  13
  -4   7  -3 1234.40 161.041  14
  -4   7  -3 1605.40 187.422  13
   4  -7  -3 1412.57 159.424   7
   4   7  -3 1188.20 171.554   7
  -4   7  -3 1240.31 165.173   9
   4   7  -3 1299.97 167.237   8
   4  -7  -3 1946.03 147.246  21
  -4  -7  -3 1942.70 145.459  21
   4   7  -3 1317.92 155.493  21
  -4   7  -3 1656.37 170.312  21
   4   7  -2 50715.6 2503.91  18
  -4   7  -2 56109.6 2717.54  16
   4   7  -2 50599.5 2628.38   4
  -4  -7  -2 46095.7 2167.87   2
   4  -7  -2 48787.0 2176.51  12
  -4   7  -2 51967.9 2529.17  11
   4  -7  -2 55143.8 2198.03   7
  -4   7  -2 51577.2 2192.73   6
  -4   7  -2 54664.0 2216.64   9
   4   7  -2 54866.4 2234.44   7
  -4  -7  -1 7056.98 393.260   6
   4  -7  -1 7616.34 569.613  15
   4   7  -1 7326.86 542.532  15
   4  -7  -1 6935.82 604.369  18
  -4   7  -1 6702.34 387.751   6
   4   7  -1 6714.80 600.201  18
   4  -7  -1 7383.76 379.709  10
  -4   7  -1 7177.17 609.035  11
   4   7   0 120.042 126.847  18
   4  -7   0 329.622 157.487  18
  -4   7   0 40.4812 86.5931  11
  -4  -7   0 141.233 54.7239   6
   4  -7   0 126.484 67.7095  15
   4   7   0 103.475 56.6854  15
  -4   7   1 6752.47 603.680  11
  -4   7   1 7559.48 402.836   6
   4  -7   1 7469.19 414.986  15
   4   7   1 7570.32 409.557  15
   4  -7   1 6459.23 587.407  18
  -4  -7   1 6891.82 399.491   6
   4   7   1 7943.24 640.516  18
  -4  -7   2 54886.4 2322.92  20
  -4   7   2 54129.0 2687.97  11
   4   7   2 53169.1 2402.09  15
   4  -7   2 56740.7 2422.17  15
   4   7   2 50807.7 2641.61  18
  -4  -7   2 57457.3 2670.34  17
  -4  -7   3 1516.08 155.451  20
   4   7   3 1467.20 229.266  15
   4  -7   3 1324.58 209.666  15
  -4  -7   3 1905.05 340.625  17
   4  -7   3 1465.88 347.961  17
   4  -7   5 75.4122 29.6759  20
  -4   8  -5-41.0729 35.8848  14
   4   8  -5 18.1329 29.9982  21
   4   8  -5 8.36147 38.3007   8
  -4   8  -5-6.96540 37.0414   3
   4   8  -4 6593.86 309.454  14
   4  -8  -4 6540.43 314.293  14
  -4  -8  -4 5898.00 380.809  14
  -4   8  -4 5653.94 365.389  14
  -4  -8  -4 5357.99 362.597  13
  -4   8  -4 6207.15 409.145  13
   4   8  -4 5496.65 346.794  21
  -4   8  -4 5290.62 351.968  21
   4   8  -4 5277.16 383.580   7
   4   8  -4 4555.08 359.041   8
  -4   8  -4 5615.31 378.751   9
  -4   8  -4 5516.15 368.178   3
   4   8  -3 566.821 216.078   4
   4  -8  -3 921.728 142.187   5
  -4   8  -3 550.279 250.810  16
   4   8  -3 850.507 92.8450  14
   4  -8  -3 890.650 91.1970  14
  -4   8  -3 795.182 134.421  13
  -4  -8  -3 626.094 117.720  13
  -4  -8  -3 681.545 122.521  14
  -4   8  -3 716.836 118.541  14
   4   8  -3 659.089 135.141   7
   4  -8  -3 871.049 116.698   7
  -4   8  -3 501.216 113.220   9
   4   8  -3 863.042 119.228   9
   4   8  -3 495.012 109.812   8
   4   8  -3 697.961 110.326  21
  -4   8  -3 818.784 124.305  21
  -4   8  -2 23201.8 1040.84   9
   4   8  -2 22251.0 1315.64  18
  -4   8  -2 21382.5 1440.28  16
   4  -8  -2 21326.0 1006.24  12
  -4  -8  -2 23470.5 1029.53  12
  -4   8  -2 21377.6 1315.33  11
  -4   8  -2 22565.1 1022.03   6
  -4   8  -2 21699.0 1037.00  13
  -4  -8  -2 21192.0 1008.00   2
   4   8  -2 23525.0 1442.93   4
   4   8  -2 22675.1 1053.68   7
  -4   8  -1 18304.8 1166.66  11
  -4  -8  -1 19497.5 885.855   6
   4   8  -1 17399.1 1164.47  18
  -4   8  -1 18247.2 847.430   9
   4  -8  -1 19265.5 864.548  10
   4  -8  -1 19998.5 1090.31  15
   4   8  -1 17576.4 1036.69  15
  -4   8   0 2015.37 314.504  11
  -4  -8   0 1816.63 169.800   6
   4   8   0 1861.03 298.892  18
   4  -8   0 1979.99 126.863  10
   4  -8   0 2158.80 212.696  15
   4   8   0 1783.65 193.102  15
  -4  -8   1 19552.1 902.956   6
   4   8   1 18841.4 1172.80  18
   4   8   1 18517.5 887.199  15
   4  -8   1 19386.8 899.008  15
  -4   8   1 19396.5 1192.49  11
   4   8   2 24168.3 1429.24  18
  -4  -8   2 24641.5 1410.71  17
  -4  -8   2 23075.6 1093.67  20
  -4   8   2 23776.7 1439.68  11
   4   8   2 24580.2 1161.40  15
   4  -8   2 25983.3 1175.88  15
   4   8   3 523.852 133.605  15
   4  -8   3 1123.67 182.686  15
  -4  -8   3 757.449 111.742  20
  -4  -8   3 930.056 241.434  17
   4  -8   3 834.686 275.649  17
  -4  -8   4 5408.42 318.673  20
   4  -8   5-18.8781 27.7973  20
  -4   9  -5 1549.69 106.504  14
  -4   9  -5 1791.50 132.043   3
   4   9  -5 1553.02 133.576   8
   4   9  -4 1939.68 205.435   8
  -4   9  -4 2416.74 219.175   9
  -4   9  -4 2322.31 223.270  13
   4   9  -4 1783.39 179.133  21
  -4   9  -4 2230.29 199.062  21
   4   9  -4 2220.36 216.633   7
  -4  -9  -4 2217.04 205.614  14
  -4   9  -4 2208.47 197.013  14
   4   9  -4 2353.56 152.539  14
   4  -9  -4 2774.43 164.222  14
  -4   9  -4 2285.71 209.328   3
   4  -9  -3 11079.6 647.854   5
  -4   9  -3 11721.5 1090.85  16
   4   9  -3 14783.0 585.539  14
   4  -9  -3 14328.1 579.820  14
  -4  -9  -3 12087.7 657.722  14
  -4   9  -3 11205.8 635.442  14
  -4   9  -3 10792.6 651.150  13
  -4  -9  -3 11611.0 642.161  13
   4   9  -3 12125.7 674.478   7
   4   9  -3 11170.4 632.702  21
  -4   9  -3 11887.2 652.165  21
  -4   9  -3 12487.9 669.075   9
   4   9  -3 10878.4 624.023   9
   4   9  -2 4116.83 476.284  18
   4   9  -2 4450.29 298.715   7
   4  -9  -2 4157.32 288.976  10
  -4   9  -2 4465.08 289.287   9
  -4   9  -2 3481.63 269.394  13
  -4   9  -2 4203.64 277.544   6
  -4  -9  -2 3432.24 256.296   2
   4  -9  -2 3862.84 262.032  12
  -4  -9  -2 4289.03 278.152  12
  -4   9  -2 4111.22 482.503  11
   4   9  -2 3328.48 481.724   4
  -4   9  -1 33855.6 1931.01  11
   4  -9  -1 36903.3 1812.99  15
   4   9  -1 35214.2 1770.96  15
   4  -9  -1 37550.9 1590.57  10
  -4   9  -1 36560.0 1572.56   9
   4   9  -1 35178.5 1947.90  18
   4   9   0 7501.94 661.971  18
  -4   9   0 7540.14 691.390  11
   4  -9   0 9329.30 537.845  15
   4   9   0 8252.18 505.322  15
   4  -9   0 8456.77 396.021  10
  -4  -9   0 7885.57 453.257   6
   4   9   1 37706.5 1651.86  15
   4  -9   1 39704.8 1667.57  15
  -4  -9   1 37718.0 1865.77  17
   4   9   1 34039.5 1957.06  18
  -4   9   1 36199.8 2001.63  11
  -4   9   2 3804.68 490.148  11
   4   9   2 4539.02 316.426  15
   4  -9   2 4314.64 321.576  15
  -4   9   2 4262.24 290.666   6
   4   9   2 3933.77 472.989  18
  -4  -9   2 4281.26 473.444  17
  -4  -9   2 4221.21 280.933  20
   4   9   3 12663.6 740.625  15
   4  -9   3 12434.5 728.778  15
  -4  -9   3 12238.7 636.000  20
  -4  -9   3 11840.3 951.915  17
  -4  -9   4 2139.07 175.886  20
   4  -9   5 989.831 82.8655  20
   4  10  -5 670.160 81.5473   8
   4  10  -4 452.781 110.223   8
  -4  10  -4 539.116 114.175   9
  -4 -10  -4 589.593 101.573  14
  -4  10  -4 498.472 91.1623  14
   4  10  -4 638.759 102.603  21
  -4  10  -4 711.910 109.777  21
   4  10  -4 555.727 111.524   7
   4  10  -4 729.333 73.5723  14
   4 -10  -4 871.057 81.9771  14
  -4  10  -4 757.916 122.733   3
   4 -10  -3 4809.98 347.597   5
  -4  10  -3 4946.49 679.485  16
  -4 -10  -3 5480.80 353.422  14
  -4  10  -3 4579.07 327.624  14
   4  10  -3 6365.67 292.987  14
   4 -10  -3 6256.94 286.115  14
  -4  10  -3 4960.25 355.627  13
   4  10  -3 4428.44 352.954   7
   4  10  -3 4857.76 340.082  21
  -4  10  -3 4849.59 349.877  21
   4  10  -3 4312.62 328.045   9
  -4  10  -3 5114.29 364.013   9
   4  10  -2 5977.55 605.689  18
   4  10  -2 6751.65 410.217   7
  -4  10  -2 7162.62 410.438   9
   4 -10  -2 6668.50 413.137  10
  -4  10  -2 6327.79 396.211  13
   4 -10  -2 6407.26 384.499  12
  -4 -10  -2 7921.70 414.145  12
  -4  10  -2 6323.71 639.347  11
  -4  10  -2 6317.54 389.680   6
  -4 -10  -2 6691.70 394.131   2
   4  10  -2 6189.66 676.834   4
  -4  10  -1 63523.7 2547.70   9
   4 -10  -1 61145.7 2561.66  10
  -4 -10  -1 63427.7 2541.20  12
  -4 -10  -1 52443.7 2551.85   2
   4  10  -1 60880.9 2956.61   4
  -4  10  -1 59857.2 2974.49  11
   4  10  -1 59838.8 2971.78  18
  -4  10   0-52.1820 131.864  11
   4 -10   0-22.4197 56.6594  15
   4  10   0 39.8761 53.8673  15
   4 -10   0 18.1225 29.9903  10
  -4 -10   0 45.6746 46.2770   2
  -4 -10   1 55711.8 2612.81   2
  -4 -10   1 66076.0 2877.26  17
   4  10   1 59991.9 3003.47  18
  -4  10   1 61642.8 3046.90  11
   4  10   1 62543.1 2616.65  15
   4 -10   1 66233.5 2635.77  15
   4 -10   2 6452.28 673.018  17
   4  10   2 6701.14 416.675  15
   4 -10   2 7208.98 430.498  15
  -4  10   2 6581.69 399.215   6
   4  10   2 5781.34 611.484  18
  -4  10   2 6823.47 677.809  11
  -4 -10   2 6221.85 385.017   2
  -4 -10   2 6958.27 393.147  20
  -4 -10   3 4726.39 315.808  20
   4 -10   3 4572.25 367.262  15
  -4 -10   3 4600.55 561.173  17
  -4 -10   4 738.593 103.145  20
   4 -10   5 442.967 52.1387  20
   4  11  -4 1691.00 173.163   7
   4  11  -4 1681.89 160.660  21
  -4  11  -4 1295.30 150.996  21
  -4  11  -4 1902.08 185.507   9
   4  11  -3 1950.24 195.362   9
  -4  11  -3 1995.71 211.172   9
   4  11  -3 1658.12 377.047   4
   4 -11  -3 1755.96 195.333   5
  -4  11  -3 2636.08 514.477  16
  -4 -11  -3 2209.58 200.356  14
   4 -11  -3 2487.17 150.009  14
  -4  11  -3 2383.86 219.952  13
   4  11  -3 1991.87 211.459   7
   4  11  -3 2077.67 202.319  21
  -4  11  -3 2097.40 209.976  21
   4  11  -3 2052.93 218.376   8
   4  11  -2 210.890 113.340  18
  -4  11  -2 296.016 80.6937   9
  -4 -11  -2 405.567 90.3879   2
  -4  11  -2 388.228 168.008  11
   4 -11  -2 216.702 72.1612  12
  -4 -11  -2 272.494 82.2902  12
   4  11  -2 459.045 96.7770   7
   4 -11  -2 421.214 100.787  10
  -4  11  -2 348.111 82.8981   6
   4  11  -2 261.023 187.425   4
  -4 -11  -1 55569.6 2486.15   2
   4 -11  -1 56638.6 2442.85  12
  -4 -11  -1 58479.8 2452.19  12
  -4  11  -1 59781.0 2458.68   9
   4 -11  -1 58708.9 2475.94  10
  -4  11  -1 57864.4 2936.54  11
   4  11  -1 58012.8 2917.97  18
   4  11  -1 59072.3 2899.25   4
   4 -11   0 1739.66 213.650  15
  -4 -11   0 1295.87 108.384  12
   4 -11   0 1166.29 106.832  10
  -4 -11   0 1209.81 138.530   2
  -4  11   0 1543.88 317.920  11
  -4  11   1 58944.0 2859.94  11
   4 -11   1 55128.2 2376.40  15
  -4 -11   1 58836.4 2641.18  17
   4  11   1 53748.8 2768.86  18
  -4 -11   1 54611.5 2385.52   2
   4 -11   1 54624.6 2393.14  19
  -4 -11   2 253.877 74.6254  20
   4 -11   2 479.294 98.7356  15
  -4  11   2 528.261 217.421  11
   4  11   2 385.560 174.851  18
   4 -11   2 60.6744 116.462  17
  -4 -11   2 160.533 67.3665   2
  -4  11   2 466.059 96.0618   6
  -4 -11   3 1775.43 341.059  17
   4 -11   3 1932.58 402.306  17
  -4 -11   3 1861.76 184.766  20
  -4 -11   4 1783.97 159.860  20
   4 -11   5 397.950 47.9607  20
   4  12  -4 2776.97 227.761   7
  -4  12  -4 2929.06 239.445   9
   4  12  -4 2983.31 219.903  21
  -4  12  -4 3122.88 228.398  21
  -4  12  -3 514.424 232.391  16
  -4  12  -3 341.665 99.7211   9
   4  12  -3 448.661 118.611   8
   4  12  -3 385.029 96.0821   9
  -4  12  -3 453.562 97.5148  13
   4  12  -3 538.468 106.640  21
  -4  12  -3 624.230 116.847  21
   4  12  -3 439.637 103.732   7
   4 -12  -3 656.355 117.262   5
   4  12  -3 303.197 218.016   4
  -4  12  -2 2036.79 413.104  16
   4  12  -2 2249.96 419.713   4
   4  12  -2 1891.39 188.096   7
  -4  12  -2 1873.11 188.087   6
   4 -12  -2 1786.37 194.048  10
  -4  12  -2 2282.06 203.668   9
  -4  12  -2 2361.80 394.982  11
  -4 -12  -2 2113.51 200.728  12
   4 -12  -2 2073.32 191.256  12
  -4 -12  -2 1936.36 194.854   2
   4  12  -2 1962.24 356.319  18
  -4 -12  -1 266.295 79.7323   2
   4  12  -1 410.175 194.303  18
  -4  12  -1 469.642 217.543  16
  -4  12  -1 448.381 81.3257   9
   4  12  -1 348.697 77.9967   7
   4 -12  -1 327.384 83.4607  10
  -4  12  -1 486.984 201.819  11
   4 -12  -1 328.100 70.4476  12
  -4 -12  -1 191.134 66.9918  12
  -4 -12  -1 302.315 67.5609  20
   4  12  -1 547.512 181.611   4
   4  12   0 285.246 129.513   4
   4 -12   0 212.445 84.7802  17
  -4 -12   0 269.252 66.1443  20
   4 -12   0 220.992 53.5350  10
  -4  12   0 125.010 169.183  11
   4 -12   0 315.192 58.8887  12
  -4 -12   0 294.952 57.7529  12
  -4 -12   0 238.537 74.1585   2
  -4 -12   1 165.862 69.9169   2
  -4 -12   1 332.196 127.572  17
   4 -12   1 437.037 150.893  17
   4 -12   1 363.696 56.4086  10
   4  12   1 56.4798 143.136  18
  -4  12   1 61.5658 144.444  11
  -4 -12   2 2508.30 377.443  17
   4 -12   2 1290.99 312.246  17
  -4  12   2 2252.72 209.591   6
  -4 -12   2 2404.38 205.303  20
  -4 -12   2 2238.51 206.255   2
   4  12   2 2439.01 398.248  18
  -4  12   2 1853.83 365.051  11
  -4 -12   3 1024.98 262.326  17
   4 -12   3 884.580 283.008  17
  -4 -12   3 606.692 111.377  20
  -4 -12   4 2955.82 215.441  20
   4 -12   5 704.273 61.0722  20
   4  13  -4 734.358 102.853  21
  -4  13  -4 674.769 101.018  21
   4  13  -4 728.264 118.368   8
  -4  13  -4 676.502 109.726   9
   4  13  -3 529.500 229.639   4
  -4  13  -3 682.815 271.364  16
   4  13  -3 599.498 118.041   9
  -4  13  -3 710.231 126.208   9
   4  13  -3 522.986 123.197   8
  -4  13  -3 675.332 113.425  13
   4  13  -3 511.418 106.177  21
  -4  13  -3 459.977 108.915  21
   4  13  -3 656.488 119.828   7
   4 -13  -3 514.083 103.787   5
   4 -13  -2 7247.48 490.827  10
  -4  13  -2 9499.88 506.559   9
   4  13  -2 7809.73 765.925  18
  -4  13  -2 8444.51 856.941  16
   4  13  -2 8758.37 850.011   4
  -4  13  -2 8559.02 493.424   6
   4  13  -2 8634.32 486.242   7
  -4 -13  -2 8460.45 496.368   2
   4 -13  -2 8820.61 491.635  12
  -4 -13  -2 8685.88 495.109  12
  -4  13  -2 7310.56 759.389  11
   4  13  -1 3497.47 495.473  18
  -4  13  -1 3214.71 481.192  16
  -4 -13  -1 3354.96 278.208   2
   4  13  -1 3912.79 497.847   4
   4 -13  -1 3647.36 251.292  12
  -4 -13  -1 4091.63 264.311  12
  -4  13  -1 3345.34 502.893  11
  -4  13  -1 3796.73 254.227   9
   4 -13  -1 3857.87 273.905  10
  -4 -13  -1 3225.67 231.790  20
   4  13   0 41.7700 79.8729   4
  -4  13   0 136.059 145.334  11
   4 -13   0 103.156 45.6197  12
  -4 -13   0 141.751 49.2289  12
  -4 -13   0 63.2317 50.4600  20
  -4 -13   0 46.9883 58.0534   2
   4 -13   0 93.6683 43.9499  10
   4 -13   1 3401.02 418.987  17
  -4 -13   1 4014.89 302.866   2
  -4 -13   1 3634.36 256.374  20
  -4  13   1 3785.95 532.996  11
   4  13   1 3783.73 506.878  18
  -4 -13   1 4072.67 424.329  17
   4 -13   1 3638.12 215.243  10
   4 -13   2 7531.67 761.020  17
  -4  13   2 8912.65 501.913   6
  -4 -13   2 7724.41 711.976  17
   4  13   2 7391.22 763.591  18
  -4 -13   2 8738.54 495.983   2
  -4 -13   2 8810.93 488.514  20
  -4  13   2 7429.88 779.714  11
   4 -13   3 364.647 198.360  17
  -4 -13   3 640.032 114.370  20
  -4 -13   4 777.085 105.326  20
   4 -13   5 113.702 24.2824  20
   4  14  -4 1219.67 139.087   8
  -4  14  -4 1049.58 129.580   9
  -4  14  -4 1094.63 130.569   3
   4  14  -4 893.368 107.765  21
  -4  14  -4 979.013 114.186  21
   4 -14  -3 1310.95 153.028   5
   4  14  -3 1700.91 194.095   8
   4  14  -3 2138.09 188.702   7
   4  14  -3 1743.43 182.181  21
  -4  14  -3 1757.97 191.566  21
   4  14  -3 1308.61 165.957   9
  -4  14  -3 1732.15 190.614   9
   4  14  -3 1640.53 382.543   4
  -4  14  -2 1931.05 197.498   9
   4  14  -2 1238.18 300.580  18
  -4  14  -2 1478.48 357.710  16
   4  14  -2 2032.04 412.057   4
  -4  14  -2 2140.43 207.256   6
   4 -14  -2 2004.05 193.795  12
  -4 -14  -2 2127.58 203.450  12
  -4  14  -2 1833.29 362.736  11
  -4 -14  -2 2262.08 212.550   2
   4 -14  -1 18775.7 885.098  10
  -4  14  -1 19051.8 1322.52  16
   4  14  -1 18438.9 1257.03   4
   4 -14  -1 18464.7 858.366  12
  -4 -14  -1 18626.0 863.667  12
  -4 -14  -1 16587.9 827.767  20
  -4  14  -1 16778.4 1293.10  11
   4  14  -1 17302.5 1275.80  18
  -4 -14  -1 16921.1 897.514   2
  -4 -14  -1 18440.6 897.923   1
   4 -14   0 15183.4 698.967  12
  -4 -14   0 15488.4 707.153  12
  -4  14   0 15513.8 1205.62  11
  -4 -14   0 13901.9 771.673   2
   4 -14   0 14664.3 702.059  10
  -4 -14   0 14380.9 718.810  20
   4 -14   1 16237.7 1085.83  17
  -4 -14   1 18298.2 898.308   2
  -4 -14   1 17290.4 836.527  20
  -4  14   1 15244.2 1252.46  11
   4  14   1 14455.3 1193.35  18
  -4 -14   1 18676.8 1097.54  17
   4 -14   1 17583.9 783.222  10
  -4 -14   2 1666.29 311.631  17
   4 -14   2 2394.21 392.731  17
  -4  14   2 2189.61 212.341   6
   4  14   2 1404.56 332.442  18
  -4  14   2 1677.31 365.651  11
  -4 -14   2 2213.05 206.911   2
  -4 -14   2 1894.84 187.689  20
  -4 -14   3 1367.68 293.063  17
   4 -14   3 1472.65 347.300  17
  -4 -14   3 1650.08 175.595  20
  -4 -14   4 1238.72 128.350  20
   4  15  -4 143.966 61.3969   8
  -4  15  -4 307.414 70.2242   9
   4  15  -4 230.031 59.4723  21
  -4  15  -4 317.456 74.2093   3
   4  15  -3 5038.45 367.228   9
  -4  15  -3 5613.18 376.832   9
   4  15  -3 5984.29 400.401   8
   4  15  -3 5914.73 375.405  21
  -4  15  -3 6395.31 393.418  21
   4 -15  -2 2495.83 223.544  12
  -4 -15  -2 2407.86 220.823  12
  -4  15  -2 1899.23 387.831  11
  -4  15  -2 2224.15 216.363   6
   4  15  -2 1598.28 361.597  18
  -4  15  -2 2399.13 460.331  16
   4  15  -2 2336.83 229.582   8
   4  15  -2 2648.23 458.373   4
  -4 -15  -2 1677.64 198.563   2
  -4  15  -2 2214.88 210.721   9
  -4  15  -1 15971.1 1253.45  16
   4  15  -1 17998.1 1236.13   4
   4 -15  -1 17476.2 820.302  12
  -4 -15  -1 17130.1 824.015  12
  -4 -15  -1 15791.6 786.138  20
  -4  15  -1 17344.8 1302.31  11
  -4 -15  -1 16439.9 869.318   2
  -4 -15  -1 18323.2 870.331   1
  -4 -15   0 8830.77 534.436   2
   4 -15   0 9055.44 459.619  12
  -4 -15   0 8946.52 466.772  12
  -4  15   0 6928.76 837.329  11
   4 -15   0 8509.71 463.286  10
  -4  15   0 9285.31 852.172  16
  -4 -15   0 8524.37 472.948  20
   4 -15   1 13932.9 1002.96  17
  -4 -15   1 17711.9 864.223   2
  -4 -15   1 15207.7 780.297  20
  -4  15   1 17355.5 1310.20  11
   4  15   1 14535.7 1200.30  18
  -4 -15   1 15945.1 1025.34  17
   4 -15   1 16388.3 738.526  10
  -4 -15   2 1909.92 325.743  17
   4 -15   2 1745.33 340.668  17
  -4 -15   2 2443.04 211.571  20
  -4  15   2 1450.33 346.621  11
   4  15   2 1455.63 338.886  18
  -4  15   2 2179.29 214.955   6
  -4 -15   2 2230.07 215.231   2
  -4 -15   3 6250.05 386.386  20
  -4 -15   4 246.414 65.4059  20
   4  16  -4 1021.12 120.908   8
  -4  16  -4 1221.45 123.658   9
   4  16  -4 1120.13 101.226  21
  -4  16  -4 1170.35 121.977   3
   4  16  -3 3837.88 297.850   9
  -4  16  -3 3977.67 296.332   9
   4  16  -3 4375.66 301.795  21
  -4  16  -3 4380.29 307.114  21
   4  16  -3 4153.89 318.172   8
   4  16  -2 194.907 140.060  18
  -4  16  -2 567.922 233.250  16
  -4  16  -2 333.481 94.6488   9
   4  16  -2 661.982 128.160   8
   4  16  -2 442.254 223.440   4
  -4  16  -2 654.720 120.580   6
  -4  16  -2 346.360 220.264  11
   4 -16  -2 541.625 108.203  12
  -4 -16  -2 500.894 114.367  12
  -4  16  -1 4315.65 618.189  16
   4  16  -1 4772.61 581.734   4
   4 -16  -1 4906.02 319.992  12
  -4 -16  -1 5472.19 337.452  12
  -4 -16  -1 5170.69 374.397   2
  -4 -16  -1 4793.67 349.291   1
  -4  16  -1 5149.01 669.240  11
   4  16  -1 4538.29 607.770  18
  -4 -16  -1 4128.23 286.392  20
  -4 -16   0 1611.38 165.026  20
  -4  16   0 1084.02 326.331  11
  -4 -16   0 1966.83 171.307  12
   4 -16   0 1899.61 164.660  12
  -4 -16   0 1944.56 212.176   1
  -4 -16   0 1415.02 195.258   2
  -4  16   0 2170.57 407.437  16
   4 -16   1 4533.42 274.759  10
  -4  16   1 5188.01 690.162  11
  -4 -16   1 4785.78 361.042   2
   4  16   1 3672.85 568.400  18
  -4 -16   1 4805.79 486.458  17
  -4 -16   1 4676.90 312.774  20
   4 -16   2 482.990 76.5527  10
  -4  16   2 498.385 113.834   6
  -4 -16   2 495.708 190.355  17
   4 -16   2 289.457 157.569  17
  -4 -16   2 542.252 122.832   1
  -4 -16   3 4244.05 297.154  20
  -4 -16   4 1194.50 120.683  20
   4 -16   4 1277.08 97.4423  10
   4  17  -4 222.688 59.5057   8
  -4  17  -4 295.977 61.3045   9
   4  17  -4 299.480 48.0633  21
  -4  17  -4 361.172 66.9894   3
  -4  17  -3 3099.18 246.042   9
   4  17  -3 2984.73 250.186   9
   4  17  -3 3124.61 257.709   8
   4  17  -3 3090.57 240.201  21
  -4  17  -3 3339.29 253.088  21
  -4  17  -2 1736.51 384.429  11
   4 -17  -2 1628.97 186.722  12
  -4 -17  -2 2271.58 218.322  12
  -4  17  -2 2137.50 212.881   6
   4  17  -2 2272.10 419.636  18
  -4  17  -2 2033.37 419.424  16
   4  17  -2 2065.35 212.217   8
   4 -17  -2 2244.56 199.495   5
  -4  17  -2 2324.43 207.394   9
   4  17  -2 1664.09 381.351   4
  -4  17  -1 18504.1 1420.14  16
  -4 -17  -1 19336.0 921.240  12
   4 -17  -1 19825.1 918.176  12
  -4 -17  -1 19326.8 974.973   2
  -4 -17  -1 19162.0 959.557   1
  -4  17  -1 19055.9 1441.64  11
   4  17  -1 16095.2 1333.30  18
  -4 -17  -1 17617.7 867.959  20
  -4 -17   0 29649.7 1298.42  12
   4 -17   0 29664.1 1290.95  12
  -4  17   0 25342.1 1872.57  11
  -4 -17   0 28008.2 1289.71  20
  -4 -17   0 27636.7 1365.55   1
  -4 -17   0 27416.0 1368.61   2
  -4  17   0 28943.4 1830.94  16
  -4 -17   1 19162.1 922.297  20
  -4  17   1 17267.9 1418.20  11
   4  17   1 17997.6 1431.31  18
  -4 -17   1 19119.0 992.312   1
  -4 -17   1 19935.2 995.434   2
  -4 -17   2 2026.58 226.809   1
  -4 -17   2 1732.80 315.055  17
   4 -17   2 2151.00 161.169  10
  -4  17   2 1695.09 194.966   6
  -4 -17   3 3067.25 237.355  20
   4 -17   3 3078.71 195.398  10
   4 -17   3 3110.19 249.690  20
   4 -17   4 311.258 48.1162  10
  -4 -17   4 275.238 60.2276  20
  -4  18  -4 1700.14 129.688   3
   4  18  -3 100.174 61.2946   8
  -4  18  -3 155.689 64.8654   9
   4  18  -3 83.0230 59.2785   9
   4  18  -3 93.2255 55.8359  21
  -4  18  -3 152.356 70.8545  21
   4 -18  -2 854.406 132.246  12
  -4 -18  -2 818.256 132.542  12
  -4  18  -2 973.687 130.316   9
   4  18  -2 1044.92 147.680   8
  -4  18  -2 651.807 127.219   6
  -4 -18  -1 12162.5 662.331   1
  -4 -18  -1 12312.9 676.829   2
   4 -18  -1 11410.7 609.338  12
  -4 -18  -1 11862.5 626.413  12
  -4  18  -1 10828.8 1049.73  11
   4 -18  -1 10363.2 629.165  10
   4  18  -1 9152.06 964.677  18
  -4  18  -1 11066.7 1051.52  16
  -4  18   0 89.5114 148.086  11
   4 -18   0 90.1266 65.0911  12
  -4 -18   0 54.4770 53.6575  12
  -4 -18   0-21.1652 80.8762   2
  -4 -18   0 41.7956 77.3203   1
  -4 -18   0 12.5438 57.4804  20
   4 -18   1 12760.6 605.306  12
  -4 -18   1 12879.2 609.594  12
  -4  18   1 9972.61 1056.04  11
   4  18   1 10969.1 1100.80  18
  -4 -18   1 12169.5 633.577  20
  -4 -18   1 11067.7 684.021   1
  -4 -18   1 11581.1 692.516   2
  -4 -18   2 787.374 151.421   1
   4 -18   2 930.247 129.565  20
  -4  18   2 1014.67 146.294   6
   4 -18   3 111.252 42.2166  10
   4 -18   3 179.572 76.6239  20
  -4 -18   3 58.7368 53.9768  20
  -4 -18   4 2249.39 149.416  20
   4 -18   4 2013.07 152.323  20
   4 -18   4 2185.16 132.795  10
   4  19  -3 356.378 77.4476  21
  -4  19  -3 275.535 78.5560  21
   4  19  -3 473.970 92.5230   8
   4  19  -3 375.639 86.4954   9
  -4  19  -3 235.162 66.2068   9
  -4  19  -3 401.258 74.8635   3
   4 -19  -2 610.119 114.872  12
  -4 -19  -2 663.029 119.736  12
  -4  19  -2 559.732 96.7509   9
   4  19  -2 581.102 115.344   8
  -4  19  -2 362.669 93.8158   6
  -4  19  -1 34879.7 2101.39  16
  -4  19  -1 25961.7 1935.46  11
   4 -19  -1 31246.7 1435.43  12
  -4 -19  -1 32973.0 1455.12  12
   4 -19  -1 33299.5 1484.29  10
  -4 -19  -1 31236.0 1487.54   1
   4  19  -1 26201.5 1915.82  18
  -4 -19   0 2703.12 212.826  20
  -4  19   0 2533.34 528.260  11
   4 -19   0 2344.47 211.219  12
  -4 -19   0 2752.23 227.429  12
   4 -19   0 2480.43 224.580  10
   4  19   0 1481.16 428.194  18
  -4 -19   0 2476.42 256.536   1
  -4 -19   1 30862.4 1445.39  20
   4 -19   1 34230.4 1430.19  12
  -4 -19   1 32084.4 1426.20  12
   4  19   1 32554.5 2127.91  18
  -4  19   1 30146.4 2061.68  11
  -4 -19   1 31089.5 1524.85   1
  -4  19   2 459.093 112.928   6
   4 -19   2 449.522 90.6482  20
  -4 -19   2 498.042 104.021  20
  -4 -19   2 681.295 135.561   1
   4 -19   3 264.558 73.0641  20
  -4 -19   3 299.715 78.0145  20
  -4 -19   4 224.234 44.7696  20
   4 -19   4 168.949 41.4055  20
   4  20  -3 5379.59 310.166   8
  -4  20  -3 5194.95 286.936   3
   4  20  -3 5242.19 312.247   9
  -4  20  -3 4612.43 279.527   9
   4  20  -3 4560.83 275.769  21
  -4  20  -2 6998.60 438.214   6
   4  20  -2 8369.49 466.716   8
   4 -20  -2 7918.52 451.729  12
  -4 -20  -2 7659.17 455.200  12
  -4 -20  -1 2669.91 253.118   1
   4 -20  -1 2828.61 254.776  10
   4 -20  -1 2418.85 216.306  12
  -4 -20  -1 2338.64 220.566  12
  -4 -20   0 3511.90 245.626  20
  -4  20   0 2240.85 487.247  11
   4  20   0 2932.56 546.343  18
   4 -20   0 3145.95 264.920  10
   4 -20   0 3472.02 258.127  12
  -4 -20   0 3289.80 257.029  12
  -4 -20   0 3207.64 296.828   1
  -4 -20   1 2301.45 206.474  20
  -4 -20   1 2452.63 253.497   1
   4 -20   1 2649.66 207.477  12
  -4 -20   1 2669.39 207.534  12
  -4  20   2 8067.22 484.661   6
  -4 -20   2 8332.00 511.032   1
  -4 -20   2 8185.00 465.284  20
   4 -20   2 8323.88 434.398  12
  -4 -20   2 8910.10 438.277  12
   4 -20   3 5271.21 304.563  20
  -4 -20   3 5308.53 312.042  20
   4  21  -3 555.940 67.0445  21
  -4  21  -3 656.428 77.5834   3
   4  21  -3 700.382 90.7361   8
   4  21  -3 574.462 83.8540   9
   4  21  -2-12.9959 52.6614   8
   4 -21  -2 50.2104 53.6165  12
  -4 -21  -2-26.8296 57.2993  12
   4 -21  -1 1679.72 192.386  10
   4 -21  -1 1306.67 156.389  12
  -4 -21  -1 1604.96 174.049  12
   4  21  -1 1642.28 174.646   8
  -4 -21  -1 2035.84 210.844   1
   4 -21   0 13802.8 685.816  12
  -4 -21   0 13620.7 688.691  12
  -4 -21   0 12567.4 736.799   1
  -4 -21   0 13002.5 656.510  20
   4 -21   0 13944.1 713.627  10
  -4 -21   1 1960.04 173.744  12
   4 -21   1 1790.43 166.773  12
  -4 -21   1 1608.79 163.047  20
   4 -21   1 1629.48 166.810  10
  -4 -21   1 1596.91 199.824   1
   4 -21   2 70.2609 48.2158  12
  -4 -21   2 52.2290 46.3203  12
   4 -21   2 93.4238 52.8150  10
  -4 -21   2 32.3704 72.5259   1
  -4  21   2-13.7047 64.1462   6
  -4 -21   2 11.3848 51.0291  20
   4 -22  -2 617.081 95.5536  12
   4  22  -2 680.084 97.6875   8
   4 -22  -1 1606.00 160.749  12
  -4 -22  -1 1368.82 156.290  12
   4 -22  -1 1621.76 183.695  10
  -4  22  -1 1216.60 166.034   6
  -4 -22   0 3066.54 281.063   1
   4 -22   0 3370.31 268.078  10
   4 -22   0 3189.38 244.320  12
  -4 -22   0 3513.16 254.824  12
   4 -22   1 1542.23 151.543  12
  -4 -22   1 1377.24 143.844  12
  -4 -22   1 1339.58 176.370   1
  -4  22   1 1519.23 185.675   6
   4 -22   1 1377.09 153.367  10
  -4 -22   1 1003.16 127.224  20
   4 -22   2 922.007 100.287  12
  -4 -22   2 756.620 101.847  20
   4 -22   2 801.925 98.7792  10
  -4  22   2 615.214 106.414   6
  -4 -22   2 723.916 122.972   1
   4 -22   3 476.586 63.3210  10
   4  23  -2 568.108 75.7638  21
   4 -23  -1 259.872 86.6754  10
   4 -23  -1 241.603 64.8264  12
  -4 -23  -1 275.808 73.9962  12
  -4  23  -1 191.001 84.7716   6
   4 -23   0 198.838 67.4585  12
  -4 -23   0 308.585 82.0976  12
  -4 -23   0 139.588 74.9166   1
   4 -23   0 201.723 75.7607  10
  -4  23   0 105.144 77.0765   6
   4 -23   1 251.892 75.7261  10
   4 -23   1 270.687 65.8971  12
  -4 -23   1 319.101 70.8540  12
  -4 -23   1 288.642 68.3939  20
  -4 -23   1 99.1031 67.6050   1
  -4  23   1 148.375 96.2515   6
   4 -23   2 706.608 84.3173  12
   4 -23   2 709.157 92.7782  10
  -4 -23   2 707.504 91.3087  20
  -4 -23   3 1525.19 108.766  20
   4 -24  -1 465.269 79.9170  12
  -4  24  -1 254.116 81.8254   6
  -4  24   0 2111.58 209.598   6
   4 -24   0 1876.35 167.756  12
   4 -24   1 497.959 83.5111  10
  -4  24   1 334.472 98.9909   6
   4 -24   1 504.294 77.8375  12
   4 -24   2 436.613 71.5922  10
  -4 -24   2 445.684 64.8071  20
  -4  25  -1 587.232 93.7422   6
  -4  25   0-13.2934 56.7839   6
   4 -25   0 42.1538 50.3300  10
  -4  25   1 848.332 122.651   6
   4 -25   1 897.655 105.257  10
  -4  26   0 163.302 64.4357   6
  -5   0  -5-10.2226 50.7385  14
   5   0  -5-23.4783 33.8675  14
  -5   0  -4-19.7121 72.9172  14
  -5   0  -4-20.7140 90.6619  13
   5   0  -4 71.3621 79.9227   7
  -5   0  -4-12.5074 57.2906   3
   5   0  -4 38.4900 51.9896  14
   5   0  -3 22.2845 46.5256  14
  -5   0  -3 160.895 94.1055  14
   5   0  -3-55.9025 92.4801   4
   5   0  -3-17.4046 74.3430   5
   5   0  -3-13.1700 60.3276   8
   5   0  -3 35.1214 76.8618   7
  -5   0  -3 12.9587 68.9133   3
   5   0  -2 48.7932 35.8747  14
  -5   0  -2-51.7690 71.3101   6
   5   0  -2-12.9463 47.8896   5
   5   0  -2-10.0881 47.2023   8
   5   0  -2 39.9806 59.7021   7
  -5   0  -2 91.9881 57.7528   3
  -5   0  -1 8.11650 41.0392   3
   5   0  -1 34.4126 103.944  15
  -5   0  -1-93.4235 78.0755   6
   5   0  -1-43.7372 110.529  18
  -5   0  -1-41.9195 113.250  11
   5   0   0 50.5179 55.7142  15
  -5   0   0-10.1819 56.7048   6
   5   0   0-84.1390 144.873  18
  -5   0   0-41.4240 131.220  11
   5   0   1 13.8387 59.1376  15
  -5   0   1-63.1062 61.9511   6
   5   0   1-44.6411 127.923  18
  -5   0   1-127.607 128.483  11
   5   0   2 19.9411 60.2333  15
   5   0   3 84.5342 89.3253  15
  -5   1  -5 233.384 68.0855  14
   5   1  -5 305.643 52.0533  14
   5   1  -4 6832.22 331.838  14
  -5   1  -4 5738.92 410.759  14
  -5  -1  -4 5850.47 419.132  13
  -5   1  -4 6017.13 366.865   3
  -5  -1  -4 5885.76 356.524   3
   5  -1  -4 5508.34 392.043   7
   5   1  -4 5023.53 382.153   7
  -5  -1  -4 6293.19 325.371  21
  -5   1  -4 5872.17 324.993  21
   5   1  -4 5324.95 352.687   8
   5   1  -3 31240.3 1189.71  14
  -5   1  -3 26748.1 1305.59  14
  -5  -1  -3 26690.0 1309.69  13
  -5   1  -3 26899.8 1239.81   3
  -5  -1  -3 27402.4 1236.97   3
   5   1  -3 25351.9 1278.30   7
   5  -1  -3 25354.2 1272.83   7
   5  -1  -3 27253.0 1227.55   8
   5   1  -3 28673.8 1256.06   8
   5  -1  -3 21872.8 1520.48   4
   5  -1  -3 23857.7 1265.68   5
   5   1  -3 26420.2 1277.79   5
   5   1  -3 25074.1 1613.84   4
  -5   1  -2 13253.2 624.778   9
   5   1  -2 12674.2 649.268   7
   5  -1  -2 11895.5 608.731   8
   5  -1  -2 12130.3 643.124   7
   5   1  -2 14477.8 577.886  14
   5  -1  -2 11913.7 886.763  18
   5   1  -2 11164.1 876.858  18
  -5  -1  -2 12161.4 616.191   6
  -5   1  -2 11744.1 613.922   6
  -5  -1  -2 12700.6 619.439   3
   5  -1  -2 11604.9 638.919   5
   5   1  -2 11915.6 637.618   5
  -5   1  -1 66083.8 2762.98   3
  -5  -1  -1 68377.7 2768.26   3
  -5   1  -1 68212.4 2793.66   6
  -5  -1  -1 63242.3 2785.67   6
   5   1  -1 58372.3 3009.24  15
   5  -1  -1 63755.4 3130.54  18
   5   1  -1 70877.2 3173.31  18
  -5   1  -1 67373.0 3141.46  11
  -5   1   0 22267.5 1340.54  11
  -5  -1   0 23211.2 1059.83   6
  -5   1   0 23806.9 1063.08   6
   5  -1   0 22859.3 1355.77  18
   5   1   0 24447.1 1364.82  18
   5   1   0 23532.0 1128.37  15
  -5   1   1 65954.3 3125.83  11
  -5   1   1 65674.2 2775.81   6
  -5  -1   1 64611.3 2773.26   6
   5   1   1 65835.7 2812.67  15
   5  -1   1 71081.0 3175.33  18
   5   1   1 65103.4 3143.25  18
   5   1   2 12586.6 690.051  15
  -5  -1   2 12218.2 779.764  17
   5  -1   2 10534.5 821.944  18
   5   1   2 11434.7 847.810  18
   5   1   3 28576.9 1404.60  15
  -5  -1   3 25227.2 1462.28  17
  -5   2  -5 39.7115 47.5523  14
   5   2  -5 121.554 36.9207  14
   5   2  -4 428.255 72.2525  14
  -5  -2  -4 278.678 97.5719  13
  -5   2  -4 233.136 95.2612  14
  -5  -2  -4 280.013 66.3831  21
  -5   2  -4 147.227 61.2269  21
   5  -2  -4 432.790 108.986   7
  -5   2  -4 291.412 82.7337   3
   5   2  -4 229.671 79.2656   8
  -5   2  -3 29346.1 1736.87  16
   5   2  -3 34225.4 1313.55  14
  -5   2  -3 27500.5 1418.74  14
  -5   2  -3 29156.2 1436.85  13
  -5  -2  -3 30427.5 1437.82  13
   5  -2  -3 24946.4 1640.72   4
   5   2  -3 27195.3 1749.43   4
   5   2  -3 29306.4 1402.53   5
  -5  -2  -3 30268.4 1359.36   3
  -5   2  -3 30470.8 1369.60   3
   5  -2  -3 28556.7 1399.31   7
  -5   2  -3 31696.4 1386.56   9
   5   2  -3 28665.1 1374.34   8
  -5  -2  -2 23599.2 1323.02  16
   5   2  -2 27852.8 1064.01  14
   5  -2  -2 26642.0 1056.71  14
  -5  -2  -2 21828.5 1094.98   6
  -5   2  -2 22465.7 1099.57   6
   5  -2  -2 24162.3 1133.41   7
  -5   2  -2 24447.7 1106.14   9
   5  -2  -2 24402.6 1419.29  18
   5   2  -2 23307.4 1407.70  18
   5  -2  -2 23220.6 1132.63   5
   5   2  -2 23477.7 1127.66   5
  -5  -2  -2 23346.6 1098.47   3
   5   2  -1 1467.23 249.795  15
  -5   2  -1 1909.99 306.417  11
  -5  -2  -1 1639.45 155.092   6
  -5   2  -1 1435.47 147.767   6
   5  -2  -1 1522.51 281.966  18
   5   2  -1 1620.22 297.440  18
  -5   2  -1 1800.28 143.265   3
  -5  -2  -1 1804.89 143.747   3
  -5   2   0 19760.2 918.945   6
  -5  -2   0 19720.3 916.673   6
  -5   2   0 20219.9 1225.14  11
   5   2   0 19450.2 981.460  15
   5  -2   0 20520.2 1220.26  18
   5   2   0 20930.2 1224.09  18
  -5   2   1 1895.46 322.859  11
   5   2   1 2481.17 357.076  18
   5  -2   1 1221.30 261.603  18
   5   2   1 2026.67 186.703  15
  -5  -2   1 1623.58 158.136   6
  -5   2   1 1703.76 160.849   6
   5   2   2 24880.6 1196.92  15
  -5  -2   2 24271.4 1311.02  17
   5  -2   2 22866.1 1376.71  18
   5   2   2 24317.4 1405.65  18
   5   2   3 31410.9 1575.01  15
  -5  -2   3 32104.4 1698.20  17
  -5   3  -5 476.074 79.6262  14
  -5  -3  -5 387.223 74.2072  14
   5   3  -4 419.785 70.1176  14
   5  -3  -4 259.986 64.9944  14
  -5  -3  -4 265.096 94.5953  14
  -5   3  -4 188.614 92.4922  14
  -5  -3  -4 307.513 97.7358  13
  -5   3  -4 308.540 109.918  13
  -5  -3  -4 124.773 48.7617  21
  -5   3  -4 265.238 61.2686  21
   5  -3  -4 302.964 94.3592   7
  -5   3  -4 392.200 90.1437   3
   5   3  -4 455.289 99.5199   8
  -5   3  -3 18888.0 1393.79  16
  -5   3  -3 23364.2 1082.53   9
   5   3  -3 20702.0 1075.41   8
   5   3  -3 25581.2 1013.11  14
   5  -3  -3 24590.2 1007.24  14
  -5  -3  -3 23734.8 1139.46  14
  -5   3  -3 22871.6 1130.28  14
  -5   3  -3 22288.3 1135.19  13
  -5  -3  -3 21149.6 1117.78  13
   5  -3  -3 17643.9 1287.61   4
   5   3  -3 17481.5 1392.48   4
   5  -3  -3 21788.4 1098.43   7
  -5   3  -3 23338.7 1078.39   3
  -5  -3  -3 22002.0 1051.69   3
  -5  -3  -2 2252.36 178.393   3
  -5   3  -2 2099.99 178.043   3
   5  -3  -2 2169.46 336.807  18
   5   3  -2 2071.05 324.384  18
  -5  -3  -2 1995.31 260.931  16
   5   3  -2 2542.67 150.263  14
   5  -3  -2 2158.15 139.946  14
  -5   3  -2 1833.44 170.343   6
  -5  -3  -2 2010.33 176.966   6
  -5   3  -2 2015.61 316.305  11
   5   3  -2 2095.93 190.340   5
   5   3  -2 2062.78 195.080   7
   5  -3  -2 1975.77 186.163   7
  -5   3  -2 1814.59 170.592   9
  -5   3  -1 8295.36 422.514   9
   5  -3  -1 8131.71 637.710  15
   5   3  -1 8674.08 646.709  15
   5  -3  -1 9114.51 723.934  18
   5   3  -1 9045.00 723.026  18
  -5   3  -1 8423.35 462.890   6
  -5  -3  -1 8038.59 455.427   6
  -5   3  -1 9369.07 728.531  11
   5   3  -1 9470.69 456.816   5
  -5   3  -1 9013.15 441.170   3
  -5   3   0 9049.60 462.999   6
  -5  -3   0 8364.42 453.399   6
  -5   3   0 7712.31 669.668  11
   5   3   0 8748.20 697.075  18
   5  -3   0 8244.57 688.672  18
   5   3   0 8819.26 520.634  15
   5  -3   0 8297.19 511.607  15
  -5  -3   1 8805.86 471.181   6
  -5   3   1 8148.88 467.583   6
   5  -3   1 9499.14 744.701  18
   5   3   1 8028.17 697.928  18
   5   3   1 9249.49 505.653  15
   5  -3   1 9680.45 511.470  15
  -5   3   1 10364.7 770.214  11
  -5   3   2 2232.21 338.154  11
   5   3   2 1883.92 218.359  15
   5  -3   2 2123.21 229.551  15
   5  -3   2 1833.84 300.057  18
  -5  -3   2 2354.44 307.514  17
   5   3   2 2372.10 346.944  18
   5   3   3 23065.7 1194.05  15
   5  -3   3 22179.6 1180.65  15
  -5  -3   3 20962.7 1296.82  17
  -5  -4  -5 387.639 71.9690  14
  -5   4  -5 458.387 79.4478  14
   5   4  -4 3030.21 186.004  14
   5  -4  -4 3035.73 188.877  14
  -5  -4  -4 2388.33 247.279  14
  -5   4  -4 2556.35 247.027  14
  -5   4  -4 2392.37 252.332  13
  -5  -4  -4 2512.88 246.249  13
  -5   4  -4 2543.33 220.075   3
   5  -4  -4 3059.23 249.968   7
   5   4  -4 2257.96 233.522   7
  -5  -4  -4 3347.82 191.700  21
  -5   4  -4 2401.22 184.902  21
   5   4  -4 2380.92 222.621   8
  -5   4  -3 38105.3 1792.69   3
  -5   4  -3 39695.1 2262.79  16
   5   4  -3 46259.1 1735.06  14
   5  -4  -3 44990.4 1729.27  14
  -5  -4  -3 39810.3 1851.07  14
  -5   4  -3 37342.4 1838.57  14
  -5   4  -3 38736.7 1851.31  13
  -5  -4  -3 40229.5 1852.05  13
   5   4  -3 34765.4 2203.87   4
   5   4  -3 35937.5 1825.87   7
   5  -4  -3 39539.5 1820.53   7
  -5   4  -3 40563.4 1808.06   9
   5   4  -3 36699.7 1799.58   8
   5  -4  -2 11245.6 604.203   7
   5   4  -2 10805.5 610.523   7
  -5   4  -2 11275.3 586.720   9
   5   4  -2 13967.0 552.298  14
   5  -4  -2 12495.4 539.427  14
  -5   4  -2 10749.8 835.241  11
  -5   4  -2 11057.8 588.043   6
  -5  -4  -2 10687.5 582.149   6
   5   4  -2 12320.4 620.008   5
  -5   4  -2 10588.9 583.456   3
   5  -4  -2 12180.1 878.171  18
   5   4  -2 10084.9 823.494  18
   5  -4  -1 8291.74 702.029  18
   5   4  -1 6956.55 643.058  18
  -5   4  -1 7498.23 384.144   9
   5  -4  -1 7872.27 617.533  15
   5   4  -1 8627.58 627.889  15
  -5   4  -1 7723.42 668.497  11
  -5   4  -1 7906.69 429.174   6
  -5  -4  -1 7663.61 423.414   6
   5   4  -1 8794.81 419.981   5
   5  -4  -1 7083.84 386.761  10
  -5   4  -1 7348.88 395.333   3
  -5   4   0 29912.2 1350.96   6
  -5  -4   0 29453.8 1345.36   6
  -5   4   0 33121.6 1704.98  11
   5  -4   0 31216.3 1694.67  18
   5   4   0 31695.4 1692.95  18
   5  -4   0 30476.4 1429.86  15
   5   4   0 31069.1 1428.95  15
  -5   4   1 6892.40 653.509  11
  -5   4   1 7717.48 430.230   6
  -5  -4   1 7734.80 428.556   6
   5  -4   1 8283.50 697.847  18
   5   4   1 6899.51 651.619  18
   5   4   1 7959.17 455.862  15
   5  -4   1 8214.75 464.236  15
   5  -4   2 11288.6 838.530  18
  -5  -4   2 11678.0 806.952  17
   5   4   2 11924.0 877.599  18
   5   4   2 12571.3 679.814  15
   5  -4   2 11601.5 675.494  15
  -5   4   2 11917.9 881.462  11
   5   4   3 41603.0 1961.57  15
   5  -4   3 41219.1 1951.93  15
  -5  -4   3 40034.7 2121.82  17
  -5   5  -5 31.7302 37.9262  14
  -5  -5  -5 65.8666 46.5581  14
  -5   5  -4 507.700 117.105  13
  -5  -5  -4 596.408 123.987  13
  -5  -5  -4 516.248 116.210  14
  -5   5  -4 518.648 120.005  14
  -5   5  -4 403.663 93.8241   3
   5  -5  -4 659.818 116.611   7
   5   5  -4 478.624 109.372   7
   5   5  -4 631.463 78.2677  14
   5  -5  -4 732.251 86.0271  14
   5   5  -4 364.011 101.779   8
  -5   5  -3 3682.70 529.507  16
   5   5  -3 5038.57 250.465  14
   5  -5  -3 4529.67 240.946  14
  -5  -5  -3 4182.25 328.990  14
  -5   5  -3 3494.43 307.919  14
  -5   5  -3 3897.95 323.640  13
  -5  -5  -3 3601.48 313.617  13
   5  -5  -3 3162.47 289.926   5
   5   5  -3 3406.42 512.759   4
   5  -5  -3 4067.32 305.651   7
   5   5  -3 3491.42 300.835   7
  -5   5  -3 4219.49 300.925   9
   5   5  -3 3173.62 281.563   8
  -5   5  -2 1333.70 143.592   3
   5   5  -2 1104.95 248.584  18
  -5   5  -2 1621.84 342.093  16
   5   5  -2 1719.95 121.202  14
   5  -5  -2 1554.24 114.012  14
  -5   5  -2 1494.63 151.699   6
  -5   5  -2 1801.72 313.241  11
  -5   5  -2 1416.98 146.811   9
   5   5  -2 1653.45 168.462   5
  -5  -5  -2 1639.68 156.409   6
   5   5  -2 1485.15 162.523   7
   5  -5  -2 1367.04 148.513   7
   5  -5  -1 2810.98 394.860  18
   5   5  -1 3099.58 404.698  18
  -5   5  -1 2676.88 178.856   9
   5  -5  -1 2731.72 350.224  15
   5   5  -1 2376.69 320.321  15
  -5  -5  -1 2581.90 206.675   6
  -5   5  -1 2831.97 214.179   6
   5   5  -1 3405.32 214.706   5
  -5   5  -1 2846.24 192.778   3
  -5   5  -1 2612.25 382.245  11
   5  -5  -1 2453.88 185.059  10
  -5   5   0 90565.5 4004.09  11
  -5   5   0 87287.7 3607.21   6
  -5  -5   0 84784.4 3602.18   6
   5  -5   0 84582.7 3995.98  18
   5   5   0 88676.4 3997.06  18
   5   5   0 85280.6 3692.71  15
   5  -5   0 84649.0 3693.50  15
  -5   5   1 2826.46 217.645   6
  -5  -5   1 2759.54 214.944   6
  -5   5   1 2642.26 382.145  11
   5   5   1 3248.70 246.720  15
   5  -5   1 2778.00 232.353  15
  -5  -5   1 3253.02 337.242  17
   5  -5   1 3161.44 413.435  18
   5   5   1 2229.21 365.196  18
  -5   5   2 1596.65 307.213  11
  -5  -5   2 1433.11 137.941  20
  -5   5   2 1444.41 152.630   6
  -5  -5   2 1554.98 266.625  17
   5   5   2 1447.23 182.171  15
   5  -5   2 1532.85 191.073  15
   5   5   2 1530.29 284.124  18
   5   5   3 3820.09 359.824  15
   5  -5   3 3942.99 367.942  15
  -5  -5   3 3924.19 467.927  17
  -5   6  -5 55.1282 37.3252  14
  -5  -6  -5 80.0471 44.0370  14
  -5   6  -4 430.494 108.510  13
  -5  -6  -4 460.292 113.323  13
  -5  -6  -4 305.616 94.5918  14
  -5   6  -4 420.204 104.842  14
   5   6  -4 476.622 105.126   8
  -5   6  -4 421.228 98.8248   9
   5  -6  -4 371.996 90.0694   7
   5   6  -4 313.463 95.5108   7
  -5   6  -4 294.298 89.2935   3
   5   6  -4 404.396 62.2799  14
   5  -6  -4 547.157 75.1794  14
  -5   6  -3 9233.72 938.597  16
   5   6  -3 14283.9 557.355  14
   5  -6  -3 12363.8 543.791  14
  -5  -6  -3 11013.1 642.604  14
  -5   6  -3 11263.8 640.687  14
  -5  -6  -3 10798.7 636.233  13
  -5   6  -3 11280.8 652.242  13
   5  -6  -3 11208.2 618.382   7
   5   6  -3 10355.7 630.786   7
  -5   6  -3 11185.9 613.102   9
   5   6  -3 9917.49 611.497   8
   5  -6  -3 9339.65 614.680   5
   5   6  -3 9815.73 949.836   4
  -5   6  -2 4763.23 325.642   3
   5   6  -2 4917.94 538.982  18
  -5   6  -2 4715.19 594.731  16
   5   6  -2 6356.56 294.410  14
   5  -6  -2 6086.76 287.778  14
   5  -6  -2 5666.76 343.840   7
  -5   6  -2 4897.93 333.360   6
  -5   6  -2 5081.19 327.831   9
  -5   6  -2 4863.76 544.449  11
  -5  -6  -2 5108.40 334.037   6
   5   6  -2 5494.91 359.717   7
   5  -6  -1 13416.3 896.445  15
   5   6  -1 13467.9 880.234  15
  -5   6  -1 13760.8 672.946   6
  -5  -6  -1 12297.3 661.664   6
  -5   6  -1 13440.5 637.102   3
   5  -6  -1 14571.2 1008.99  18
   5   6  -1 12890.1 955.876  18
  -5   6  -1 13381.9 623.697   9
   5  -6  -1 13942.4 647.341  10
  -5   6  -1 13263.1 965.193  11
  -5   6   0 32778.3 1474.06   6
  -5  -6   0 32362.6 1472.98   6
   5   6   0 32456.0 1557.92  15
   5  -6   0 31335.9 1562.12  15
   5  -6   0 34820.4 1409.41  10
   5  -6   0 31853.8 1827.59  18
   5   6   0 34449.3 1832.67  18
  -5   6   0 32688.6 1822.41  11
  -5  -6   1 13049.0 668.134   6
  -5   6   1 13325.8 672.386   6
  -5   6   1 13448.0 973.793  11
   5  -6   1 12850.3 961.284  18
  -5  -6   1 13519.7 840.092  17
   5   6   1 13462.7 969.569  18
   5   6   1 14019.5 699.304  15
   5  -6   1 13575.5 696.998  15
   5   6   2 4906.29 362.396  15
   5  -6   2 5793.70 391.279  15
  -5   6   2 4801.40 324.749   6
  -5   6   2 5776.34 598.859  11
  -5  -6   2 5288.33 308.567  20
  -5  -6   2 5610.94 521.549  17
   5   6   2 4632.86 524.024  18
  -5  -6   2 4461.70 304.724   6
  -5  -6   3 11075.8 866.717  17
   5   6   3 12836.3 728.431  15
   5  -6   3 10611.0 689.572  15
  -5  -6   3 11311.4 568.163  20
  -5  -7  -5 226.109 51.3180  14
  -5   7  -5 222.645 49.9016  14
  -5   7  -4 142.387 81.7773  13
  -5  -7  -4 136.403 66.6438  13
  -5   7  -4 180.760 76.3988  14
  -5  -7  -4 64.0721 73.6505  14
   5   7  -4 152.091 82.5491   7
  -5   7  -4 222.958 82.2938   3
   5   7  -4 116.860 40.7801  14
   5  -7  -4 294.831 59.0512  14
   5   7  -4 185.741 78.4891   8
  -5   7  -4 133.057 72.2852   9
  -5   7  -3 5315.12 372.433   9
  -5   7  -3 4689.79 660.580  16
  -5  -7  -3 6280.12 410.371  14
  -5   7  -3 5795.11 395.974  14
   5   7  -3 7407.06 328.785  14
   5  -7  -3 6871.62 317.984  14
  -5  -7  -3 6504.81 414.003  13
  -5   7  -3 5470.32 397.388  13
   5   7  -3 4646.50 377.671   7
   5  -7  -3 5855.64 373.678   7
  -5   7  -3 4865.28 357.713   3
   5   7  -3 4689.34 369.714   8
   5  -7  -3 5226.46 384.695   5
   5   7  -3 4607.35 617.700   4
  -5   7  -2 403.094 86.5754   6
   5  -7  -2 405.364 86.1492  19
   5   7  -2 247.547 126.707  18
  -5   7  -2 580.375 214.298  16
   5  -7  -2 610.680 67.8693  14
   5   7  -2 516.395 66.2405  14
   5   7  -2 609.974 113.659   7
   5  -7  -2 661.661 97.8353   7
  -5  -7  -2 397.042 79.1972   2
  -5   7  -2 468.686 180.452  11
  -5   7  -2 494.760 91.5035   9
  -5  -7  -1 12311.3 635.093   6
   5  -7  -1 12615.6 862.906  15
   5   7  -1 11444.5 818.295  15
  -5   7  -1 12091.4 633.879   6
  -5   7  -1 12618.6 589.975   9
   5  -7  -1 13864.6 625.235  10
  -5   7  -1 12487.0 933.062  11
  -5   7  -1 12066.6 598.086   3
   5  -7  -1 12417.1 928.164  18
   5   7  -1 11225.9 905.456  18
  -5   7   0 44468.1 2003.11   6
  -5  -7   0 45999.6 2005.53   6
   5  -7   0 46421.2 1936.21  10
  -5   7   0 48298.5 2418.41  11
   5  -7   0 44738.5 2377.47  18
   5   7   0 46866.5 2386.85  18
   5  -7   0 48028.5 2126.50  15
   5   7   0 47215.3 2106.21  15
  -5  -7   1 12272.8 636.793   6
  -5   7   1 12107.0 632.635   6
   5  -7   1 10997.0 902.339  18
   5   7   1 11659.0 906.760  18
  -5   7   1 13286.6 957.120  11
   5   7   1 12819.2 656.706  15
   5  -7   1 13176.3 668.164  15
  -5  -7   2 429.144 83.1704   2
   5   7   2 763.805 128.051  15
   5  -7   2 585.837 117.322  15
   5   7   2 368.519 160.281  18
  -5  -7   2 425.766 84.5462  20
  -5   7   2 503.820 193.830  11
  -5  -7   2 687.637 202.102  17
  -5   7   2 500.009 96.1077   6
  -5  -7   3 5371.78 577.689  17
   5  -7   3 4629.37 602.587  17
   5   7   3 5749.10 444.850  15
   5  -7   3 5591.58 440.058  15
  -5  -7   3 5514.09 338.880  20
   5  -7   5 137.577 27.7883  20
  -5   8  -5 604.406 61.7226  14
   5   8  -4 428.416 61.3878  14
   5  -8  -4 457.105 65.7308  14
  -5   8  -4 486.506 111.127  13
  -5  -8  -4 371.794 94.6487  14
  -5   8  -4 338.472 86.4463  14
   5   8  -4 585.536 115.388   7
   5   8  -4 247.135 83.8426   8
  -5   8  -4 520.656 107.427   9
  -5   8  -4 415.057 95.8544   3
  -5   8  -3 213.448 80.0856   3
   5  -8  -3 124.627 76.3901   5
   5   8  -3 73.5304 140.644   4
  -5   8  -3 236.604 184.655  16
   5   8  -3 222.736 54.0841  14
   5  -8  -3 247.415 57.7874  14
  -5   8  -3 183.325 89.5735  13
  -5  -8  -3 125.890 80.8907  14
  -5   8  -3 131.523 74.0046  14
  -5  -8  -3 257.837 85.6134  13
   5   8  -3 74.2605 69.0543   7
   5  -8  -3 130.859 61.6555   7
  -5   8  -3 140.822 72.0353   9
   5   8  -3 283.192 88.1375   8
  -5   8  -3 206.454 66.0121  21
  -5   8  -2 3005.12 421.195  11
  -5   8  -2 2280.47 201.834   6
  -5  -8  -2 2129.79 189.572   2
   5  -8  -2 2194.83 200.516  19
   5   8  -2 2165.62 360.311  18
  -5   8  -2 1624.48 354.373  16
  -5   8  -2 2287.24 210.181  13
   5   8  -2 2402.72 411.130   4
  -5   8  -2 2470.51 200.661   9
   5   8  -2 2524.60 221.088   7
   5   8  -1 4512.95 527.194  18
   5  -8  -1 4838.36 483.310  15
   5   8  -1 4287.03 444.700  15
  -5   8  -1 4559.90 309.776   6
  -5  -8  -1 4325.91 307.507   6
  -5   8  -1 4372.52 529.597  11
  -5   8  -1 4689.05 279.966   3
   5  -8  -1 5141.35 302.385  10
  -5  -8   0 18487.2 898.084   6
   5  -8   0 19531.9 1021.05  15
   5   8   0 19703.1 999.940  15
  -5   8   0 18989.4 898.942   6
  -5   8   0 17781.9 1217.75  11
   5  -8   0 18433.7 828.938  10
   5  -8   0 18342.3 1231.06  18
   5   8   0 18668.8 1217.39  18
   5   8   1 4386.73 315.878  15
   5  -8   1 5047.35 339.985  15
  -5  -8   1 4647.75 317.814   6
  -5   8   1 4624.94 313.930   6
   5  -8   1 5024.60 243.313  10
  -5   8   1 5406.13 572.939  11
   5   8   1 3974.14 501.925  18
  -5  -8   1 4512.21 285.218  20
  -5  -8   2 2647.14 204.408  20
  -5  -8   2 2031.19 185.002   2
  -5   8   2 2829.26 429.526  11
   5   8   2 2964.42 421.754  18
  -5  -8   2 2693.41 370.161  17
   5   8   2 2531.34 236.606  15
   5  -8   2 2636.02 247.832  15
  -5   8   2 2722.91 226.851   6
  -5  -8   3 318.393 160.643  17
   5  -8   3 273.482 160.324  17
  -5  -8   3 221.031 74.9706  20
   5   8   3 240.756 103.410  15
   5  -8   3 397.653 116.598  15
   5  -8   5 330.294 42.0138  20
   5   9  -4 76.0750 65.1300   8
  -5   9  -4 251.992 84.6744   9
  -5   9  -4 46.9934 68.6948  13
  -5  -9  -4 121.382 65.8224  14
  -5   9  -4 84.5368 53.0314  14
   5   9  -4 123.016 72.0770   7
  -5   9  -4 108.246 62.1257   3
  -5   9  -3 2075.70 193.926  21
   5   9  -3 2358.21 200.891   9
  -5   9  -3 2359.51 219.910   9
   5  -9  -3 1954.26 213.981   5
  -5   9  -3 2515.40 474.901  16
  -5  -9  -3 2454.07 233.338  14
  -5   9  -3 2143.69 211.370  14
   5   9  -3 2937.61 174.683  14
   5  -9  -3 2647.87 164.249  14
   5   9  -3 2027.49 220.843   8
  -5   9  -3 2575.22 235.875  13
  -5  -9  -3 2224.19 218.946  13
   5   9  -3 2092.73 223.360   7
  -5   9  -3 2650.97 228.985   3
  -5   9  -2 7574.18 741.614  11
  -5   9  -2 8409.33 462.704   6
  -5   9  -2 8371.00 452.611   9
   5   9  -2 7328.67 712.326  18
  -5   9  -2 8325.94 822.341  16
   5   9  -2 8223.19 798.153   4
  -5   9  -2 7327.78 454.887  13
  -5  -9  -2 6968.79 435.344   2
   5   9  -2 8266.14 476.260   7
   5   9  -1 2465.20 409.858  18
  -5   9  -1 3448.35 225.432   3
   5  -9  -1 3033.20 393.814  15
   5   9  -1 3252.49 377.737  15
  -5   9  -1 3279.54 254.985   6
  -5  -9  -1 3293.13 231.167  20
  -5   9  -1 3420.07 475.929  11
   5  -9  -1 3561.31 247.169  10
   5  -9  -1 3385.07 264.379  19
   5   9   0 11534.0 910.448  18
  -5  -9   0 11168.3 615.697   6
   5   9   0 11012.9 700.255  15
   5  -9   0 12984.2 754.900  15
  -5   9   0 12506.1 629.155   6
   5  -9   0 12352.2 557.334  10
  -5   9   0 10777.6 909.108  11
   5  -9   0 10952.7 619.287  19
   5   9   1 2897.41 251.663  15
   5  -9   1 3532.31 275.225  15
  -5  -9   1 3293.18 232.231  20
  -5   9   1 3451.96 477.160  11
  -5   9   1 3519.29 263.602   6
  -5  -9   1 4108.21 411.898  17
   5   9   1 2982.32 433.808  18
   5  -9   1 3511.86 189.455  10
   5  -9   1 3131.45 259.397  19
  -5  -9   2 8434.45 447.811  20
  -5   9   2 7639.51 762.541  11
  -5  -9   2 6996.73 425.637   2
  -5  -9   2 6764.45 639.075  17
   5   9   2 7141.22 712.455  18
  -5   9   2 8341.51 466.555   6
   5   9   2 7079.95 469.437  15
   5  -9   2 8595.43 506.688  15
  -5  -9   3 2541.23 391.476  17
   5   9   3 2030.92 243.150  15
   5  -9   3 2506.79 263.756  15
  -5  -9   3 2518.62 209.375  20
   5  -9   5 169.820 30.5698  20
  -5  10  -4 1316.43 135.664  14
  -5  10  -4 1821.33 180.704  13
  -5  10  -4 1452.06 159.801   9
   5  10  -4 1641.29 170.112   7
  -5  10  -3 3549.48 270.481  21
  -5  10  -3 4317.37 308.630   9
   5  10  -3 4025.04 283.452   9
  -5  10  -3 4427.44 308.923   3
  -5  10  -3 3898.56 604.383  16
  -5 -10  -3 4636.64 316.591  14
  -5  10  -3 3979.75 291.320  14
  -5  10  -3 4526.42 321.768  13
   5  10  -3 3571.44 307.193   8
   5  10  -3 4156.63 316.067   7
   5 -10  -3 3465.17 294.737   5
   5  10  -2 1015.80 262.321  18
  -5  10  -2 1114.89 138.242   9
  -5 -10  -2 871.996 132.860   2
  -5  10  -2 1268.35 152.710  13
  -5 -10  -2 1188.64 148.426  14
   5  10  -2 1128.05 152.998   7
  -5  10  -2 1022.31 266.965  11
   5  10  -2 1240.74 312.004   4
  -5  10  -2 1156.46 146.414   6
   5  10  -1 25304.0 1559.39  18
  -5 -10  -1 23456.3 1095.20  20
  -5  10  -1 24529.2 1552.22  11
  -5 -10  -1 24037.5 1123.11   2
  -5  10  -1 24146.2 1087.08   3
  -5  10  -1 25149.4 1147.11   6
   5 -10  -1 23259.6 1142.08  19
   5 -10  -1 26707.4 1131.89  10
   5 -10  -1 23346.9 1359.09  15
   5  10  -1 21381.8 1299.60  15
   5  10   0 1557.97 318.573  18
  -5 -10   0 1646.54 152.093  20
  -5  10   0 1851.87 349.968  11
   5 -10   0 1859.39 250.555  15
   5  10   0 1612.03 221.520  15
  -5  10   0 1673.81 179.462   6
   5 -10   0 1351.41 168.491  19
   5 -10   0 1668.64 135.097  10
  -5 -10   1 24941.7 1365.28  17
   5  10   1 23447.1 1498.00  18
   5  10   1 22963.9 1132.95  15
   5 -10   1 23206.7 1147.54  15
  -5 -10   1 24361.3 1092.44  20
  -5  10   1 26007.9 1582.36  11
  -5 -10   1 21664.0 1102.27   2
  -5  10   1 24439.5 1133.87   6
   5 -10   1 22320.0 1126.34  19
   5 -10   1 25571.2 1034.04  10
   5  10   2 1397.10 167.090  15
   5 -10   2 1198.71 162.914  15
  -5 -10   2 815.845 124.609   2
  -5  10   2 1349.79 315.995  11
  -5  10   2 956.253 138.658   6
   5  10   2 1068.91 281.196  18
  -5 -10   2 1148.35 137.940  20
   5 -10   3 4406.67 598.509  17
   5 -10   3 3815.26 338.106  15
  -5 -10   3 4559.55 299.882  20
  -5 -10   3 4368.61 526.567  17
  -5 -10   4 1241.46 122.017  20
   5 -10   5 38.7651 19.8180  20
   5  11  -4 834.779 127.629   8
  -5  11  -4 864.777 120.207   9
   5  11  -4 842.036 122.892   7
  -5  11  -3 8401.03 463.101   9
   5  11  -3 6539.17 421.146   9
   5 -11  -3 6317.40 439.025   5
   5  11  -3 7062.86 799.339   4
  -5  11  -3 7935.26 868.788  16
  -5 -11  -3 8103.73 446.779  14
  -5  11  -3 6854.35 444.498  13
  -5  11  -3 7677.74 452.647   3
   5  11  -3 7302.28 461.300   7
  -5  11  -3 7397.67 426.678  21
   5  11  -2 1885.86 374.505  18
   5  11  -2 1937.39 199.060   7
  -5 -11  -2 2185.31 191.536  12
  -5  11  -2 1637.38 355.779  11
  -5 -11  -2 2001.18 203.622   2
  -5  11  -2 1872.23 196.444   6
  -5  11  -2 2439.05 207.890   9
   5 -11  -2 2540.58 230.907  10
   5  11  -2 1936.35 408.300   4
   5  11  -1 1321.19 302.819   4
  -5  11  -1 1199.42 157.830   6
  -5 -11  -1 1371.59 143.425  20
  -5  11  -1 1378.14 135.230   3
  -5 -11  -1 1212.17 151.055   2
   5  11  -1 1086.17 291.198  18
   5 -11  -1 1250.11 164.061  19
   5 -11  -1 1708.09 166.724  10
  -5  11  -1 1049.61 292.080  11
   5  11   0 122.095 130.409  18
  -5  11   0 160.707 76.7986   6
   5 -11   0 129.336 97.7000  15
  -5 -11   0-14.1195 55.6755   2
  -5 -11   0 123.328 56.7342  20
   5 -11   0 80.8299 67.3624  19
  -5  11   0-66.5091 142.070  11
   5 -11   0 110.739 52.1733  10
  -5 -11   1 1454.73 146.457  20
  -5  11   1 2053.85 389.101  11
  -5 -11   1 1325.11 160.860   2
   5 -11   1 1563.89 179.709  19
   5  11   1 1219.78 302.435  18
  -5 -11   1 1374.27 250.715  17
   5 -11   1 1129.95 162.611  15
  -5  11   1 1162.59 160.994   6
   5 -11   1 1591.35 115.734  10
  -5 -11   2 2207.99 208.923   2
  -5  11   2 2043.46 211.311   6
  -5  11   2 2401.86 442.045  11
  -5 -11   2 2411.31 209.465  20
   5  11   2 1968.02 382.920  18
   5 -11   2 2564.53 238.184  15
   5 -11   2 2835.40 446.095  17
  -5 -11   3 7243.77 426.730  20
   5 -11   3 6998.88 773.101  17
  -5 -11   3 6993.53 689.834  17
  -5 -11   4 740.490 94.7380  20
   5 -11   5 60.2183 19.8988  20
  -5  12  -4 483.134 92.3803   3
   5  12  -4 434.349 84.2262   7
   5  12  -4 355.348 88.3071   8
  -5  12  -4 450.101 90.0426   9
  -5  12  -3 6895.08 417.553   3
  -5  12  -3 5179.93 714.564  16
  -5  12  -3 7021.28 423.236   9
   5  12  -3 6587.31 407.026   9
  -5  12  -3 6736.92 419.534  13
  -5  12  -3 6434.69 392.925  21
   5  12  -3 6663.31 424.434   7
   5 -12  -3 6255.39 416.237   5
   5  12  -3 7156.56 777.470   4
   5  12  -2 3099.87 533.648   4
   5  12  -2 4055.34 307.769   7
  -5  12  -2 4564.95 320.875   6
   5  12  -2 3982.75 543.196  18
  -5  12  -2 4424.30 305.727   9
   5 -12  -2 4510.64 338.038  10
  -5 -12  -2 4505.21 324.089   2
  -5 -12  -2 4706.05 306.591  12
  -5  12  -2 4464.94 588.202  11
  -5  12  -1 226.467 63.4651   3
  -5 -12  -1 208.888 81.6046   2
   5  12  -1 189.105 147.690   4
  -5  12  -1 200.973 85.0227   6
  -5  12  -1 69.7686 149.220  11
   5  12  -1-67.2307 157.492  18
   5 -12  -1 292.824 94.1501  10
  -5 -12  -1 304.408 75.4428  20
  -5 -12   0 1141.71 149.864   2
  -5  12   0 1467.29 175.825   6
   5  12   0 832.327 225.884   4
  -5 -12   0 1594.23 155.846  20
   5  12   0 1359.78 325.857  18
  -5  12   0 927.297 294.044  11
   5 -12   0 1386.19 131.738  10
   5 -12   0 1482.61 177.560  19
   5  12   1 128.874 150.983  18
  -5 -12   1 126.329 114.063  17
  -5  12   1 236.762 88.8638   6
  -5  12   1 282.025 178.363  11
  -5 -12   1 129.817 80.9657   2
   5 -12   1 252.494 54.7827  10
  -5 -12   2 4263.10 305.522   2
  -5  12   2 4447.43 318.230   6
  -5  12   2 2958.90 510.458  11
  -5 -12   2 4139.66 491.130  17
   5  12   2 3555.59 526.675  18
   5 -12   2 3237.46 508.215  17
  -5 -12   2 4296.13 299.275  20
  -5 -12   3 6752.84 655.406  17
  -5 -12   3 6762.37 402.024  20
   5 -12   3 5468.73 690.185  17
  -5 -12   4 379.621 71.1065  20
  -5  13  -4 10.8266 45.0752   9
  -5  13  -4 10.9107 49.9784   3
   5  13  -4 9.71851 43.5392   7
   5 -13  -3 4596.01 328.950   5
   5  13  -3 4446.44 346.357   8
   5  13  -3 4621.13 325.292   7
  -5  13  -3 5034.84 316.451  21
  -5  13  -3 4621.14 326.449   3
  -5  13  -3 5138.70 335.629   9
   5  13  -3 4255.66 314.071   9
   5  13  -2 16209.0 1193.32  18
  -5  13  -2 16414.5 1316.48  16
   5  13  -2 16818.2 1283.16   4
   5  13  -2 15087.7 804.594   7
  -5  13  -2 15922.3 818.629   6
  -5 -13  -2 17292.7 806.530  12
  -5  13  -2 14954.9 1207.87  11
   5 -13  -2 15907.4 840.008  10
  -5  13  -2 16737.4 807.666   9
  -5 -13  -2 15515.5 819.825   2
   5 -13  -1 3853.13 292.092  10
   5  13  -1 3593.80 529.716  18
  -5  13  -1 3870.31 559.410  16
   5  13  -1 4153.09 280.749   7
  -5  13  -1 3149.89 283.543   6
  -5  13  -1 2955.56 496.511  11
   5  13  -1 4055.32 547.266   4
  -5 -13  -1 3695.80 260.801  20
  -5  13  -1 3823.34 252.032   3
  -5 -13  -1 3614.25 296.369   2
  -5 -13   0 16824.9 866.804   2
  -5 -13   0 17451.2 826.646  20
  -5  13   0 18199.0 1343.42  11
   5  13   0 14556.8 1204.96  18
   5 -13   0 17017.1 802.423  10
   5 -13   1 3536.82 442.035  17
  -5 -13   1 3509.57 293.719   2
  -5  13   1 3827.48 303.027   6
  -5  13   1 3201.41 528.563  11
   5  13   1 3072.92 492.643  18
   5 -13   1 3742.64 224.180  10
  -5 -13   2 15771.7 804.359   2
  -5  13   2 16412.5 819.825   6
  -5  13   2 15290.8 1211.27  11
  -5 -13   2 15767.1 1100.04  17
   5  13   2 15613.9 1191.46  18
  -5 -13   2 15780.3 793.739  20
   5 -13   2 14580.0 1163.99  17
  -5 -13   3 4621.13 311.250  20
  -5 -13   4 25.0230 44.3671  20
  -5  14  -4 366.449 74.9918   9
  -5  14  -4 472.380 82.5661   3
   5  14  -3 497.945 101.878   9
  -5  14  -3 635.059 108.904   9
   5  14  -3 658.595 127.292   8
   5  14  -3 603.014 105.107   7
  -5  14  -3 692.173 113.903   3
   5 -14  -3 582.766 109.636   5
  -5  14  -2 3179.73 248.900   9
   5 -14  -2 3338.96 287.890  10
   5  14  -2 2266.31 420.170  18
  -5  14  -2 3443.63 545.891  16
   5  14  -2 3602.82 557.422   4
  -5  14  -2 3418.87 274.095   6
   5  14  -2 3025.74 252.050   7
  -5 -14  -2 3158.88 248.412  12
  -5  14  -2 3274.87 509.402  11
  -5 -14  -2 2816.96 258.239   2
  -5 -14  -1 12144.6 633.401  20
  -5  14  -1 12846.7 1117.72  11
  -5  14  -1 12174.9 692.770   6
   5  14  -1 11171.5 1031.06  18
  -5  14  -1 11209.0 1047.56  16
   5  14  -1 13768.8 659.332   7
  -5 -14  -1 12462.2 630.025  12
   5  14  -1 11919.4 1017.95   4
  -5 -14  -1 11935.6 686.185   2
  -5  14  -1 12101.2 614.673   3
   5 -14  -1 13989.5 689.077  10
  -5 -14   0 7237.12 474.388   2
  -5 -14   0 7743.26 432.260  20
  -5  14   0 6674.17 799.349  11
   5  14   0 6397.48 746.111  18
   5 -14   0 7463.90 415.377  10
   5 -14   1 11819.5 881.260  17
  -5 -14   1 12532.0 677.073   2
  -5  14   1 12591.5 676.717   6
  -5  14   1 11684.8 1071.13  11
   5  14   1 11058.5 1023.20  18
   5 -14   1 11280.1 567.894  10
  -5 -14   2 2921.17 415.507  17
   5 -14   2 2997.97 463.619  17
   5 -14   2 3311.05 201.916  10
  -5  14   2 3152.03 265.176   6
  -5  14   2 2428.63 437.476  11
   5  14   2 3200.45 483.231  18
  -5 -14   2 2810.08 240.362  20
  -5 -14   2 2592.19 243.993   2
  -5 -14   3 620.872 111.837  20
  -5 -14   3 565.269 103.918   1
   5 -14   4 533.788 61.6983  10
  -5 -14   4 487.379 76.8251  20
  -5  15  -4 444.438 75.0983   3
   5  15  -4 309.242 71.9697   8
  -5  15  -4 392.697 69.4363   9
  -5  15  -3 822.651 125.780   3
   5  15  -3 901.352 126.853   9
  -5  15  -3 1011.33 130.187   9
   5  15  -3 1020.50 151.335   8
   5 -15  -3 1121.75 134.941   5
  -5  15  -2 9746.95 526.994   9
   5  15  -2 8624.23 844.997  18
  -5  15  -2 9396.31 965.156  16
   5  15  -2 9409.86 949.835   4
  -5  15  -2 9694.64 553.437   6
  -5 -15  -2 9309.84 554.539   2
  -5 -15  -2 9939.42 535.322  12
  -5  15  -2 8954.84 885.629  11
   5 -15  -1 2335.76 226.480  10
   5  15  -1 1823.28 407.126  18
  -5  15  -1 1976.53 422.926  16
   5  15  -1 2693.91 454.323   4
  -5 -15  -1 2224.84 194.512  12
  -5  15  -1 2408.37 241.376   6
  -5  15  -1 1772.32 423.667  11
  -5 -15  -1 1990.57 228.250   2
  -5 -15  -1 2406.40 229.819   1
  -5 -15  -1 2024.42 188.856  20
  -5 -15   0 24300.4 1092.08  20
  -5  15   0 22299.9 1663.95  11
  -5 -15   0 21159.4 1137.73   2
  -5 -15   0 24484.0 1059.92  12
   5 -15   0 22431.4 1072.51  10
   5  15   0 21545.2 1583.24  18
  -5 -15   1 2166.30 203.088  20
  -5  15   1 1227.85 385.007  11
  -5 -15   1 2468.05 246.514   2
  -5 -15   1 2269.39 165.213  12
   5  15   1 991.487 321.183  18
  -5  15   1 2249.87 237.756   6
   5 -15   1 2304.44 172.108  10
  -5 -15   2 9029.33 544.506   2
  -5  15   2 9714.15 561.148   6
  -5 -15   2 9426.23 536.514  20
   5 -15   2 10037.8 484.131  10
  -5 -15   2 10619.5 836.210  17
   5 -15   2 9820.38 863.825  17
  -5 -15   3 816.238 121.785   1
   5 -15   3 954.705 97.1259  10
  -5 -15   3 942.962 127.156  20
   5 -15   4 444.190 55.9020  10
  -5 -15   4 392.715 68.4366  20
  -5  16  -4 631.461 81.1422   3
   5  16  -4 678.148 89.3401   8
  -5  16  -3 280.389 76.6481   3
   5  16  -3 273.358 78.3926   9
  -5  16  -3 450.271 87.9639   9
   5  16  -3 365.586 93.3194   8
  -5  16  -2 1162.23 334.842  16
   5  16  -2 1720.75 378.293   4
   5  16  -2 2011.83 209.293   8
  -5  16  -2 1839.65 176.409   9
  -5  16  -2 1563.52 186.805   6
  -5 -16  -2 2044.94 194.656  12
  -5  16  -2 1767.31 175.293   3
  -5 -16  -2 1799.87 201.561   2
  -5 -16  -1 172.477 70.1515  12
  -5  16  -1 83.1051 159.075  11
   5  16  -1 388.222 209.999  18
  -5  16  -1 246.376 157.207  16
  -5  16  -1 197.385 98.4887   6
  -5 -16  -1 210.250 76.3206  20
   5 -16  -1 319.066 106.219  10
  -5 -16  -1 443.497 112.089   1
  -5 -16  -1 406.190 108.482   2
  -5  16   0 18380.5 1412.70  16
  -5 -16   0 18552.1 899.500  20
  -5 -16   0 19655.2 882.833  12
  -5  16   0 19182.8 1495.13  11
   5 -16   0 18301.3 899.458  10
   5  16   0 18318.1 1412.82  18
  -5 -16   0 17441.4 953.787   2
   5  16   1 79.9736 153.063  18
  -5 -16   1 281.421 63.2471  12
  -5  16   1 506.729 255.257  11
   5 -16   1 274.797 72.0662  10
  -5 -16   1 355.196 96.4266  20
  -5 -16   1 143.469 90.2114   2
  -5  16   1 120.743 79.8194   6
  -5  16   2 1573.98 186.573   6
  -5 -16   2 2064.53 193.065  20
  -5 -16   2 1940.64 326.776  17
   5 -16   2 1250.72 286.002  17
   5 -16   2 1838.32 150.251  10
   5 -16   3 376.351 63.2200  10
  -5 -16   3 375.264 86.3070  20
  -5 -16   4 648.933 82.0975  20
   5 -16   4 699.694 67.4621  10
   5  17  -3 1187.28 148.476   8
   5  17  -3 1231.54 143.819   9
  -5  17  -3 1084.20 122.656   9
  -5  17  -3 1134.12 127.083   3
  -5  17  -2 1844.97 172.146   3
   5 -17  -2 1688.59 184.190   5
   5  17  -2 2226.23 216.307   8
  -5  17  -2 1786.95 196.957   6
  -5 -17  -2 1593.15 175.162  12
  -5  17  -2 1687.28 162.791   9
   5  17  -1 1333.28 351.564  18
  -5  17  -1 1764.61 416.214  16
  -5 -17  -1 1691.64 219.278   2
  -5 -17  -1 2244.04 228.082   1
  -5 -17  -1 1950.39 184.808  12
  -5  17  -1 1428.90 375.641  11
   5 -17  -1 1981.66 210.364  10
  -5  17  -1 1889.61 218.246   6
  -5 -17  -1 1882.27 175.687  20
  -5 -17   0 13.7313 65.5771  20
   5  17   0-83.3990 159.310  18
  -5  17   0-79.9607 170.771  16
  -5 -17   0 23.9124 51.0733  12
  -5  17   0-91.3802 174.556  11
   5 -17   0 14.6048 68.3392  10
  -5 -17   0-20.7274 76.6755   1
  -5 -17   0-42.1162 82.9291   2
  -5 -17   1 1601.23 209.147   2
  -5 -17   1 2024.31 191.854  20
  -5 -17   1 1897.45 159.466  12
   5 -17   1 1830.46 166.650  10
  -5  17   1 1693.43 213.844   6
   5  17   1 1576.10 387.105  18
  -5  17   1 2242.77 464.647  11
   5 -17   2 1887.45 154.216  10
  -5  17   2 1742.13 192.453   6
  -5 -17   2 1746.88 208.965   1
   5 -17   3 1192.29 108.163  10
  -5 -17   3 1193.20 136.723  20
   5 -17   4 1845.76 141.430  20
  -5 -17   4 2077.74 136.456  20
   5  18  -3 998.779 128.337   8
  -5  18  -3 865.967 101.477   9
  -5  18  -3 765.333 99.9812   3
   5  18  -3 1177.01 128.884   9
  -5  18  -2 6007.82 382.586   6
   5  18  -2 5526.66 382.579   8
  -5  18  -2 5959.31 348.941   3
   5  18  -1 11626.0 1100.87  18
  -5  18  -1 15481.5 1260.24  16
  -5 -18  -1 14522.5 761.793   2
  -5 -18  -1 13949.2 739.458   1
  -5  18  -1 13528.3 744.835   6
  -5 -18  -1 13365.1 684.635  12
  -5  18  -1 13522.0 1191.84  11
   5 -18  -1 14598.3 743.244  10
  -5 -18  -1 12246.4 655.987  20
  -5 -18   0 29493.5 1287.22  20
  -5  18   0 26660.6 1933.39  11
  -5  18   0 28333.7 1372.63   6
  -5 -18   0 27517.2 1356.52   2
  -5 -18   0 27724.7 1352.92   1
  -5 -18   0 27069.1 1261.76  12
   5  18   0 25292.0 1846.16  18
   5 -18   0 28681.6 1307.37  10
  -5 -18   1 13605.8 694.100  20
  -5 -18   1 13280.9 754.123   1
  -5 -18   1 13960.2 757.773   2
  -5 -18   1 13810.9 656.349  12
   5 -18   1 12922.5 668.986  10
   5  18   1 13507.7 1194.53  18
  -5  18   1 10533.9 1107.34  11
  -5  18   1 13866.7 754.350   6
  -5 -18   2 6624.06 436.834   1
   5 -18   2 6569.59 358.002  10
   5 -18   2 5925.12 368.956  20
  -5  18   2 6349.95 404.272   6
   5 -18   3 981.693 98.0635  10
   5 -18   3 1194.54 129.153  20
  -5 -18   3 1076.69 123.805  20
   5 -18   4 540.761 62.2679  20
  -5 -18   4 509.783 56.6126  20
   5  19  -3 1352.26 138.933   9
  -5  19  -3 1493.58 128.352   3
   5  19  -3 1733.22 155.653   8
   5  19  -2 1227.45 156.526   8
  -5  19  -2 1095.07 140.961   6
  -5 -19  -1 5535.54 380.826   1
  -5  19  -1 4870.96 373.429   6
   5 -19   0 14033.1 741.825  10
  -5 -19   0 13805.9 697.507  12
  -5 -19   0 13640.4 780.238   2
  -5 -19   0 14047.5 780.976   1
  -5  19   0 14334.5 791.948   6
  -5 -19   0 15374.5 721.620  20
   5  19   0 11987.0 1173.84  18
  -5  19   1 5447.53 394.893   6
  -5 -19   1 4997.27 389.071   1
  -5 -19   1 5141.43 342.490  20
   5 -19   1 5973.64 348.426  10
   5 -19   2 1358.38 132.272  10
  -5  19   2 1165.76 150.612   6
  -5 -19   2 1579.75 184.725   1
  -5 -19   3 1807.96 151.318  20
   5 -19   3 1615.97 128.001  10
   5 -19   3 1624.62 143.459  20
   5  20  -3 1202.59 117.419   8
   5  20  -3 892.485 101.464   9
   5  20  -2 1282.11 152.113   8
  -5  20  -1 1742.75 202.584   6
  -5 -20  -1 1799.61 201.555   1
  -5  20   0 16926.1 891.464   6
  -5 -20   0 16352.0 875.615   1
  -5 -20   0 16771.0 806.310  20
  -5  20   1 1749.92 212.143   6
   5 -20   1 2046.21 188.683  10
  -5 -20   1 1958.33 217.288   1
  -5 -20   1 1924.30 179.814  20
  -5  20   2 1474.67 158.778   6
  -5 -20   2 1378.71 172.645   1
  -5 -20   2 1577.96 157.104  20
   5 -20   2 1314.64 133.731  10
  -5 -20   3 1378.94 127.182  20
   5 -20   3 1343.04 111.492  10
   5  21  -2 2155.83 187.116   8
  -5 -21  -1 3178.42 263.083   1
   5  21  -1 3385.45 256.019   8
  -5  21  -1 2830.28 256.365   6
  -5  21   0 6559.32 436.127   6
  -5 -21   0 6038.27 360.665  20
  -5 -21   0 6260.19 423.608   1
  -5  21   1 2724.10 256.349   6
  -5 -21   1 3373.97 279.945   1
  -5 -21   1 3018.28 228.088  20
  -5  21   2 2010.10 182.690   6
   5 -21   2 2402.52 176.940  10
  -5 -21   2 2079.05 174.134  20
  -5 -21   2 2215.85 205.250   1
  -5 -21   3 1512.31 118.528  20
   5 -21   3 1222.87 104.478  10
   5  22  -2 1063.65 116.854   8
   5 -22  -1 236.562 78.2001  10
   5  22  -1 342.105 82.4961   8
  -5  22  -1 281.217 92.3368   6
  -5  22   0-52.7753 84.0105   6
  -5 -22   0 34.1360 60.9964   1
  -5 -22   1 483.095 86.4842  20
  -5 -22   1 375.932 97.5298   1
  -5  22   1 292.078 98.0747   6
  -5 -22   2 1244.19 140.544   1
  -5 -22   2 1211.66 123.085  20
   5  23  -2 3232.00 215.957   9
  -5  23  -1 2188.54 199.082   6
   5 -23  -1 2766.62 216.681  10
  -5  23   0 405.941 104.301   6
   5 -23   0 589.511 105.219  10
  -5 -23   0 543.833 108.022   1
  -5  23   1 2366.93 217.233   6
  -5 -23   1 2732.41 186.827  20
  -5 -23   1 2608.27 223.870   1
  -5 -23   2 3757.12 224.167  20
  -5  24  -1 603.912 94.2812   6
   5 -24   0 671.341 101.720  10
  -5  24   0 630.347 104.235   6
   5 -24   1 640.115 92.1778  10
  -5 -24   1 649.370 101.906   1
  -5  24   1 560.342 101.828   6
  -5 -24   2 180.397 42.9693  20
   5 -25   0 809.410 98.7338  10
  -5  25   0 738.427 106.250   6
   5 -25   1 94.9696 44.2415  10
  -6   0  -5 3051.57 198.093  14
  -6   0  -4 9570.70 599.223  13
  -6   0  -4 9180.46 588.310  14
   6   0  -4 9897.67 590.106   7
   6   0  -3 54010.7 3371.33   4
   6   0  -3 68753.2 3065.50   5
  -6   0  -3 72963.4 3022.59   3
  -6   0  -3 63336.7 3066.92  14
   6   0  -3 80060.9 2953.65  14
   6   0  -3 64034.1 3050.56   7
   6   0  -2 14124.8 729.334   7
   6   0  -2 13788.9 682.290   8
   6   0  -2 14931.8 638.387  14
   6   0  -2 13954.6 715.386  19
   6   0  -2 13753.4 1042.28  18
  -6   0  -2 13280.9 698.951   6
   6   0  -2 13051.9 713.725   5
  -6   0  -1 3027.17 215.896   3
   6   0  -1 2837.57 437.209  18
   6   0  -1 3064.37 397.478  15
  -6   0  -1 3042.04 242.192   6
   6   0   0 10376.6 869.030  18
   6   0   0 11650.1 693.802  15
  -6   0   0 10808.5 580.285   6
  -6   0   1 2638.30 226.406   6
   6   0   1 2621.23 427.184  18
   6   0   1 2928.14 258.856  15
  -6   0   2 12991.8 670.815   6
   6   0   2 12259.6 972.932  18
   6   0   2 14230.2 763.923  15
   6   0   3 70081.8 3130.19  15
  -6   1  -5 440.864 70.7809  14
  -6  -1  -4 1012.41 155.955  13
  -6   1  -4 884.260 146.522  14
   6   1  -4 982.613 149.965   7
   6  -1  -4 1167.09 160.406   7
   6   1  -4 1379.33 114.593  14
  -6   1  -3 10479.7 653.340  14
   6   1  -3 13192.5 558.431  14
  -6  -1  -3 11611.1 674.316  13
  -6  -1  -3 11620.6 616.341   3
  -6   1  -3 12776.3 629.036   3
   6   1  -3 11452.6 609.922   8
   6   1  -3 11610.7 649.991   5
   6  -1  -3 8340.88 843.676   4
   6   1  -3 10336.0 935.379   4
   6  -1  -3 10846.0 647.900   5
   6   1  -3 11314.2 650.648   7
   6  -1  -3 10406.4 637.382   7
   6  -1  -2 1745.24 369.924  18
   6   1  -2 1730.84 359.190  18
   6   1  -2 1975.52 200.772   7
   6  -1  -2 2574.68 222.551   7
   6   1  -2 2242.41 146.410  14
  -6   1  -2 2009.49 183.164   3
   6  -1  -2 1824.80 192.425   5
   6   1  -2 1926.01 190.920   5
  -6  -1  -2 2119.14 188.477   6
  -6   1  -2 2014.62 189.781   6
   6   1  -2 1835.31 194.599  19
   6  -1  -2 1871.41 200.614  19
  -6   1  -1 25915.2 1148.82   3
  -6  -1  -1 24357.6 1175.43   6
  -6   1  -1 26647.2 1189.33   6
   6   1  -1 25487.6 1480.59  15
   6  -1  -1 25710.9 1576.53  18
   6   1  -1 26202.4 1572.61  18
  -6   1  -1 25179.5 1542.55  11
  -6   1   0 3909.08 279.065   6
  -6  -1   0 4019.00 281.968   6
   6   1   0 4190.33 363.239  15
   6  -1   0 4022.07 503.291  18
   6   1   0 3723.71 480.344  18
  -6   1   0 3671.37 482.681  11
  -6   1   1 27540.8 1593.45  11
   6   1   1 25497.0 1231.75  15
   6  -1   1 27563.8 1630.18  18
   6   1   1 25695.6 1598.09  18
  -6   1   1 25088.3 1186.99   6
  -6  -1   1 25811.6 1188.99   6
   6   1   2 2080.84 239.735  15
   6  -1   2 1657.86 355.938  18
   6   1   2 2190.76 396.456  18
  -6   1   2 2277.96 198.222   6
  -6  -1   2 1849.21 178.315   6
   6   1   3 11585.7 721.435  15
  -6   2  -5 51.5157 37.9093  14
  -6   2  -4 413.679 112.478  13
  -6   2  -4 366.785 108.648  14
  -6  -2  -4 629.474 125.453  13
  -6   2  -4 467.409 97.8069   3
   6   2  -4 493.264 115.441   7
   6  -2  -4 431.165 101.970   7
   6   2  -4 590.565 78.1759  14
  -6   2  -3 20668.6 1129.25  14
   6   2  -3 26411.0 1026.20  14
  -6   2  -3 21866.9 1148.01  13
  -6  -2  -3 21729.0 1136.75  13
  -6   2  -3 23572.3 1096.66   3
   6   2  -3 23956.4 1096.22   8
   6  -2  -3 16906.4 1338.56   4
   6   2  -3 21906.2 1510.31   4
   6  -2  -3 21728.4 1122.61   5
   6   2  -3 22230.5 1117.63   5
   6  -2  -3 23604.8 1131.12   7
   6  -2  -2 3616.47 498.398  18
   6   2  -2 3127.19 484.517  18
   6  -2  -2 4362.39 312.633   7
   6   2  -2 4780.03 246.482  14
  -6  -2  -2 4368.22 288.173   3
  -6   2  -2 4275.29 289.195   3
   6  -2  -2 4090.01 306.462   5
   6   2  -2 4498.77 310.645   5
  -6  -2  -2 4294.06 295.633   6
  -6   2  -2 4175.60 294.285   6
   6  -2  -2 3836.96 295.857  19
  -6   2  -1 10923.0 546.617   3
  -6   2  -1 10777.0 579.481   6
  -6  -2  -1 10566.2 575.396   6
   6   2  -1 11922.2 855.588  15
   6  -2  -1 10942.9 907.196  18
   6   2  -1 10967.7 890.665  18
  -6   2  -1 11194.1 896.519  11
  -6  -2   0 27717.7 1260.73   6
  -6   2   0 27639.4 1262.17   6
   6   2   0 26701.4 1375.51  15
   6  -2   0 29010.2 1671.56  18
   6   2   0 25733.9 1605.93  18
  -6   2   0 29380.6 1668.84  11
  -6   2   1 11523.6 919.185  11
   6   2   1 13158.5 665.019  15
   6  -2   1 10840.2 920.261  18
   6   2   1 12457.8 970.857  18
  -6   2   1 10467.5 596.289   6
  -6  -2   1 11303.4 601.755   6
   6   2   2 4174.28 342.218  15
   6  -2   2 3371.82 479.481  18
   6   2   2 3792.22 519.685  18
  -6  -2   2 4143.44 282.614   6
  -6   2   2 3965.13 284.469   6
   6   2   3 23126.0 1210.04  15
  -6  -3  -5 269.930 57.2031  14
  -6   3  -5 323.122 59.6911  14
  -6   3  -4 630.194 124.956  13
  -6  -3  -4 592.657 123.683  13
  -6  -3  -4 603.263 124.575  14
  -6   3  -4 683.272 123.523  14
  -6   3  -4 586.928 105.507   3
   6  -3  -4 659.177 124.346   7
   6   3  -4 942.889 93.6362  14
   6  -3  -4 937.008 96.1346  14
  -6   3  -3 2089.89 230.547  14
   6   3  -3 2200.12 151.670  14
   6  -3  -3 2026.07 149.377  14
  -6   3  -3 1892.86 223.192  13
  -6  -3  -3 1656.17 213.293  14
  -6  -3  -3 1424.00 196.660  13
  -6   3  -3 1815.84 192.694   3
   6  -3  -3 1848.76 205.608   7
   6  -3  -3 1991.94 217.551   5
   6  -3  -3 2015.72 344.632   4
   6   3  -3 1839.27 381.478   4
   6   3  -3 1627.07 182.243   8
   6  -3  -2 4506.03 308.383   7
   6  -3  -2 3862.03 292.227  19
  -6   3  -2 4226.74 283.991   3
   6   3  -2 4309.34 304.069   5
  -6  -3  -2 3871.98 284.566   6
  -6   3  -2 3977.93 290.342   6
   6  -3  -2 3124.48 462.639  18
   6   3  -2 4082.47 509.566  18
   6  -3  -1 11412.5 839.700  15
   6   3  -1 10476.7 804.476  15
  -6   3  -1 10842.5 539.992   3
  -6  -3  -1 10429.8 568.611   6
  -6   3  -1 10846.9 577.823   6
   6  -3  -1 9864.67 872.965  18
   6   3  -1 10858.6 887.192  18
  -6   3  -1 9381.13 848.318  11
   6   3  -1 10951.1 551.711   5
  -6  -3   0 39300.9 1778.13   6
  -6   3   0 41328.4 1788.62   6
   6  -3   0 39967.4 1912.95  15
   6   3   0 40608.7 1920.32  15
  -6   3   0 42261.9 2210.02  11
   6  -3   0 42078.8 2223.72  18
   6   3   0 39269.3 2179.86  18
   6  -3   1 10710.7 892.385  18
   6   3   1 9540.40 842.779  18
  -6   3   1 11452.6 905.430  11
   6   3   1 10863.8 615.313  15
   6  -3   1 10968.7 617.352  15
  -6  -3   1 10401.2 566.226   6
  -6   3   1 10367.3 568.404   6
   6  -3   2 3909.83 489.236  18
   6   3   2 3300.39 469.105  18
  -6  -3   2 3495.83 260.139   6
  -6   3   2 3840.40 276.538   6
   6   3   2 3524.42 315.206  15
   6  -3   2 4078.09 331.773  15
   6   3   3 2181.50 262.449  15
   6  -3   3 1999.80 261.513  15
  -6  -4  -5 370.434 59.2076  14
  -6   4  -5 382.416 61.5480  14
  -6   4  -4 2523.74 239.213  13
  -6  -4  -4 2518.64 231.693  13
   6   4  -4 1548.99 194.902   7
   6  -4  -4 2347.62 213.259   7
  -6   4  -4 2701.12 210.416   3
  -6  -4  -4 2220.53 218.905  14
  -6   4  -4 2293.82 219.495  14
   6   4  -4 2366.82 199.006   8
  -6   4  -3 253.340 148.584  16
   6   4  -3 367.810 69.3637  14
   6  -4  -3 311.836 65.1576  14
  -6  -4  -3 364.938 116.707  14
  -6   4  -3 119.974 88.2106  14
  -6   4  -3 229.173 105.870  13
  -6  -4  -3 140.150 81.8771  13
   6   4  -3 349.445 176.951   4
   6   4  -3 324.609 98.6608   8
   6   4  -3 192.818 89.0071   7
   6  -4  -3 401.556 107.341   7
  -6   4  -2 10851.3 531.899   9
   6   4  -2 8737.53 553.129   7
   6  -4  -2 10132.6 555.548   7
  -6   4  -2 9655.26 530.607   3
  -6   4  -2 9832.82 540.229   6
   6  -4  -2 10096.7 553.922  19
   6  -4  -2 8715.89 814.671  18
   6   4  -2 9633.27 839.464  18
  -6  -4  -2 9717.13 536.266   6
   6   4  -2 10699.2 558.491   5
   6  -4  -1 22120.0 1433.26  18
   6   4  -1 19919.1 1364.67  18
   6   4  -1 22274.4 991.057   5
   6  -4  -1 22480.7 1326.72  15
   6   4  -1 21115.1 1302.66  15
  -6   4  -1 21842.4 1020.90   6
  -6  -4  -1 21461.6 1013.16   6
   6  -4  -1 19826.7 954.091  10
   6  -4  -1 21883.5 1032.58  19
  -6   4  -1 21684.9 1400.57  11
  -6   4  -1 21698.8 975.928   3
   6  -4   0 8635.56 763.723  18
   6   4   0 8383.21 744.863  18
   6  -4   0 8332.83 563.346  15
   6   4   0 7682.11 543.680  15
  -6  -4   0 7116.16 434.924   6
  -6   4   0 7627.27 444.462   6
  -6   4   0 7471.68 712.858  11
  -6   4   1 21758.8 1423.32  11
  -6   4   1 22106.4 1056.51   6
  -6  -4   1 21631.9 1048.87   6
   6   4   1 22212.6 1098.05  15
   6  -4   1 22578.3 1103.68  15
   6  -4   1 21437.1 1431.24  18
   6   4   1 22171.7 1438.89  18
   6  -4   1 23904.0 1079.63  19
  -6  -4   2 9249.83 519.709   6
  -6   4   2 10297.7 545.359   6
   6   4   2 9945.51 603.412  15
   6  -4   2 10556.4 616.231  15
  -6  -4   2 9858.38 501.873  20
   6  -4   2 8039.86 766.241  18
   6   4   2 8993.50 822.679  18
   6   4   3 182.914 96.7789  15
   6  -4   3 77.5390 78.2117  15
  -6  -5  -5 57.1998 33.8185  14
  -6   5  -5 99.9514 37.2531  14
  -6   5  -4 1351.63 144.822   3
   6  -5  -4 992.947 130.679   7
   6   5  -4 845.154 141.463   7
   6   5  -4 1037.47 133.751   8
  -6   5  -4 842.010 139.424  13
  -6  -5  -4 855.339 137.361  13
  -6  -5  -4 889.125 138.258  14
  -6   5  -4 813.424 136.607  14
   6   5  -3 3158.59 507.650   4
  -6   5  -3 3490.96 523.492  16
  -6   5  -3 4135.13 338.412  13
  -6  -5  -3 3870.92 323.804  13
   6   5  -3 3563.88 315.009   7
   6  -5  -3 3687.09 301.933   7
  -6  -5  -3 4143.58 336.688  14
  -6   5  -3 4208.28 331.321  14
   6   5  -3 4469.84 246.526  14
   6  -5  -3 4349.68 242.075  14
  -6   5  -3 4371.20 305.383   9
   6   5  -3 3943.99 307.705   8
  -6   5  -2 6073.74 358.991   9
   6   5  -2 5897.11 397.858   7
   6  -5  -2 6786.32 393.275   7
  -6   5  -2 5973.90 366.874   3
  -6   5  -2 6148.98 380.617   6
   6   5  -2 5929.14 641.170  18
  -6   5  -2 5247.88 626.785  11
   6  -5  -2 5369.06 373.759  19
   6  -5  -2 5322.21 605.691  18
   6   5  -2 6425.37 392.368   5
  -6  -5  -2 6079.62 378.480   6
   6  -5  -1 21991.8 1414.29  18
   6   5  -1 20759.8 1362.82  18
   6   5  -1 22857.6 1304.90  15
   6  -5  -1 21542.5 1299.27  15
  -6  -5  -1 21075.1 983.641   6
  -6   5  -1 20904.3 985.059   6
  -6   5  -1 20332.4 936.093   3
   6  -5  -1 19817.7 989.403  19
  -6   5  -1 19027.1 1342.89  11
   6  -5  -1 19564.3 926.887  10
   6  -5   0 1929.20 251.234  15
   6   5   0 1464.26 225.899  15
  -6   5   0 1525.08 167.954   6
  -6  -5   0 1754.45 174.622   6
   6  -5   0 1856.98 354.250  18
   6   5   0 1608.51 322.062  18
   6  -5   0 1587.95 125.441  10
  -6   5   0 1931.72 355.366  11
   6   5   1 20714.5 1039.89  15
   6  -5   1 22250.8 1055.50  15
  -6  -5   1 21071.5 951.113  20
  -6   5   1 22844.4 1432.12  11
  -6  -5   1 21665.6 1000.40   6
  -6   5   1 20144.7 996.758   6
   6  -5   1 23744.3 1450.06  18
   6   5   1 21246.3 1393.86  18
   6  -5   1 19839.8 886.416  10
   6  -5   1 21792.0 1015.63  19
   6  -5   2 5371.24 414.691  15
   6   5   2 6350.23 434.181  15
  -6   5   2 6284.48 385.796   6
  -6   5   2 6565.46 692.878  11
  -6  -5   2 6284.63 347.702  20
   6  -5   2 4575.35 559.665  18
   6   5   2 4860.51 606.876  18
  -6  -5   2 5163.79 351.403   6
   6   5   3 4263.30 379.580  15
   6  -5   3 4256.88 375.524  15
  -6  -6  -5 18.9411 30.7090  14
  -6   6  -5 59.1990 30.4802  14
  -6   6  -4 789.578 118.333   3
   6   6  -4 791.829 134.330   7
  -6   6  -4 703.601 127.420  13
  -6  -6  -4 1018.68 137.212  13
  -6  -6  -4 812.038 131.118  14
  -6   6  -4 845.010 126.652  14
   6   6  -4 893.277 124.751   8
  -6   6  -3 2892.28 482.708  16
  -6  -6  -3 4265.20 322.959  14
  -6   6  -3 3342.48 289.794  14
  -6   6  -3 3747.96 276.593   9
   6   6  -3 3584.21 289.091   8
  -6   6  -3 3198.25 293.234  13
  -6  -6  -3 3506.17 296.581  13
  -6   6  -3 3350.36 267.360   3
   6   6  -3 2992.69 285.154   7
   6  -6  -3 3912.31 288.075   7
   6  -6  -3 3229.45 292.738   5
   6   6  -3 3214.30 531.536   4
   6  -6  -2 1151.89 150.321  19
   6   6  -2 1591.14 311.710  18
  -6   6  -2 1273.42 324.561  16
  -6   6  -2 1416.74 148.875   9
   6  -6  -2 1417.16 159.211   7
   6   6  -2 1578.57 178.873   7
  -6   6  -2 1283.84 153.587   6
  -6  -6  -2 1550.80 167.906   6
  -6   6  -2 655.126 226.790  11
  -6   6  -2 1309.02 148.448   3
   6  -6  -1 838.873 130.879  19
  -6  -6  -1 804.178 112.315  20
   6  -6  -1 934.269 261.477  18
   6   6  -1 544.576 194.605  18
  -6   6  -1 979.971 137.223   6
  -6  -6  -1 989.596 138.201   6
   6  -6  -1 698.826 205.048  15
   6   6  -1 840.978 211.990  15
  -6   6  -1 738.894 244.803  11
   6  -6  -1 735.033 101.910  10
  -6   6  -1 907.247 108.393   3
  -6  -6   0 1653.77 153.945  20
  -6   6   0 2539.30 413.729  11
   6  -6   0 1502.94 230.384  15
   6   6   0 1812.97 250.233  15
  -6  -6   0 1769.03 176.588   6
  -6   6   0 1719.45 178.752   6
   6  -6   0 1648.65 181.422  19
   6  -6   0 1551.36 127.510  10
   6  -6   0 1597.14 333.401  18
   6   6   0 1412.19 309.904  18
   6  -6   1 873.682 261.719  18
   6   6   1 363.085 176.243  18
  -6   6   1 836.842 130.728   6
  -6  -6   1 951.071 133.388   6
   6   6   1 734.376 129.792  15
   6  -6   1 727.773 137.827  15
   6  -6   1 637.634 118.228  19
  -6   6   1 683.000 231.840  11
  -6  -6   1 908.746 112.994  20
   6  -6   1 812.047 72.8579  10
  -6  -6   2 1806.07 307.619  17
   6   6   2 1101.02 171.615  15
   6  -6   2 1316.19 189.230  15
   6   6   2 1023.19 274.557  18
  -6   6   2 1336.99 161.753   6
  -6   6   2 1019.36 277.012  11
  -6  -6   2 1208.80 150.493   6
  -6  -6   2 1445.94 147.376  20
  -6  -6   3 2818.50 416.866  17
   6   6   3 3094.61 316.322  15
   6  -6   3 3515.86 331.327  15
  -6  -6   3 3489.84 240.136  20
   6  -6   5 32.0279 17.3398  20
  -6   7  -4 879.315 118.988   3
   6   7  -4 623.126 115.379   7
  -6   7  -4 873.145 133.035  13
  -6  -7  -4 685.161 113.003  13
  -6  -7  -4 772.299 120.566  14
  -6   7  -4 680.683 112.317  14
   6   7  -4 782.272 115.590   8
  -6   7  -3 2718.72 492.984  16
  -6  -7  -3 4477.36 337.496  14
  -6   7  -3 3616.90 305.446  14
  -6   7  -3 4276.12 300.313   9
   6   7  -3 3898.14 311.090   8
  -6  -7  -3 4380.91 329.669  13
  -6   7  -3 4207.72 329.084  13
   6   7  -3 3808.43 319.921   7
   6  -7  -3 3977.46 290.988   7
   6  -7  -3 3762.62 318.684   5
   6   7  -3 3623.63 557.391   4
  -6   7  -3 4452.27 310.946   3
  -6   7  -2 1345.89 153.605   3
   6  -7  -2 1187.87 157.048  19
   6   7  -2 864.564 238.890  18
  -6   7  -2 1406.38 325.985  16
  -6   7  -2 1273.67 154.691   6
   6  -7  -2 1224.21 144.125   7
   6   7  -2 1248.60 166.217   7
  -6   7  -2 1044.09 279.679  11
  -6   7  -2 1337.83 142.587   9
   6  -7  -1 23764.7 1146.54  19
   6  -7  -1 22606.1 1523.67  18
   6   7  -1 23741.1 1540.75  18
  -6  -7  -1 24898.6 1140.90   6
   6  -7  -1 26047.3 1484.87  15
   6   7  -1 24392.0 1424.18  15
  -6   7  -1 24185.0 1140.46   6
  -6  -7  -1 23436.6 1101.40  20
  -6   7  -1 21912.6 1521.80  11
   6  -7  -1 23721.8 1095.00  10
  -6   7  -1 24355.5 1086.57   3
  -6  -7   0 2086.59 183.601  20
  -6   7   0 2385.53 417.610  11
   6   7   0 2167.77 275.694  15
   6  -7   0 2216.62 288.788  15
  -6   7   0 2346.36 214.051   6
  -6  -7   0 2670.77 223.598   6
   6  -7   0 2337.63 222.974  19
   6  -7   0 2585.07 172.128  10
   6  -7   0 2268.65 401.471  18
   6   7   0 1999.15 369.112  18
   6  -7   1 23714.9 1534.89  18
   6   7   1 22567.0 1492.51  18
   6   7   1 21686.3 1140.44  15
   6  -7   1 23387.2 1162.77  15
  -6  -7   1 23982.5 1120.52   6
  -6   7   1 24533.1 1124.19   6
   6  -7   1 23530.6 1007.39  10
  -6   7   1 23648.8 1540.23  11
   6  -7   1 23082.5 1125.53  19
  -6  -7   1 23880.1 1072.46  20
   6   7   2 1140.41 178.459  15
   6  -7   2 1361.27 192.000  15
  -6  -7   2 1633.29 306.164  17
  -6   7   2 1512.86 173.358   6
   6   7   2 2205.49 378.936  18
  -6   7   2 1589.02 345.232  11
  -6  -7   2 1343.34 146.247  20
   6   7   3 4494.53 371.542  15
   6  -7   3 3170.29 483.458  17
   6  -7   3 3810.43 350.491  15
  -6  -7   3 3810.14 265.748  20
  -6  -7   3 4038.53 492.956  17
   6  -7   5 388.215 37.0324  20
  -6   8  -4 171.087 67.4388   3
   6   8  -4 221.367 74.9351   7
  -6   8  -4 236.477 76.3620  13
  -6  -8  -4 167.893 70.1516  14
  -6   8  -4 191.810 68.1240  14
   6   8  -4 107.886 67.3177   8
  -6   8  -3 9630.28 980.002  16
  -6   8  -3 11356.0 642.701  14
  -6  -8  -3 12736.0 674.392  14
  -6   8  -3 14098.4 652.763   9
   6   8  -3 10125.1 639.937   8
  -6  -8  -3 12189.0 660.906  13
  -6   8  -3 10879.3 654.091  13
   6   8  -3 11467.8 663.292   7
   6  -8  -3 11244.1 659.352   5
   6   8  -3 11334.4 1043.25   4
  -6   8  -3 12848.5 651.312   3
  -6   8  -2 1305.44 151.863   3
  -6  -8  -2 1146.77 144.694   2
   6  -8  -2 1541.16 172.556  19
   6   8  -2 1302.81 313.764  18
  -6   8  -2 1248.87 332.845  16
  -6   8  -2 1069.42 149.971   6
   6   8  -2 625.778 235.371   4
  -6   8  -2 1119.65 154.521  13
  -6   8  -2 1461.48 324.974  11
  -6   8  -2 1241.96 141.157   9
   6   8  -2 1574.32 182.496   7
   6  -8  -1 11855.9 670.372  19
   6   8  -1 12177.3 1007.08  18
  -6  -8  -1 12825.5 674.353   6
   6  -8  -1 12897.7 951.885  15
   6   8  -1 10855.6 860.923  15
  -6   8  -1 13115.8 674.240   6
  -6  -8  -1 12776.2 639.196  20
  -6   8  -1 12368.0 1026.97  11
  -6   8  -1 12495.8 616.568   3
   6  -8  -1 12211.3 632.696  10
   6  -8   0 16117.4 1204.19  18
   6   8   0 16052.4 1190.14  18
  -6  -8   0 15666.3 822.307   6
   6  -8   0 18969.6 1029.91  15
   6   8   0 15893.9 963.027  15
  -6   8   0 16126.5 827.615   6
  -6  -8   0 16537.0 791.890  20
  -6   8   0 16295.9 1205.79  11
   6  -8   0 16329.4 839.200  19
   6  -8   0 16517.2 755.311  10
   6   8   1 10287.9 945.503  18
   6   8   1 11033.1 675.280  15
   6  -8   1 12671.0 707.509  15
  -6  -8   1 12733.4 663.886   6
  -6   8   1 12367.9 660.821   6
   6  -8   1 12080.7 665.537  19
  -6   8   1 12074.1 1021.36  11
   6  -8   1 12059.8 557.176  10
  -6  -8   1 13206.9 624.657  20
   6  -8   2 1088.05 145.571  19
   6   8   2 1068.53 286.420  18
   6  -8   2 1177.39 179.551  15
  -6   8   2 1301.57 324.791  11
  -6   8   2 1573.93 180.733   6
  -6  -8   2 1166.31 141.886   2
  -6  -8   2 1477.03 156.021  20
   6   8   2 1593.52 195.710  15
  -6  -8   2 1340.47 281.419  17
  -6  -8   3 11778.6 936.934  17
  -6  -8   3 12409.8 624.261  20
   6   8   3 11481.0 721.759  15
   6  -8   3 13097.3 739.862  15
   6   9  -4 226.021 71.4722   8
   6   9  -4 234.356 75.2136   7
  -6   9  -4 244.883 78.6621  13
  -6  -9  -4 284.862 72.9436  14
  -6   9  -4 300.398 70.7359  14
  -6   9  -3 855.230 290.377  16
  -6   9  -3 1155.34 146.912   9
   6   9  -3 1139.66 163.953   8
  -6   9  -3 1055.50 157.995  13
  -6  -9  -3 1026.12 152.080  14
  -6   9  -3 878.577 131.620  14
  -6  -9  -3 1007.90 145.880  13
  -6   9  -3 920.859 137.880   3
   6  -9  -3 1041.21 160.621   5
   6   9  -3 837.849 145.646   7
   6  -9  -2 12301.1 695.722  19
   6   9  -2 10900.9 975.412  18
  -6   9  -2 12222.1 1097.21  16
   6   9  -2 12674.0 1089.56   4
  -6   9  -2 14054.6 716.513  13
  -6   9  -2 13273.9 702.295   6
  -6   9  -2 14062.9 695.231   3
  -6  -9  -2 13087.6 686.947   2
  -6   9  -2 14656.7 1109.12  11
  -6   9  -2 13898.9 675.631   9
   6   9  -2 13235.6 717.768   7
  -6  -9  -1 998.713 127.973  20
   6  -9  -1 796.774 135.623  19
  -6  -9  -1 787.340 130.404   6
  -6   9  -1 713.240 122.198   6
   6  -9  -1 872.044 231.702  15
   6   9  -1 584.716 194.388  15
   6   9  -1 537.495 205.075  18
  -6   9  -1 276.031 199.935  11
   6  -9  -1 928.563 129.373  10
  -6   9  -1 596.031 94.5408   3
   6   9   0 55692.1 2885.72  18
   6  -9   0 59220.2 2646.80  15
   6   9   0 51560.2 2558.48  15
  -6   9   0 55190.2 2403.77   6
  -6   9   0 54312.5 2917.93  11
   6  -9   0 53353.1 2406.24  19
   6  -9   0 55875.0 2322.08  10
  -6  -9   0 54096.0 2400.71   6
   6   9   1 906.822 270.709  18
  -6  -9   1 571.936 120.435   6
  -6   9   1 685.447 129.936   6
   6  -9   1 675.363 142.672  15
   6   9   1 711.383 138.629  15
  -6  -9   1 596.818 101.535  20
   6  -9   1 452.130 111.478  19
  -6   9   1 348.035 231.525  11
   6  -9   1 568.535 70.8273  10
   6   9   2 13302.7 744.039  15
   6  -9   2 13468.6 754.453  15
  -6  -9   2 14743.6 689.376  20
  -6   9   2 11711.4 1052.73  11
  -6  -9   2 11378.4 656.144   2
   6  -9   2 12165.4 681.273  19
  -6  -9   2 14403.0 1009.73  17
   6   9   2 12282.4 1032.72  18
  -6   9   2 15333.1 729.221   6
  -6  -9   3 1073.69 134.234  20
  -6  -9   3 1074.43 269.383  17
   6  -9   3 770.359 151.748  15
   6  10  -4 904.479 121.947   7
  -6  10  -4 893.958 102.547  14
  -6  10  -4 1143.56 133.800  13
   6  10  -4 1174.45 136.546   8
  -6  10  -3 635.042 109.443   9
   6  10  -3 425.123 111.245   8
  -6 -10  -3 581.528 104.290  13
  -6 -10  -3 760.898 124.228  14
  -6  10  -3 556.689 106.361  14
  -6  10  -3 643.078 125.241  13
   6  10  -3 484.010 115.892   7
  -6  10  -3 605.780 117.995   3
   6 -10  -3 497.177 110.844   5
  -6  10  -2 1452.44 163.428   3
  -6 -10  -2 1648.83 180.139   2
  -6  10  -2 1517.37 175.334   6
   6  10  -2 1352.94 179.011   7
  -6  10  -2 1692.84 365.436  11
   6  10  -2 1372.71 337.608  18
  -6  10  -2 1023.99 307.310  16
  -6 -10  -2 1649.73 185.870  14
  -6  10  -2 1722.57 186.593  13
   6  10  -2 1335.82 330.735   4
  -6  10  -2 1696.93 166.259   9
   6  10  -1 11291.6 990.658  18
  -6 -10  -1 12011.1 599.866  20
   6 -10  -1 10565.8 852.629  15
   6  10  -1 8828.89 766.068  15
  -6  10  -1 11128.4 626.899   6
   6 -10  -1 11220.6 602.132  10
  -6  10  -1 11611.9 572.022   3
   6 -10  -1 10968.9 630.394  19
  -6  10  -1 12626.1 1048.12  11
   6 -10   0 12516.5 713.676  19
  -6 -10   0 13427.0 717.814   6
   6 -10   0 16535.6 963.941  15
   6  10   0 14390.2 884.482  15
  -6  10   0 13630.2 721.032   6
  -6  10   0 14307.6 1144.76  11
   6  10   0 10689.4 997.349  18
   6 -10   0 13017.1 643.693  10
   6 -10   1 10790.2 617.927  19
   6 -10   1 11528.4 693.284  15
   6  10   1 9443.40 636.471  15
  -6  10   1 10923.6 613.611   6
  -6 -10   1 10877.4 571.440  20
  -6  10   1 10774.1 988.724  11
   6  10   1 12008.7 1004.86  18
   6 -10   1 10840.6 512.241  10
  -6 -10   2 1619.97 321.270  17
   6 -10   2 1271.84 190.969  15
  -6 -10   2 1485.78 166.630   2
  -6  10   2 1496.45 183.845   6
   6  10   2 1373.69 352.953  18
  -6 -10   2 1521.72 164.739  20
  -6  10   2 1228.82 350.325  11
   6 -10   2 1538.71 118.511  10
  -6 -10   3 697.722 206.915  17
   6 -10   3 556.195 221.975  17
  -6 -10   3 716.829 111.608  20
   6 -10   4 1040.21 82.4281  10
   6  11  -4 1135.92 131.960   7
  -6  11  -4 1173.77 128.816   3
   6  11  -4 1329.34 144.040   8
  -6  11  -3 2168.86 196.260   9
   6  11  -3 1929.33 213.450   8
  -6 -11  -3 2075.20 194.849  14
  -6  11  -3 2288.52 214.818  13
   6  11  -3 1956.95 209.868   7
  -6  11  -3 1833.39 192.808   3
   6 -11  -3 2428.45 230.671   5
  -6  11  -2 3354.22 254.993   3
  -6 -11  -2 3124.27 262.053   2
  -6  11  -2 2837.14 256.349   6
  -6  11  -2 3194.48 494.559  11
   6  11  -2 2618.85 432.468  18
  -6  11  -2 2424.07 473.585  16
  -6 -11  -2 3115.49 254.064  14
  -6  11  -2 3068.98 259.039  13
   6  11  -2 2804.13 496.352   4
  -6  11  -2 3493.99 247.119   9
   6  11  -2 3142.40 268.549   7
   6  11  -1 939.644 327.795  18
   6  11  -1 1091.98 316.746   4
  -6  11  -1 1155.71 168.764   6
   6 -11  -1 1362.56 176.224  19
  -6  11  -1 1523.68 145.751   3
  -6 -11  -1 1212.94 158.958   2
  -6  11  -1 754.273 283.636  11
   6 -11  -1 1392.04 162.160  10
  -6 -11  -1 1160.05 148.227  20
   6  11   0 23813.1 1570.24  18
  -6 -11   0 24166.0 1077.74  20
  -6  11   0 22472.5 1591.00  11
  -6 -11   0 19580.0 1074.92   2
   6 -11   0 25003.5 1361.50  15
  -6  11   0 23307.4 1126.47   6
   6 -11   0 24090.1 1047.23  10
   6 -11   0 21848.0 1116.61  19
   6 -11   1 1458.68 183.181  19
   6  11   1 828.042 269.394  18
  -6 -11   1 1458.48 172.244   2
   6 -11   1 1196.48 195.935  15
   6 -11   1 1399.94 120.269  10
  -6  11   1 1218.30 345.590  11
  -6  11   1 1165.87 171.503   6
  -6 -11   1 1723.55 167.793  20
   6 -11   2 2395.29 437.053  17
   6 -11   2 3117.38 191.678  10
  -6  11   2 3170.75 268.389   6
  -6  11   2 2938.45 500.739  11
   6  11   2 2592.22 442.490  18
  -6 -11   2 2922.18 241.220  20
  -6 -11   2 2849.76 245.496   2
  -6 -11   3 2406.16 204.021  20
   6 -11   4 1209.48 91.0108  10
  -6  12  -4 1244.97 126.088   3
   6  12  -4 1090.64 117.047   7
   6  12  -4 1035.04 125.710   8
  -6  12  -3 3975.21 275.023   9
   6  12  -3 3350.75 288.252   8
  -6  12  -3 3434.99 269.141  13
  -6  12  -3 3860.82 275.918   3
   6 -12  -3 3437.61 284.761   5
   6  12  -3 3705.94 283.802   7
   6  12  -2 1620.90 363.998   4
  -6  12  -2 1005.46 146.739   6
  -6  12  -2 1221.42 137.790   9
   6  12  -2 1175.99 160.467   7
  -6  12  -2 920.590 282.542  11
   6  12  -2 1103.88 281.051  18
  -6  12  -2 1204.17 147.469   3
  -6 -12  -2 991.499 150.299   2
   6  12  -1 7085.44 800.971  18
  -6  12  -1 7326.64 393.119   3
  -6 -12  -1 6243.36 433.442   2
   6  12  -1 7580.75 795.195   4
  -6  12  -1 6824.35 456.318   6
  -6 -12  -1 6683.68 412.811  20
  -6  12  -1 6753.01 803.982  11
   6 -12  -1 7710.12 445.608  10
   6 -12  -1 6532.87 451.913  19
   6 -12   0 3368.61 298.038  19
  -6 -12   0 3602.11 289.619   2
  -6  12   0 3655.59 308.000   6
  -6 -12   0 3773.90 275.854  20
   6  12   0 3719.44 550.517  18
   6 -12   0 4017.41 260.910  10
   6 -12   1 6813.74 453.364  19
   6 -12   1 7230.74 366.456  10
  -6  12   1 6927.44 454.081   6
  -6  12   1 7535.97 823.888  11
  -6 -12   1 6222.96 432.804   2
  -6 -12   1 7057.38 415.811  20
   6 -12   2 965.631 283.561  17
   6 -12   2 1291.77 114.034  10
  -6  12   2 1703.41 390.384  11
  -6 -12   2 950.129 145.081   2
  -6 -12   2 1295.52 159.037  20
  -6  12   2 1119.03 166.342   6
  -6 -12   3 4105.02 280.998  20
   6 -12   3 3958.35 227.444  10
  -6 -12   4 948.878 91.6721  20
   6 -12   4 959.462 77.9898  10
  -6  13  -4 26.1056 43.2105   3
   6  13  -4 38.4216 37.4515   7
   6  13  -4 42.0256 41.3995   8
   6  13  -3 618.352 111.414   7
  -6  13  -3 697.370 104.682   9
  -6  13  -3 702.681 114.210   3
   6 -13  -3 629.597 116.616   5
  -6  13  -2-33.6431 86.5471   6
   6  13  -2 77.4992 128.224   4
  -6  13  -2 110.076 60.7383   9
   6  13  -2 96.8603 72.3523   7
  -6  13  -2 214.436 180.637  11
  -6  13  -2 70.3004 60.0949   3
  -6 -13  -2 17.3293 72.1778   2
   6  13  -2-65.4509 108.296  18
   6 -13  -1 5025.96 339.360  10
   6  13  -1 3448.25 550.119  18
  -6  13  -1 3925.39 592.823  16
   6  13  -1 5192.30 330.879   7
  -6  13  -1 3967.70 328.835   6
  -6 -13  -1 4268.59 298.607  20
  -6  13  -1 3013.00 538.116  11
   6  13  -1 4262.86 586.304   4
  -6  13  -1 4046.56 270.152   3
  -6 -13  -1 3949.55 320.793   2
  -6 -13   0 4180.06 328.807   2
  -6  13   0 4487.49 353.866   6
  -6 -13   0 4705.99 313.025  20
  -6  13   0 4803.40 687.891  11
   6  13   0 3111.15 541.169  18
   6 -13   0 4159.87 288.186  10
   6 -13   1 3589.74 470.775  17
  -6 -13   1 4330.15 331.327   2
  -6  13   1 3931.44 331.099   6
  -6  13   1 4529.45 655.737  11
  -6 -13   1 4110.08 296.410  20
   6 -13   1 4151.15 256.514  10
   6  13   1 4808.40 626.310  18
   6 -13   2 133.474 142.589  17
   6 -13   2 94.1767 49.3300  10
  -6 -13   2 48.0922 76.6690   2
  -6  13   2 69.6625 76.3397   6
  -6 -13   2 264.882 93.3236  20
  -6 -13   3 679.426 111.096  20
   6 -13   3 610.308 75.1536  10
  -6 -13   4 77.0743 41.3142  20
   6 -13   4 63.2114 27.4336  10
  -6  14  -4 190.047 50.7208   3
   6  14  -4 130.176 52.1898   8
  -6  14  -3 644.871 96.3853   9
  -6  14  -3 541.022 102.266   3
   6 -14  -3 606.233 107.319   5
   6  14  -3 441.508 88.8663   7
   6  14  -2 12084.7 1076.14   4
   6  14  -2 11420.3 629.675   7
  -6  14  -2 12245.8 654.675   6
  -6 -14  -2 11534.9 652.094   2
  -6  14  -2 12091.5 622.536   3
  -6  14  -2 11979.1 1113.50  16
   6 -14  -1 10613.3 589.259  10
   6  14  -1 8747.94 930.503  18
  -6  14  -1 10796.6 1031.33  16
   6  14  -1 10521.4 569.928   7
  -6  14  -1 10072.6 606.015   6
  -6 -14  -1 10433.4 557.887  20
  -6  14  -1 9378.76 994.470  11
   6  14  -1 9043.76 918.409   4
  -6 -14  -1 10078.3 602.567   2
  -6 -14   0 3041.48 281.889   2
  -6  14   0 2941.78 276.360   6
  -6 -14   0 3076.16 251.209  20
  -6  14   0 2057.17 474.776  11
   6  14   0 2907.73 500.400  18
   6 -14   0 2827.22 232.981  10
  -6 -14   1 10400.5 601.621   2
  -6  14   1 9814.16 597.150   6
  -6  14   1 8991.86 974.360  11
   6 -14   1 9882.03 506.795  10
   6  14   1 10400.0 972.539  18
  -6  14   2 11286.6 629.080   6
  -6 -14   2 11962.4 615.378  20
  -6 -14   2 10876.2 613.069   2
   6 -14   2 11583.5 548.605  10
   6 -14   3 586.489 73.1859  10
  -6 -14   3 487.224 94.7945  20
  -6 -14   3 526.857 102.105   1
   6 -14   4 220.149 37.8355  10
  -6 -14   4 178.692 44.0376  20
  -6  15  -4 1599.85 123.564   3
  -6  15  -3 177.886 55.6588   9
   6  15  -3 277.826 88.8387   8
  -6  15  -3 193.668 68.4545   3
   6 -15  -3 217.219 68.4527   5
   6  15  -2 2890.37 239.804   7
  -6  15  -2 3069.51 260.464   6
  -6 -15  -2 2996.19 259.519   2
  -6  15  -2 3206.59 240.329   3
  -6 -15  -1 624.449 111.561  20
  -6  15  -1 1010.53 162.376   6
   6  15  -1 1275.55 326.172   4
   6  15  -1 394.040 273.276  18
  -6  15  -1 510.743 294.886  11
  -6  15  -1 680.676 283.328  16
  -6 -15  -1 949.578 163.466   2
  -6 -15  -1 742.680 136.704   1
   6 -15  -1 987.460 149.335  10
   6  15   0 647.184 257.349  18
  -6  15   0 504.137 137.717   6
  -6  15   0 553.268 265.268  11
  -6 -15   0 451.198 121.472   2
  -6 -15   0 742.284 125.850  20
   6 -15   0 622.553 113.915  10
  -6  15   1 861.718 157.401   6
   6 -15   1 760.341 108.364  10
  -6  15   1 691.659 321.323  11
  -6 -15   1 911.419 163.668   2
   6  15   1 393.307 227.525  18
  -6 -15   2 3463.81 262.051  20
  -6  15   2 2968.36 263.746   6
  -6 -15   2 3131.66 263.102   2
   6 -15   2 3455.47 221.180  10
   6 -15   3 253.982 54.5077  10
  -6 -15   3 350.843 80.1748  20
  -6 -15   3 234.739 70.8477   1
   6 -15   4 1747.59 136.703  20
  -6 -15   4 1593.89 112.209  20
  -6  16  -3 733.244 90.9605   9
   6  16  -3 884.759 124.136   8
  -6  16  -3 803.784 105.575   3
   6  16  -2-17.3476 70.3086   8
  -6  16  -2 15.6444 65.1452   6
  -6 -16  -2 65.1733 71.3263   2
  -6  16  -2 81.5110 59.9074   3
  -6  16  -1 8184.05 897.146  16
  -6 -16  -1 6746.70 474.871   2
  -6 -16  -1 7811.80 476.912   1
  -6  16  -1 7059.83 479.733   6
  -6 -16  -1 7363.33 429.858  20
  -6  16  -1 6652.36 843.190  11
   6  16  -1 6911.19 816.567  18
   6 -16  -1 7638.50 471.025  10
  -6  16   0 50983.2 2722.87  16
  -6 -16   0 43660.6 2023.03   2
  -6  16   0 43940.4 2039.42   6
  -6 -16   0 45854.7 1970.94  20
  -6  16   0 44226.1 2691.21  11
   6 -16   0 44784.4 1967.82  10
   6  16   0 37485.1 2488.03  18
  -6 -16   1 7391.45 487.197   2
  -6  16   1 7339.78 489.366   6
  -6  16   1 6522.34 830.246  11
  -6 -16   1 7529.98 447.462  20
   6 -16   1 7547.02 418.213  10
   6  16   1 6743.55 812.022  18
  -6 -16   2 27.9331 64.0420  20
  -6 -16   2 104.975 73.0933   2
   6 -16   2 82.0306 49.3331  10
  -6  16   2 79.8556 73.2155   6
   6 -16   3 786.029 85.2390  10
  -6 -16   3 811.833 106.655  20
   6 -16   4 172.036 44.0717  20
  -6  17  -3 402.600 75.6346   3
   6  17  -3 348.052 80.2113   8
   6  17  -2 6209.69 414.985   8
  -6  17  -2 6234.67 401.072   6
   6 -17  -2 6965.61 420.507   5
  -6  17  -2 6667.82 370.867   3
   6 -17  -1 8794.67 519.252  10
  -6  17  -1 8144.74 528.522   6
  -6 -17  -1 8088.83 528.697   2
  -6 -17  -1 9047.75 525.523   1
  -6 -17   0 554.293 111.510  20
   6  17   0 333.331 225.576  18
  -6  17   0 84.2525 140.117  16
  -6  17   0 353.471 116.460   6
   6 -17   0 338.315 96.2645  10
  -6 -17   0 448.922 125.618   1
  -6 -17   0 293.436 108.757   2
  -6  17   0 374.337 219.413  11
  -6  17   1 9181.12 553.459   6
   6 -17   1 8886.53 477.179  10
  -6 -17   1 8259.76 534.021   2
  -6 -17   1 8364.88 492.611  20
  -6  17   2 6252.87 407.032   6
   6 -17   2 6580.65 364.067  10
  -6 -17   2 6822.07 402.970  20
  -6 -17   2 6818.46 441.341   1
   6 -17   3 375.632 77.1300  20
  -6 -17   3 501.473 88.1676  20
   6 -17   3 440.802 65.8434  10
  -6  18  -3 911.498 93.7823   3
   6  18  -3 930.217 115.622   8
   6 -18  -2 912.485 124.613   5
   6  18  -2 708.896 124.068   8
   6 -18  -1 69.2951 87.6965  10
  -6  18  -1 94.8683 81.1980   6
  -6 -18  -1 135.679 82.9419   2
  -6 -18  -1 204.947 90.9602   1
  -6  18   0 1745.74 229.124   6
  -6 -18   0 1700.89 176.901  20
   6 -18   0 1751.06 188.115  10
  -6 -18   0 1670.06 206.974   1
  -6 -18   0 1542.94 201.299   2
   6 -18   1 175.807 70.4068  10
  -6 -18   1 180.900 76.7807  20
  -6  18   1 274.534 102.905   6
  -6 -18   1 174.491 91.0804   2
  -6 -18   1 258.484 106.048   1
   6 -18   2 837.797 103.873  10
  -6 -18   2 932.909 126.699  20
  -6  18   2 680.312 112.054   6
  -6 -18   2 609.800 120.669   1
   6 -18   3 910.360 100.307  20
  -6 -18   3 975.039 108.886  20
   6 -18   3 1016.64 94.1361  10
   6  19  -3 2551.31 183.525   8
   6  19  -2 5119.78 335.334   8
   6 -19  -1 199.787 87.3936  10
  -6  19  -1 213.342 104.921   6
  -6 -19  -1 112.345 81.4319   1
  -6 -19  -1 218.968 97.3032   2
  -6  19   0 30088.4 1447.05   6
  -6 -19   0 30526.9 1371.21  20
   6 -19   0 31498.7 1401.86  10
  -6 -19   0 29671.1 1434.66   2
  -6 -19   0 29345.2 1423.99   1
   6 -19   1 293.405 82.2200  10
  -6 -19   1 196.668 70.2935  20
  -6 -19   1 281.970 103.525   1
  -6 -19   1 237.031 98.9161   2
  -6  19   1 111.435 92.6055   6
   6 -19   2 5852.47 326.516  10
  -6  19   2 5272.13 342.015   6
  -6 -19   2 5641.53 375.170   1
   6 -19   3 2941.33 182.667  10
  -6 -19   3 3225.37 200.137  20
   6  20  -2 23.8601 53.4532   8
   6 -20  -1 3248.60 255.617  10
  -6  20  -1 2681.12 244.490   6
  -6 -20  -1 2632.23 233.665   1
  -6  20   0 14179.2 798.849   6
   6 -20   0 16311.1 779.961  10
  -6 -20   0 14697.2 734.945  20
  -6 -20   0 15291.8 796.276   1
  -6  20   1 3114.27 271.979   6
  -6 -20   1 3142.25 237.749  20
  -6 -20   1 3022.56 268.922   1
   6 -20   1 3613.25 256.355  10
  -6 -20   2-13.5846 53.4958   1
   6 -20   2 9.22188 43.1494  10
  -6 -20   3 827.529 86.0381  20
   6  21  -2 668.404 94.8159   8
   6  21  -1 1897.59 179.980   8
  -6  21  -1 1976.24 192.346   6
  -6 -21  -1 1829.25 178.551   1
   6 -21  -1 2034.20 192.051  10
  -6 -21   0 48.4943 67.3189   1
   6 -21   0 28.5177 60.9287  10
  -6 -21   0 30.7237 47.9497  20
  -6  21   0 86.5200 75.7561   6
  -6  21   1 1617.04 182.811   6
  -6 -21   1 1692.24 187.017   1
  -6 -21   1 1858.84 164.835  20
   6 -21   1 2107.53 183.961  10
  -6 -21   2 650.970 105.952   1
  -6 -21   2 624.359 90.4044  20
   6 -21   2 592.557 88.0888  10
  -6 -21   3 1337.93 99.3530  20
   6  22  -2 711.552 87.3490   9
  -6  22  -1 780.064 112.892   6
   6  22  -1 783.369 104.265   8
   6 -22   0 349.284 90.0091  10
  -6  22   0 533.670 108.482   6
  -6 -22   0 471.423 96.1857   1
  -6  22   1 627.318 113.639   6
  -6 -22   1 906.111 126.479   1
   6 -22   1 884.878 113.254  10
  -6 -22   1 796.902 100.076  20
   6 -22   2 807.486 92.4509  10
  -6 -22   2 844.660 104.870   1
  -6 -22   2 752.016 89.1651  20
  -6  23  -1 315.707 71.9507   6
  -6  23   0-26.0030 49.6883   6
  -6 -23   0-36.3830 57.9306   1
  -6 -23   1 277.793 78.5394   1
  -6 -23   1 523.594 70.7541  20
  -6  23   1 368.611 84.1459   6
   6 -23   1 528.837 81.7858  10
  -6 -23   2 361.640 54.5637  20
  -6  24   0-10.6240 45.3809   6
  -7   0  -5-14.8263 26.2878  14
  -7   0  -4-31.8729 69.7514  13
  -7   0  -4-15.1114 64.5465  14
   7   0  -4 44.1491 62.8591   7
   7   0  -3 19.3665 64.0901   7
  -7   0  -3 20.3147 80.0106  14
   7   0  -3 65.8002 125.699   4
   7   0  -3 55.7384 79.3710   5
   7   0  -2-81.5208 77.8773   5
  -7   0  -2-45.5528 89.4141   6
   7   0  -2 18.3016 67.7186   7
   7   0  -1 237.725 170.291  15
  -7   0  -1-32.8145 92.7128   6
   7   0  -1-141.305 213.393  18
   7   0   0 36.2972 104.149  15
  -7   0   0 213.202 91.5018   6
   7   0   0 139.532 176.383  18
   7   0   1-47.9895 91.6832  15
  -7   0   1-16.5320 82.0607   6
   7   0   2-148.794 122.327  19
  -7   0   2-30.7119 97.3053   6
   7   0   2 149.296 100.847  15
   7   0   3 53.2641 91.7372  15
  -7   1  -5 389.735 53.1412  14
  -7  -1  -4 580.114 116.566  13
  -7   1  -4 571.397 116.515  14
   7   1  -4 692.382 117.509   7
   7  -1  -4 554.891 107.130   7
   7   1  -3 294.685 103.383   7
   7  -1  -3 265.961 100.011   7
   7  -1  -3 253.209 160.355   4
   7   1  -3 204.096 172.280   4
   7  -1  -3 398.687 116.647   5
   7   1  -3 327.074 98.8134   5
  -7   1  -3 182.460 93.5373  14
  -7   1  -3 292.831 109.994  13
  -7  -1  -3 206.066 92.9933  13
  -7   1  -3 337.680 90.4864   3
  -7   1  -2 32309.4 1408.16   3
  -7  -1  -2 30044.4 1414.16   6
  -7   1  -2 29667.5 1413.23   6
   7   1  -2 32062.2 1439.26  19
   7  -1  -2 31461.0 1438.26  19
   7  -1  -2 31391.2 1901.54  18
   7   1  -2 29879.3 1866.30  18
   7  -1  -2 29838.3 1432.95   5
   7   1  -2 29604.8 1419.59   5
   7   1  -2 32079.2 1461.96   7
   7   1  -2 31701.3 1394.02   8
   7  -1  -2 31264.6 1453.02   7
  -7   1  -1 2294.93 222.148   6
  -7  -1  -1 1921.04 207.093   6
   7  -1  -1 2055.57 421.486  18
   7   1  -1 2038.92 418.227  18
   7  -1  -1 2489.43 238.235  19
   7   1  -1 2851.36 422.705  15
   7   1   0 17391.4 1011.42  15
   7  -1   0 16238.6 1234.80  18
   7   1   0 16016.5 1224.19  18
  -7   1   0 15886.0 808.148   6
  -7  -1   0 14731.4 798.526   6
  -7  -1   1 2467.25 191.785  20
  -7   1   1 2374.03 230.813   6
  -7  -1   1 2142.44 219.796   6
   7  -1   1 2246.18 235.985  19
   7   1   1 2515.05 268.271  15
   7  -1   1 2695.66 481.557  18
   7   1   1 2606.71 463.491  18
  -7   1   2 31800.2 1413.41   6
  -7  -1   2 31103.1 1403.71   6
   7   1   2 30100.4 1500.65  15
   7  -1   2 28437.9 1839.67  18
   7   1   2 28934.8 1847.93  18
   7   1   2 30993.3 1423.52  19
   7  -1   2 29412.9 1409.91  19
   7   1   3 505.529 142.954  15
  -7  -2  -5 358.696 49.6161  14
  -7   2  -5 418.787 51.7114  14
  -7   2  -4 320.448 93.7672  13
  -7  -2  -4 397.497 95.3029  13
  -7   2  -4 281.688 90.2655  14
   7   2  -4 273.522 85.3772   7
   7  -2  -4 190.687 73.3063   7
  -7   2  -3 10566.0 656.375  14
  -7   2  -3 12816.9 694.290  13
  -7  -2  -3 11255.1 668.207  13
   7  -2  -3 7975.31 848.145   4
   7   2  -3 9932.56 961.196   4
   7  -2  -3 13731.9 692.718   5
   7   2  -3 12549.1 619.178   8
   7   2  -3 11292.2 663.699   7
   7  -2  -3 12191.4 668.641   7
  -7   2  -2 28368.4 1282.10   3
  -7  -2  -2 28149.9 1295.40   6
  -7   2  -2 27401.9 1293.92   6
   7  -2  -2 27190.9 1746.87  18
   7   2  -2 25856.5 1713.23  18
   7   2  -2 28903.0 1312.59  19
   7  -2  -2 26378.0 1299.75  19
   7  -2  -2 27983.8 1315.89   5
   7   2  -2 27387.6 1296.96   5
   7   2  -2 28640.5 1337.04   7
   7  -2  -2 28519.3 1323.51   7
   7   2  -1 5333.93 594.320  15
  -7  -2  -1 4681.62 349.333   6
  -7   2  -1 4873.06 356.195   6
   7  -2  -1 4717.31 629.753  18
   7   2  -1 5117.64 633.306  18
   7   2  -1 5446.97 333.682   5
   7  -2  -1 5412.58 378.359  19
   7   2   0 21104.0 1187.71  15
  -7   2   0 19305.0 990.389   6
  -7  -2   0 20958.5 1002.20   6
  -7  -2   0 19586.8 941.827  20
  -7   2   0 19213.8 1389.70  11
   7  -2   0 20366.0 1459.63  18
   7   2   0 21714.3 1459.45  18
   7  -2   0 21336.4 1020.86  19
  -7  -2   1 4693.91 300.115  20
   7  -2   1 4834.23 645.120  18
   7   2   1 4250.23 608.863  18
   7   2   1 4629.16 388.743  15
   7  -2   1 5553.84 378.837  19
  -7  -2   1 4883.53 350.386   6
  -7   2   1 5200.05 357.982   6
   7  -2   2 23699.6 1654.04  18
   7   2   2 27355.7 1739.86  18
  -7  -2   2 25814.4 1260.26   6
  -7   2   2 26804.9 1274.92   6
   7   2   2 30030.1 1307.11  19
   7  -2   2 27101.3 1280.13  19
   7   2   2 28521.3 1377.40  15
   7   2   3 12260.9 753.701  15
   7  -2   3 12257.1 757.649  15
  -7   3  -5 388.880 48.0381  14
  -7  -3  -5 364.944 46.8216  14
   7  -3  -4 8412.24 458.974   7
  -7  -3  -4 7625.89 463.205  14
  -7   3  -4 7737.74 466.787  14
  -7   3  -4 8389.20 482.548  13
  -7  -3  -4 7751.23 464.898  13
   7  -3  -3 532.203 124.274   5
   7   3  -3 284.864 180.525   4
  -7  -3  -3 382.717 109.761  14
  -7   3  -3 199.258 94.3189  14
  -7   3  -3 520.469 134.147  13
  -7  -3  -3 340.801 110.913  13
   7   3  -3 331.047 85.9359   8
   7  -3  -3 359.451 99.6359   7
   7  -3  -2 16542.0 825.095   5
   7   3  -2 15543.7 791.544   5
  -7   3  -2 15631.1 775.086   3
   7  -3  -2 13908.2 1153.05  18
   7   3  -2 16081.3 1206.88  18
  -7  -3  -2 15540.7 789.442   6
  -7   3  -2 14690.1 783.703   6
   7  -3  -2 16506.3 815.221   7
   7  -3  -2 14800.6 795.376  19
   7   3  -1 1167.74 138.084   5
  -7   3  -1 957.973 146.474   6
  -7  -3  -1 967.193 145.734   6
   7  -3  -1 1071.60 270.186  15
   7   3  -1 1127.66 286.712  15
  -7   3  -1 1108.85 130.785   3
   7  -3  -1 1081.84 318.619  18
   7   3  -1 1255.81 322.484  18
  -7   3  -1 1034.93 290.482  11
   7  -3  -1 1092.50 161.453  19
   7  -3   0 2387.68 322.180  15
   7   3   0 2296.69 310.158  15
  -7  -3   0 2223.70 191.448  20
  -7   3   0 2467.88 231.235   6
  -7  -3   0 2189.07 220.474   6
   7  -3   0 2585.53 464.338  18
   7   3   0 1920.92 398.552  18
  -7   3   0 1928.96 400.130  11
   7  -3   0 2464.82 236.467  19
  -7   3   1 861.588 146.641   6
  -7  -3   1 1159.21 159.665   6
   7   3   1 1083.01 179.150  15
   7  -3   1 1327.24 195.827  15
  -7  -3   1 1195.82 130.244  20
   7  -3   1 736.530 284.876  18
   7   3   1 998.723 284.423  18
  -7   3   1 907.790 286.435  11
   7  -3   1 1266.17 171.737  19
  -7  -3   2 13939.7 744.595   6
  -7   3   2 15459.6 772.296   6
   7   3   2 15237.7 846.725  15
   7  -3   2 15184.0 850.934  15
   7  -3   2 14608.2 765.433  19
   7  -3   2 13576.4 1102.25  18
   7   3   2 13725.3 1137.61  18
   7   3   3 583.494 147.236  15
   7  -3   3 527.245 146.367  15
   7  -4  -4 2676.68 210.165   7
  -7  -4  -4 2435.40 215.156  14
  -7   4  -4 2404.73 214.151  14
  -7   4  -4 2695.71 232.467  13
  -7  -4  -4 2387.23 213.480  13
   7   4  -3 6261.30 395.598   8
  -7  -4  -3 5799.45 417.529  14
  -7   4  -3 6017.45 423.457  14
  -7   4  -3 6589.59 442.165  13
  -7  -4  -3 6002.31 424.171  13
   7  -4  -3 5897.24 403.703   7
   7  -4  -3 6585.87 435.365   5
   7   4  -3 4905.46 649.074   4
   7  -4  -2 12742.0 673.533   5
  -7  -4  -2 12022.1 638.589   6
   7   4  -2 11266.8 629.827   5
  -7   4  -2 11779.9 620.360   3
   7  -4  -2 11592.4 990.365  18
   7   4  -2 11317.0 978.859  18
  -7   4  -2 12326.0 645.692   6
   7  -4  -2 11422.7 640.862  19
   7   4  -2 10291.8 650.690   7
   7  -4  -2 12284.0 650.110   7
   7  -4  -1 4154.51 581.578  18
   7   4  -1 4410.18 583.954  18
   7   4  -1 4194.84 286.416   5
   7  -4  -1 3966.73 518.298  15
   7   4  -1 4877.18 569.355  15
  -7   4  -1 4134.78 277.979   3
  -7   4  -1 3163.05 507.879  11
   7  -4  -1 5014.38 348.333  19
  -7  -4  -1 3698.13 299.248   6
  -7   4  -1 4095.09 313.282   6
   7  -4   0 3773.49 413.165  15
   7   4   0 3867.02 412.521  15
   7  -4   0 4112.25 318.949  19
  -7  -4   0 3729.18 295.437   6
  -7   4   0 4034.24 307.070   6
   7  -4   0 3124.88 510.585  18
   7   4   0 3757.04 541.114  18
  -7   4   0 3007.85 493.302  11
  -7  -4   0 4198.78 277.169  20
  -7  -4   1 4364.99 278.479  20
  -7  -4   1 4199.08 313.936   6
  -7   4   1 3501.28 297.285   6
   7  -4   1 4286.59 329.804  19
   7  -4   1 3748.21 348.464  15
   7   4   1 4076.87 355.280  15
  -7   4   1 3908.45 566.682  11
   7  -4   1 3486.10 540.639  18
   7   4   1 4048.93 574.539  18
   7   4   2 11516.6 704.150  15
   7  -4   2 11705.5 714.246  15
  -7  -4   2 12200.3 594.796  20
  -7   4   2 12136.8 647.093   6
  -7  -4   2 11945.3 630.536   6
   7  -4   2 10506.6 941.949  18
   7   4   2 9798.91 943.932  18
   7  -4   2 10646.9 625.839  19
   7   4   3 6994.18 501.998  15
   7  -4   3 5584.41 464.313  15
   7   5  -4 2046.05 197.307   7
  -7   5  -4 2088.80 201.373  13
  -7  -5  -4 2020.12 186.929  13
  -7  -5  -4 2073.32 190.227  14
  -7   5  -4 1692.29 175.968  14
  -7   5  -3 357.158 95.9857   3
  -7  -5  -3 275.590 108.569  14
  -7   5  -3 342.891 114.160  14
  -7   5  -3 221.889 95.0296  13
  -7  -5  -3 192.428 82.9333  13
   7   5  -3 292.161 171.236   4
   7  -5  -3 303.198 104.551   5
   7   5  -3 272.761 90.0373   8
   7   5  -3 299.657 103.343   7
   7  -5  -3 258.679 82.4540   7
   7   5  -2 1682.80 206.171   7
   7  -5  -2 2096.20 209.501   7
  -7   5  -2 2165.77 207.143   6
  -7   5  -2 2168.37 199.167   3
   7  -5  -2 1850.58 202.324  19
  -7  -5  -2 2029.57 205.905   6
   7   5  -2 2336.91 215.763   5
   7   5  -2 1828.46 378.025  18
  -7   5  -1 4964.14 316.413   3
   7  -5  -1 5163.10 609.199  15
   7   5  -1 4897.17 579.505  15
  -7  -5  -1 4655.31 348.528   6
  -7   5  -1 5387.50 369.518   6
   7  -5  -1 4939.39 642.744  18
   7   5  -1 4865.51 628.549  18
   7  -5  -1 5149.61 371.999  19
  -7   5  -1 5745.07 685.117  11
   7  -5   0 7579.80 660.040  15
   7   5   0 8215.93 662.704  15
  -7  -5   0 9044.95 528.316   6
  -7   5   0 8960.36 533.537   6
   7  -5   0 10166.1 934.700  18
   7   5   0 9485.09 877.204  18
  -7   5   0 9583.16 901.256  11
   7  -5   0 9579.55 551.292  19
  -7  -5   0 8922.57 493.231  20
  -7  -5   1 4859.94 304.190  20
  -7   5   1 4555.63 606.569  11
  -7   5   1 4665.36 339.967   6
  -7  -5   1 4502.87 332.675   6
   7   5   1 4270.29 378.846  15
   7  -5   1 3597.38 360.917  15
   7  -5   1 4486.90 613.044  18
   7   5   1 4250.77 579.840  18
   7  -5   1 5476.86 372.988  19
   7  -5   2 1865.14 200.630  19
  -7  -5   2 1875.85 178.537  20
  -7  -5   2 1970.13 200.329   6
   7   5   2 2004.30 409.443  18
   7   5   2 2175.94 251.611  15
   7  -5   2 1945.38 245.381  15
  -7   5   2 2213.38 219.191   6
   7   5   3 416.081 122.607  15
   7  -5   3 334.296 116.179  15
  -7   6  -4 631.996 114.287  13
  -7  -6  -4 859.388 115.912  13
  -7  -6  -4 650.425 108.872  14
  -7   6  -4 932.224 121.566  14
   7   6  -4 838.733 122.543   7
  -7   6  -4 837.624 109.622   3
  -7   6  -3 59.5515 68.5147   3
   7   6  -3 158.681 91.0959   7
   7  -6  -3 133.043 60.2661   7
  -7  -6  -3 211.142 108.661  14
  -7   6  -3 117.553 88.0185  13
  -7   6  -3 274.338 99.0357  14
  -7  -6  -3 317.287 97.8610  13
   7   6  -3 216.059 91.4278   8
   7   6  -2 9829.45 921.937  18
  -7   6  -2 10563.0 974.800  16
  -7  -6  -2 11795.1 617.309   6
  -7   6  -2 10429.2 602.042   6
   7  -6  -2 10367.9 608.151  19
  -7   6  -2 11297.3 597.725   3
   7   6  -2 10902.7 638.595   7
   7  -6  -2 11385.8 602.147   7
  -7   6  -1 27864.6 1192.23   3
   7  -6  -1 26767.1 1635.63  15
   7   6  -1 25812.4 1589.48  15
  -7  -6  -1 26745.2 1246.64   6
  -7   6  -1 26296.6 1253.19   6
   7  -6  -1 27221.3 1267.67  19
   7  -6  -1 23906.3 1168.08  10
  -7   6  -1 28819.3 1779.78  11
   7  -6  -1 27544.7 1753.23  18
   7   6  -1 21580.0 1623.38  18
  -7   6   0 688.294 130.104   6
  -7  -6   0 636.708 120.450   6
   7  -6   0 540.031 165.808  15
   7   6   0 793.440 191.375  15
   7  -6   0 747.426 286.825  18
   7   6   0 844.171 278.345  18
  -7   6   0 587.851 223.578  11
  -7  -6   0 655.260 109.598  20
   7  -6   0 713.823 138.128  19
  -7  -6   1 26866.4 1219.12  20
  -7   6   1 26568.2 1751.63  11
   7   6   1 24104.3 1330.13  15
   7  -6   1 26381.3 1362.60  15
   7  -6   1 27174.9 1295.03  19
  -7  -6   1 27083.4 1271.06   6
  -7   6   1 27424.5 1279.01   6
   7  -6   1 25829.6 1744.27  18
   7   6   1 30519.6 1796.66  18
   7   6   2 9601.33 931.552  18
   7   6   2 11876.0 692.929  15
   7  -6   2 11361.8 694.853  15
  -7  -6   2 10698.0 568.851  20
  -7  -6   2 10347.5 593.498   6
  -7   6   2 11821.1 625.695   6
   7  -6   2 10239.7 596.499  19
  -7   7  -4 669.375 108.714  13
  -7  -7  -4 525.945 91.7218  14
  -7   7  -4 666.551 99.0495  14
   7   7  -4 740.916 115.078   7
  -7   7  -3 177.053 79.8559   3
   7   7  -3 214.067 93.0543   7
  -7   7  -3 37.6936 78.6047  13
  -7  -7  -3 92.4582 79.1251  14
  -7   7  -3 138.664 81.2389  14
  -7  -7  -3 71.7833 64.3059  13
   7   7  -3 137.009 71.4553   8
  -7   7  -2 3013.66 492.449  16
   7  -7  -2 2281.80 228.442  19
  -7   7  -2 2298.48 211.861   3
   7   7  -2 1772.53 378.371  18
  -7   7  -2 2280.31 221.014   6
   7  -7  -2 2494.22 214.790   7
  -7   7  -2 2535.77 435.257  11
   7   7  -2 2960.84 262.542   7
   7  -7  -1 2784.81 270.240  19
   7  -7  -1 3143.15 240.471   7
   7  -7  -1 2880.84 447.466  15
   7   7  -1 3334.39 461.822  15
  -7   7  -1 3093.64 229.414   3
   7  -7  -1 2394.33 457.408  18
   7   7  -1 2627.49 457.744  18
   7  -7  -1 3087.81 232.262  10
  -7   7  -1 2862.51 487.586  11
  -7  -7  -1 3089.52 267.978   6
  -7   7  -1 3376.10 278.561   6
  -7   7   0-36.2955 77.5154   6
  -7  -7   0-17.6786 60.8794   6
   7  -7   0-43.7433 110.538  15
   7   7   0-81.7534 123.460  15
  -7  -7   0-13.5837 60.8527  20
   7  -7   0 134.051 85.7897  19
  -7   7   0-75.7153 144.632  11
   7  -7   0 47.1522 45.0354  10
   7  -7   0 75.5160 102.001  18
   7   7   0 71.4631 96.5266  18
   7  -7   1 1887.81 428.844  18
   7   7   1 3223.71 505.661  18
  -7  -7   1 2962.58 259.171   6
  -7   7   1 2735.58 493.982  11
   7  -7   1 2643.21 175.150  10
  -7  -7   1 3059.24 230.946  20
  -7   7   1 2820.77 261.049   6
   7  -7   1 2465.18 255.988  19
   7  -7   1 2860.89 309.640  15
   7   7   1 2675.18 296.453  15
   7   7   2 2572.62 275.964  15
   7  -7   2 2501.79 279.650  15
   7  -7   2 2572.22 237.277  19
  -7   7   2 2900.73 254.528   6
  -7   7   2 2957.54 490.153  11
  -7  -7   2 2565.68 218.046  20
   7   7   2 1801.41 382.879  18
  -7  -7   3 117.866 57.1790  20
   7   8  -4 641.067 102.986   7
   7   8  -4 523.189 88.9065   8
  -7   8  -4 686.580 106.006  13
  -7  -8  -4 484.441 85.4389  14
  -7   8  -4 548.818 87.3081  14
  -7   8  -3 735.824 138.579  13
  -7  -8  -3 980.237 147.161  14
  -7   8  -3 760.367 132.835  14
  -7  -8  -3 609.781 116.267  13
   7   8  -3 490.925 119.804   7
  -7   8  -3 598.494 110.281   3
   7   8  -3 680.776 127.512   8
   7  -8  -3 530.917 120.206   5
   7   8  -2 526.262 218.528  18
  -7   8  -2 546.172 247.936  16
  -7  -8  -2 421.824 95.2880   2
  -7   8  -2 533.626 105.829   3
  -7   8  -2 725.882 132.316  13
   7  -8  -2 344.111 97.8051  19
  -7   8  -2 753.002 130.334   6
   7   8  -2 296.132 188.103   4
   7   8  -2 354.964 106.684   7
  -7   8  -2 699.785 250.847  11
   7   8  -1 893.095 271.249  18
  -7  -8  -1 1485.26 188.826   6
  -7   8  -1 1017.79 161.101   6
   7  -8  -1 2020.50 364.398  15
   7   8  -1 1089.85 260.475  15
   7  -8  -1 1424.91 182.817  19
  -7   8  -1 1449.24 148.622   3
   7  -8  -1 1332.16 150.844  10
  -7   8  -1 1470.54 366.038  11
   7  -8   0 4345.86 634.745  18
   7   8   0 5178.35 671.434  18
  -7  -8   0 5807.03 395.791   6
   7  -8   0 6507.48 598.314  15
   7   8   0 4713.43 510.070  15
  -7   8   0 5714.59 403.039   6
  -7   8   0 5794.41 745.855  11
   7  -8   0 5927.80 409.192  19
  -7  -8   0 5652.28 362.198  20
   7  -8   0 5953.17 334.325  10
   7  -8   1 1397.99 186.635  19
   7  -8   1 1521.85 235.101  15
   7   8   1 1650.24 228.673  15
   7   8   1 1300.39 335.947  18
  -7  -8   1 1602.25 187.682   6
  -7   8   1 1193.73 174.161   6
  -7   8   1 1327.10 346.552  11
   7  -8   1 1427.02 121.126  10
  -7  -8   1 1470.91 163.643  20
   7   8   2 483.979 229.481  18
  -7   8   2 411.327 108.220   6
   7   8   2 499.405 129.722  15
   7  -8   2 469.188 132.994  15
  -7  -8   2 294.522 83.4992   2
   7  -8   2 374.729 98.8782  19
  -7  -8   2 562.936 108.089  20
   7  -8   2 528.268 66.5521  10
  -7   8   2 600.008 238.282  11
  -7  -8   3 719.802 102.845  20
  -7   9  -4 906.734 115.144  13
   7   9  -4 1085.43 125.870   7
   7   9  -4 1111.34 120.482   8
  -7   9  -4 978.633 103.746  14
  -7   9  -3 690.764 127.871  13
  -7  -9  -3 839.919 132.191  14
  -7   9  -3 637.259 115.051  14
  -7  -9  -3 621.544 111.751  13
   7   9  -3 812.477 137.675   7
  -7   9  -3 826.523 122.796   3
   7   9  -3 597.612 120.931   8
   7  -9  -3 705.340 133.123   5
   7   9  -2 1119.34 292.800  18
  -7   9  -2 1445.43 355.260  16
  -7   9  -2 1360.55 158.844   3
  -7  -9  -2 1156.32 153.682   2
  -7   9  -2 1383.67 173.066  13
  -7   9  -2 1275.02 321.522  11
  -7   9  -2 1282.23 170.019   6
   7   9  -2 1131.33 301.489   4
   7   9  -2 1448.86 184.392   7
   7  -9  -2 1187.56 165.954  19
   7  -9  -1 2395.28 256.449  19
  -7  -9  -1 2878.10 265.817   6
   7  -9  -1 2873.46 433.957  15
   7   9  -1 3073.91 415.617  15
  -7   9  -1 2505.80 253.094   6
   7  -9  -1 2661.13 223.689  10
  -7   9  -1 3659.79 573.910  11
   7   9  -1 2662.20 483.168  18
  -7   9  -1 2689.74 208.824   3
   7   9   0 74.4956 160.625  18
  -7   9   0 561.958 126.105   6
  -7  -9   0 586.490 129.668   6
   7  -9   0 634.667 193.520  15
   7   9   0 434.839 156.960  15
  -7   9   0 568.284 269.508  11
   7  -9   0 558.988 132.574  19
  -7  -9   0 654.581 115.011  20
   7  -9   0 624.619 100.091  10
   7   9   1 2999.99 491.138  18
  -7  -9   1 2775.21 258.292   6
   7   9   1 2548.58 307.903  15
   7  -9   1 2202.28 294.238  15
  -7   9   1 2327.54 453.417  11
   7  -9   1 2527.55 180.530  10
  -7   9   1 2985.51 265.471   6
  -7  -9   1 3047.66 238.401  20
   7  -9   1 2691.61 266.044  19
  -7   9   2 1563.65 188.767   6
   7   9   2 1427.17 204.480  15
   7  -9   2 1253.23 192.681  15
  -7  -9   2 1415.39 161.658  20
   7  -9   2 1171.51 159.326  19
  -7  -9   2 986.698 139.436   2
  -7   9   2 1437.70 350.793  11
   7  -9   2 1535.21 116.972  10
   7  -9   3 702.989 73.5047  10
  -7  -9   3 642.867 101.372  20
  -7  10  -4 17.6786 41.3592   3
   7  10  -4-9.55330 48.2816   8
   7  10  -4-10.0889 40.8817   7
  -7  10  -3 732.733 125.348  13
  -7 -10  -3 714.261 114.645  14
  -7  10  -3 843.285 119.663  14
   7  10  -3 662.515 128.019   7
  -7  10  -3 798.161 120.435   3
   7  10  -3 680.720 128.142   8
   7 -10  -3 620.593 125.496   5
   7  10  -2 854.631 276.180  18
  -7  10  -2 1309.02 359.990  16
   7  10  -2 729.582 136.408   7
  -7 -10  -2 884.639 142.748  14
  -7  10  -2 1184.72 159.911  13
  -7  10  -2 897.342 142.112   6
   7  10  -2 838.681 284.448   4
  -7 -10  -2 1001.02 142.420   2
  -7  10  -2 1017.67 137.786   3
  -7  10  -2 499.958 218.866  11
   7  10  -1 310.108 212.550  18
  -7  10  -1 973.938 156.539   6
   7 -10  -1 917.655 247.645  15
  -7  10  -1 951.704 118.157   3
  -7  10  -1 899.681 304.711  11
   7 -10  -1 1001.71 161.901  19
   7 -10  -1 921.473 133.559  10
   7 -10   0 1714.00 314.171  15
   7  10   0 1732.77 298.006  15
   7 -10   0 1971.18 228.711  19
  -7  10   0 1847.25 216.324   6
   7 -10   0 1922.63 172.973  10
  -7  10   0 2442.91 482.219  11
   7  10   0 2360.76 460.754  18
   7  10   1 593.187 238.280  18
  -7  10   1 921.380 150.475   6
   7 -10   1 773.735 191.276  15
   7 -10   1 1099.72 112.177  10
  -7  10   1 1073.02 345.963  11
   7 -10   1 883.747 151.500  19
  -7 -10   1 1248.03 152.068  20
   7 -10   2 910.984 175.289  15
  -7  10   2 1061.35 159.500   6
  -7 -10   2 608.657 118.282   2
  -7 -10   2 1234.79 152.585  20
   7 -10   2 1100.24 101.528  10
  -7 -10   3 918.644 118.014  20
   7 -10   3 801.467 80.1681  10
  -7  11  -4 32.2186 45.5152   3
   7  11  -4-8.57398 40.9481   7
   7  11  -4 35.8130 45.2518   8
   7  11  -3 494.717 108.903   8
  -7  11  -3 534.275 100.010  13
  -7  11  -3 563.835 103.148   3
   7 -11  -3 395.678 102.146   5
   7  11  -3 660.115 121.001   7
   7  11  -2 13971.0 1190.30   4
   7  11  -2 12130.8 1075.01  18
  -7  11  -2 12827.8 1196.87  16
  -7 -11  -2 15651.1 772.214  14
  -7  11  -2 15068.8 774.839  13
  -7  11  -2 14684.4 777.465   6
  -7  11  -2 16241.0 762.266   3
  -7 -11  -2 15455.3 785.168   2
  -7  11  -2 14444.6 1181.08  11
   7  11  -2 14118.7 780.164   7
   7  11  -1 2078.65 413.122   4
   7 -11  -1 2299.05 246.964  19
  -7  11  -1 2246.79 245.521   6
  -7  11  -1 2845.08 206.271   3
  -7 -11  -1 2228.00 228.441   2
  -7  11  -1 2177.58 456.241  11
   7  11  -1 2678.04 497.482  18
   7 -11  -1 2564.72 226.959  10
   7  11   0 8097.79 853.984  18
  -7 -11   0 5941.19 446.976   2
   7 -11   0 8680.58 728.366  15
  -7  11   0 8481.55 516.080   6
   7 -11   0 7488.45 497.784  19
   7 -11   0 8298.04 442.181  10
  -7  11   0 7326.41 863.472  11
  -7 -11   1 2399.68 215.434  20
  -7  11   1 2875.49 518.944  11
  -7 -11   1 2245.04 226.381   2
  -7  11   1 2448.14 245.913   6
   7 -11   1 2107.62 237.995  19
   7 -11   1 2274.71 173.868  10
  -7 -11   2 14634.7 765.007   2
   7 -11   2 14774.3 1186.60  17
  -7  11   2 15591.7 794.446   6
   7 -11   2 14497.2 686.485  10
  -7 -11   2 15892.6 771.447  20
  -7 -11   3 607.519 97.9318  20
   7 -11   3 507.627 65.0163  10
  -7  12  -4 966.082 99.5469   3
   7  12  -4 1219.45 114.668   8
  -7  12  -3 1138.33 134.302  13
   7  12  -3 1064.42 154.332   8
  -7  12  -3 1204.76 138.354   3
   7 -12  -3 1263.83 160.811   5
   7  12  -3 966.727 135.171   7
   7  12  -2 2347.06 229.872   7
  -7  12  -2 2485.99 234.629   6
  -7 -12  -2 2459.68 236.156   2
  -7  12  -2 2642.59 217.289   3
   7  12  -1 3819.60 583.399  18
   7  12  -1 2492.83 485.880   4
  -7  12  -1 4146.94 330.544   6
  -7  12  -1 3929.43 612.738  11
   7 -12  -1 3466.97 310.688  19
   7 -12  -1 4478.07 309.286  10
  -7  12  -1 3878.57 255.849   3
  -7 -12  -1 3133.34 284.879   2
   7  12   0 79.3862 152.331  18
  -7 -12   0 399.388 106.454   2
  -7  12   0 514.736 127.099   6
  -7  12   0 360.690 228.320  11
   7 -12   0 486.439 100.708  10
   7 -12   0 333.644 110.040  19
   7 -12   1 3745.61 317.375  19
   7 -12   1 3612.59 241.901  10
  -7  12   1 3837.38 316.851   6
  -7 -12   1 4071.56 292.075  20
  -7  12   1 3707.41 589.251  11
   7  12   1 3049.91 520.559  18
  -7 -12   1 3223.12 289.043   2
  -7  12   2 2803.56 247.168   6
   7 -12   2 2686.62 461.631  17
  -7 -12   2 2619.32 226.107  20
   7 -12   2 2461.28 173.045  10
  -7 -12   2 1961.31 205.989   2
  -7 -12   3 1209.96 133.326  20
   7 -12   3 1059.00 95.4527  10
   7  13  -3 537.464 97.1524   7
   7  13  -3 836.448 127.912   8
   7 -13  -3 553.352 106.934   5
  -7  13  -3 596.247 98.0196   3
  -7 -13  -2 4339.38 323.496   2
  -7  13  -2 4526.38 295.217   3
  -7  13  -2 4204.62 316.514   6
   7  13  -2 3911.65 303.598   7
   7 -13  -1 1742.30 191.930  10
   7  13  -1 1196.74 347.228  18
  -7  13  -1 1200.74 344.254  16
   7  13  -1 1672.40 188.283   7
  -7  13  -1 1640.45 401.048  11
  -7 -13  -1 1617.42 202.394   2
  -7  13  -1 1712.77 213.065   6
   7  13  -1 2332.85 436.361   4
   7 -13   0 2956.26 288.126  19
  -7 -13   0 2714.22 269.067   2
  -7  13   0 3317.30 301.357   6
  -7 -13   0 3942.40 284.396  20
  -7  13   0 4073.89 638.636  11
   7 -13   0 3329.34 251.931  10
   7  13   0 2337.95 460.984  18
  -7 -13   1 1693.99 209.244   2
  -7  13   1 2041.87 226.771   6
  -7 -13   1 1790.26 190.306  20
  -7  13   1 2009.52 447.466  11
   7 -13   1 1686.16 157.613  10
   7  13   1 2082.29 416.466  18
  -7 -13   2 5158.34 332.631  20
  -7 -13   2 4395.86 320.332   2
  -7  13   2 4272.46 327.227   6
   7 -13   2 4532.43 268.688  10
   7 -13   3 581.476 69.3467  10
  -7 -13   3 593.041 94.0492  20
   7  14  -3 63.2370 47.2734   7
   7  14  -3 85.5295 65.3369   8
   7 -14  -3 64.9061 54.0943   5
  -7  14  -3 30.3109 50.1978   3
  -7 -14  -2 1662.74 188.477   2
  -7  14  -2 1779.57 165.694   3
   7  14  -2 1550.83 173.900   7
  -7  14  -2 1942.03 194.290   6
   7 -14  -1 11855.3 638.807  10
   7  14  -1 9583.42 999.732  18
  -7  14  -1 13367.6 1170.56  16
   7  14  -1 12350.6 634.903   7
   7  14  -1 11362.9 1033.70   4
  -7  14  -1 11272.3 667.745   6
  -7  14  -1 8992.33 1006.70  11
  -7 -14  -1 11223.1 661.300   2
  -7 -14   0 1435.12 198.687   2
  -7  14   0 1825.99 223.061   6
   7 -14   0 1790.45 180.844  10
  -7  14   0 1317.65 365.184  11
   7  14   0 1302.13 386.100  18
  -7 -14   0 1455.39 176.090  20
  -7 -14   1 12470.6 647.252  20
  -7  14   1 12097.8 1156.65  11
   7 -14   1 11735.8 597.380  10
   7  14   1 11649.1 1074.46  18
  -7  14   1 12188.0 690.025   6
  -7 -14   1 11197.7 669.483   2
  -7 -14   2 2120.64 195.491  20
   7 -14   2 2005.77 156.751  10
  -7 -14   2 1610.16 180.971   2
  -7  14   2 1638.84 185.229   6
  -7 -14   3 55.0903 53.7226   1
   7 -14   3 66.7519 34.8737  10
  -7 -14   3 70.1956 54.2428  20
   7 -14   4 23.3517 32.5259  20
  -7  15  -3 271.763 67.6508   3
   7 -15  -3 366.579 76.8166   5
  -7  15  -2 944.133 140.561   6
   7 -15  -2 1125.05 156.759   5
   7  15  -2 1019.99 131.658   7
  -7 -15  -2 977.812 142.138   2
  -7  15  -2 1385.72 136.681   3
   7  15  -2 994.670 149.576   8
  -7  15  -1 9588.06 582.434   6
   7  15  -1 9594.30 533.947   7
   7 -15  -1 9656.00 553.599  10
  -7 -15  -1 9239.17 572.099   2
  -7 -15  -1 9774.76 562.029   1
   7  15   0 325.967 206.210  18
  -7  15   0 377.497 238.725  11
  -7 -15   0 531.027 114.119  20
  -7  15   0 267.129 111.004   6
  -7 -15   0 390.267 113.215   2
   7 -15   0 117.306 68.0293  10
  -7  15   1 9543.86 572.898   6
  -7 -15   1 9172.80 559.211   2
   7 -15   1 8886.00 489.229  10
  -7 -15   2 1246.77 148.347  20
  -7 -15   2 1128.06 142.791   2
   7 -15   2 1311.40 123.903  10
  -7  15   2 800.515 136.817   6
  -7 -15   3 290.403 69.7601   1
  -7 -15   3 195.270 62.1738  20
   7 -15   3 203.793 47.0097  10
  -7  16  -3 1779.07 139.349   3
  -7 -16  -2 28.1796 53.8362   2
  -7  16  -2 18.4734 47.5163   3
   7 -16  -2 31.3743 63.5731   5
   7  16  -2 15.6406 61.5988   8
   7 -16  -1 196.820 92.7360  10
  -7  16  -1 135.484 88.7167   6
  -7 -16  -1 32.7073 62.5652   1
  -7 -16  -1 57.7553 66.3792   2
  -7  16   0 5054.81 393.228   6
  -7 -16   0 4463.86 366.020   2
   7 -16   0 5705.26 355.063  10
  -7 -16   0 4921.82 341.777  20
  -7 -16   1 76.9144 84.2541   2
  -7  16   1 98.8248 92.5662   6
   7 -16   1 109.895 61.8389  10
  -7 -16   2 25.6474 62.4784  20
  -7 -16   2 52.0050 58.2712   2
   7 -16   2 82.6355 54.0887  10
  -7  16   2 13.9362 58.0471   6
   7 -16   3 1401.81 112.130  10
  -7 -16   3 1631.72 137.553  20
   7  17  -3 1742.39 151.962   8
   7  17  -2 3324.46 260.331   8
   7 -17  -2 3413.61 260.083   5
  -7  17  -1 8803.90 535.584   6
   7 -17  -1 9795.34 526.746  10
  -7 -17  -1 9630.96 521.506   1
  -7 -17   0 1094.81 143.407  20
  -7 -17   0 1021.31 161.744   1
  -7 -17   0 986.990 166.154   2
   7 -17   0 1391.98 162.539  10
  -7  17   0 1054.44 174.393   6
  -7 -17   1 8763.07 529.980   2
   7 -17   1 8629.20 478.446  10
  -7  17   1 8803.82 537.172   6
  -7 -17   2 3710.41 281.861   1
  -7  17   2 3491.17 255.068   6
   7 -17   2 3295.03 224.287  10
  -7 -17   2 3340.18 245.966  20
   7 -17   3 1800.38 129.104  10
  -7 -17   3 1954.78 147.037  20
   7  18  -3 194.805 51.0857   8
   7 -18  -2 23.3939 48.7299   5
   7  18  -2 76.6667 55.9552   8
   7 -18  -1 748.664 123.683  10
  -7  18  -1 884.328 140.614   6
  -7 -18  -1 549.603 122.632   2
  -7 -18  -1 638.294 113.534   1
  -7  18   0 5327.57 392.873   6
  -7 -18   0 5301.34 341.316  20
   7 -18   0 5827.83 358.261  10
  -7 -18   0 4668.55 366.375   2
  -7 -18   0 5027.73 368.919   1
  -7 -18   1 702.533 115.522  20
  -7  18   1 670.257 135.205   6
   7 -18   1 555.897 101.440  10
  -7 -18   1 616.672 121.948   2
  -7 -18   1 764.196 138.291   1
  -7 -18   2 64.8514 61.9399  20
  -7  18   2-11.0283 57.6924   6
   7 -18   2-17.8540 48.9794  10
  -7 -18   2 28.4994 62.3686   1
  -7 -18   3 306.933 57.3302  20
   7  19  -2 2620.83 203.619   8
   7 -19  -1 2089.84 192.761  10
  -7  19  -1 1795.71 195.964   6
  -7 -19   0 3853.28 308.802   2
  -7 -19   0 4076.11 308.387   1
   7 -19   0 4218.10 290.837  10
  -7 -19   0 3962.32 272.947  20
  -7  19   0 3861.55 318.700   6
  -7 -19   1 2079.77 209.740   1
   7 -19   1 2228.95 187.672  10
  -7 -19   1 1920.77 179.035  20
  -7  19   1 1853.18 203.095   6
  -7 -19   2 2721.94 216.968   1
  -7 -19   2 2415.84 188.237  20
   7 -19   2 2674.59 186.365  10
  -7 -19   3 640.759 68.8787  20
   7  20  -2 1000.41 111.698   8
  -7  20  -1 5294.92 346.971   6
  -7 -20   0 3328.20 253.852   1
   7 -20   0 3075.79 233.410  10
  -7 -20   0 2559.91 203.390  20
  -7  20   0 2689.74 246.377   6
  -7 -20   1 6276.51 390.747   1
   7 -20   1 6197.05 362.751  10
  -7 -20   1 6184.51 355.603  20
  -7  20   1 5995.34 387.600   6
   7 -20   2 928.257 100.877  10
  -7 -20   2 990.838 119.388   1
   7  21  -1 2619.39 197.757   8
  -7  21  -1 2381.33 198.320   6
   7 -21   0 47.1841 54.0977  10
  -7  21   0 128.596 69.6372   6
  -7 -21   0 51.6651 50.9342   1
  -7  21   1 2856.42 223.216   6
  -7 -21   1 2803.93 194.301  20
   7 -21   1 2868.35 206.564  10
  -7 -21   1 2483.47 214.892   1
  -7  22  -1 3141.08 216.600   6
   7 -22   0 10.1981 48.7016  10
  -7  22   0 60.1415 53.8853   6
  -7 -22   0-21.6240 55.6108   1
  -7  22   1 3264.50 236.819   6
  -7 -22   1 4006.15 222.630  20
  -7 -22   1 3552.95 245.298   1
   7 -22   1 3669.53 233.526  10
  -7 -22   2 102.427 36.9132  20
  -7  23   0 2026.63 165.142   6
   7 -23   0 2007.08 156.355  10
  -8   0  -4 955.015 121.295  14
   8   0  -4 627.171 100.330   7
   8   0  -3 5101.76 373.859   7
  -8   0  -3 5214.05 383.603  14
   8   0  -3 5496.59 372.685   5
   8   0  -2 140.008 85.4508   7
   8   0  -2 33.7150 62.3836   5
  -8   0  -2 115.615 81.9885   6
   8   0  -2 17.6249 122.563  19
  -8   0  -1 3153.69 283.381   6
   8   0  -1 3526.28 534.526  15
   8   0  -1 2888.54 549.765  18
   8   0  -1 3176.56 302.548  19
  -8   0   0 25783.0 1242.44   6
   8   0   0 24174.7 1730.90  18
   8   0   0 25777.2 1509.25  15
  -8   0   1 3478.24 300.245   6
   8   0   1 3626.80 318.767  19
   8   0   1 2801.51 555.587  18
   8   0   1 3414.54 367.006  15
   8   0   2 145.354 108.504  19
   8   0   2 117.565 93.2560  15
  -8   0   2 136.831 98.1606   6
  -8   1  -4 5755.70 351.520  14
   8   1  -4 5654.71 346.877   7
   8  -1  -4 5847.08 343.418   7
  -8  -1  -4 5923.23 357.560  13
   8   1  -3 794.573 140.899   7
   8  -1  -3 482.979 114.635   7
  -8   1  -3 514.204 127.043  14
  -8   1  -3 514.043 118.909  13
   8  -1  -3 807.472 136.305   5
   8  -1  -2 11220.1 617.477  19
   8   1  -2 10188.6 603.896  19
  -8   1  -2 10422.0 597.322   6
  -8  -1  -2 10914.7 603.803   6
   8   1  -2 11499.1 647.565   7
   8  -1  -2 11798.4 638.402   7
   8  -1  -2 8930.73 940.457  18
   8   1  -2 9529.32 954.089  18
   8  -1  -2 10877.7 607.754   5
   8   1  -2 9856.54 589.309   5
   8  -1  -1 6682.78 453.584  19
  -8  -1  -1 6255.31 426.796   6
  -8   1  -1 6354.32 434.527   6
   8   1  -1 5948.65 382.032   5
   8  -1  -1 5071.99 723.798  18
   8   1  -1 6424.05 799.347  18
   8   1  -1 7110.35 762.308  15
   8  -1   0 126.727 90.2887  19
   8   1   0 148.202 133.502  15
  -8   1   0 116.577 96.4938   6
  -8  -1   0 19.2980 94.0530   6
   8  -1   0 83.7539 265.333  18
   8   1   0 82.6927 261.972  18
   8  -1   1 6844.97 460.066  19
   8  -1   1 4879.59 731.870  18
   8   1   1 6059.23 776.961  18
  -8  -1   1 5924.55 419.131   6
  -8   1   1 6473.02 435.082   6
   8   1   1 5513.34 496.741  15
  -8  -1   2 10309.4 599.940   6
  -8   1   2 11638.9 620.862   6
   8   1   2 10537.9 704.928  15
   8   1   2 11218.1 628.303  19
   8  -1   2 9984.29 608.091  19
  -8   2  -4 457.448 94.9693  13
  -8  -2  -4 433.118 84.8238  13
  -8   2  -4 442.987 91.5804  14
   8   2  -4 484.633 90.7167   7
   8  -2  -4 435.472 79.4714   7
  -8   2  -3 4337.24 344.348  13
  -8  -2  -3 3662.65 319.376  13
   8   2  -3 3695.85 320.776   7
   8  -2  -3 4469.49 328.006   7
   8  -2  -3 4437.22 332.849   5
  -8   2  -3 4837.01 347.905  14
   8   2  -2 8670.36 520.323  19
   8  -2  -2 8455.60 516.426  19
  -8  -2  -2 8355.08 501.739   6
  -8   2  -2 8129.95 499.549   6
   8  -2  -2 9231.44 532.585   7
   8   2  -2 9119.02 553.669   7
   8   2  -2 8654.59 474.025   8
   8  -2  -2 7686.84 500.085   5
   8   2  -2 8339.12 499.499   5
   8  -2  -2 7496.22 845.689  18
   8   2  -2 7065.70 799.460  18
   8  -2  -1 978.210 169.296  19
   8   2  -1 646.537 269.082  15
   8  -2  -1 1081.61 339.789  18
   8   2  -1 573.248 315.712  18
   8   2  -1 1091.00 138.210   5
  -8   2  -1 1018.90 171.570   6
  -8  -2  -1 1398.65 180.064   6
  -8  -2   0 4538.61 348.483   6
  -8   2   0 4800.40 360.298   6
   8  -2   0 4504.13 358.265  19
   8  -2   0 4479.99 664.751  18
   8   2   0 4803.76 522.395  15
  -8  -2   1 805.987 115.634  20
   8  -2   1 1007.67 173.901  19
   8   2   1 1218.33 217.438  15
  -8   2   1 893.818 155.049   6
  -8  -2   1 898.253 151.548   6
   8  -2   1 513.658 285.547  18
   8   2   1 1086.70 358.881  18
  -8   2   2 8896.21 515.085   6
  -8  -2   2 8083.36 500.167   6
   8   2   2 7610.28 578.946  15
   8   2   2 8362.02 523.725  19
   8  -2   2 8544.81 517.775  19
  -8  -3  -4 1772.57 167.344  14
  -8   3  -4 1874.98 169.656  14
   8   3  -4 1911.72 174.780   7
  -8   3  -4 1668.37 169.062  13
  -8  -3  -4 1873.36 170.671  13
   8   3  -3 19.4119 76.5095   7
   8  -3  -3 97.8580 64.3053   7
  -8  -3  -3 93.6111 85.8157  14
  -8   3  -3 74.5001 75.5379  14
  -8   3  -3 19.5455 69.9208  13
  -8  -3  -3 112.787 76.2378  13
   8  -3  -3 147.463 82.6369   5
   8  -3  -2 3385.30 283.681   7
   8   3  -2 2996.47 275.447  19
   8  -3  -2 3181.69 282.344  19
  -8   3  -2 3682.58 287.864   6
   8  -3  -2 2546.37 471.755  18
   8   3  -2 2603.74 454.872  18
   8  -3  -2 3389.71 285.199   5
  -8  -3  -2 3276.92 270.575   6
   8   3  -2 3356.41 268.854   5
  -8   3  -2 2987.20 471.366  16
   8  -3  -1 83.6043 87.0351  19
   8  -3  -1 142.879 152.582  15
   8   3  -1 212.484 191.346  15
   8  -3  -1 251.021 195.764  18
   8   3  -1-81.7870 135.312  18
  -8   3  -1 38.8408 85.0203   6
   8   3  -1 124.358 71.0934   5
  -8  -3  -1-18.9574 76.8408   6
  -8   3   0 4466.38 359.386   6
  -8  -3   0 5197.02 372.743   6
   8  -3   0 5181.18 387.247  19
   8  -3   0 4066.06 646.645  18
   8   3   0 5474.57 703.759  18
   8  -3   0 5127.99 549.422  15
   8   3   0 4366.15 511.226  15
   8  -3   1 85.9809 87.1198  19
  -8  -3   1 25.6550 53.4324  20
   8  -3   1 69.7064 88.0903  15
   8   3   1 203.809 116.989  15
  -8   3   1-19.4571 74.3550   6
  -8  -3   1 172.422 93.3176   6
   8  -3   1-85.9502 217.200  18
   8   3   1 165.801 193.955  18
   8   3   2 3394.69 294.494  19
   8  -3   2 3761.75 301.437  19
  -8   3   2 3881.75 302.745   6
  -8  -3   2 3228.92 278.500   6
   8   3   2 2942.89 330.433  15
   8  -3   2 3399.02 353.231  15
  -8   4  -4 530.794 95.3251  13
  -8  -4  -4 612.703 94.0179  13
  -8  -4  -4 754.301 108.349  14
  -8   4  -4 820.365 105.743  14
  -8   4  -3 1533.57 195.878  13
  -8  -4  -3 1777.77 198.601  13
   8  -4  -3 1741.54 206.345   5
   8  -4  -3 1607.41 180.611   7
  -8  -4  -3 1695.98 198.850  14
  -8   4  -3 1650.82 192.181  14
   8  -4  -2 7567.40 457.352   7
  -8   4  -2 7088.96 445.211   6
  -8   4  -2 6472.09 738.896  16
   8  -4  -2 6095.32 730.978  18
   8   4  -2 6788.80 754.404  18
   8  -4  -2 7775.94 477.872   5
  -8  -4  -2 6572.08 437.099   6
   8   4  -2 7438.39 440.795   5
   8   4  -2 6836.63 448.646  19
   8  -4  -2 7101.48 455.515  19
   8  -4  -1 6472.97 798.540  18
   8   4  -1 5460.73 737.168  18
   8  -4  -1 6439.41 730.480  15
   8   4  -1 7421.58 774.608  15
   8  -4  -1 7290.78 478.430  19
  -8   4  -1 6820.29 460.253   6
  -8  -4  -1 7013.57 459.363   6
  -8   4   0 790.933 149.531   6
  -8  -4   0 836.031 148.305   6
   8  -4   0 772.312 216.579  15
   8   4   0 755.995 222.755  15
   8  -4   0 511.892 259.533  18
   8   4   0 893.779 292.017  18
  -8   4   0 326.754 222.840  11
   8  -4   0 960.839 167.309  19
   8  -4   1 6623.34 457.752  19
  -8  -4   1 6820.17 398.470  20
  -8   4   1 6374.95 442.138   6
  -8  -4   1 6485.75 439.085   6
   8   4   1 5240.52 718.068  18
   8  -4   1 5885.96 529.963  15
   8   4   1 6623.53 549.487  15
  -8  -4   2 6671.45 435.997   6
   8   4   2 6480.61 517.600  15
   8  -4   2 6642.94 530.822  15
  -8   4   2 7319.67 455.282   6
   8   4   2 7363.74 465.127  19
   8  -4   2 6733.10 443.493  19
  -8  -4   2 7084.84 404.722  20
  -8   5  -4 194.662 66.9060  13
  -8  -5  -4 185.997 61.0122  13
  -8  -5  -4 160.394 63.1884  14
  -8   5  -4 167.332 62.0588  14
  -8  -5  -3 465.678 111.269  14
  -8   5  -3 456.188 110.352  14
  -8   5  -3 428.087 114.120  13
  -8  -5  -3 513.738 115.175  13
   8   5  -3 441.810 116.233   7
   8  -5  -3 509.445 97.7164   7
   8   5  -3 493.911 94.1211   8
   8  -5  -3 564.231 122.079   5
  -8   5  -2 2612.50 455.289  16
   8  -5  -2 2621.67 257.093   5
  -8  -5  -2 2365.59 230.294   6
  -8   5  -2 2795.81 244.957   6
   8  -5  -2 2567.19 232.706   7
   8   5  -2 2686.31 267.227   7
  -8   5  -2 2392.26 217.850   3
   8  -5  -2 2330.25 235.030  19
   8   5  -2 2356.52 435.877  18
   8  -5  -1 2755.27 463.010  15
   8   5  -1 2852.97 464.480  15
  -8  -5  -1 2479.49 244.352   6
  -8   5  -1 2470.05 249.857   6
   8  -5  -1 2499.39 262.775  19
  -8   5  -1 1786.04 414.516  11
   8  -5  -1 1850.99 413.437  18
   8   5  -1 2359.44 456.903  18
   8  -5   0 17995.1 1176.03  15
   8   5   0 16962.2 1138.26  15
  -8   5   0 17297.5 883.361   6
  -8  -5   0 16238.6 872.872   6
   8  -5   0 17419.3 900.815  19
  -8   5   0 16152.9 1331.19  11
   8  -5   0 15710.6 1337.27  18
   8   5   0 16905.9 1339.14  18
  -8  -5   0 15716.5 819.177  20
   8  -5   1 2396.21 322.218  15
   8   5   1 1691.12 267.910  15
   8  -5   1 2751.90 527.463  18
   8   5   1 2184.53 446.605  18
  -8   5   1 2670.23 253.766   6
  -8  -5   1 2231.48 232.482   6
   8  -5   1 2407.33 261.977  19
  -8  -5   1 2136.60 201.079  20
  -8   5   1 2622.93 484.902  11
   8   5   2 2086.96 274.941  15
   8  -5   2 2159.57 283.299  15
   8  -5   2 2807.39 244.009  19
  -8  -5   2 2074.11 220.749   6
  -8  -5   2 2822.75 217.799  20
  -8   5   2 2479.34 241.619   6
   8   6  -4 535.212 87.4680   7
  -8   6  -4 458.691 83.1984  13
  -8  -6  -4 362.894 72.8645  14
  -8   6  -4 353.859 69.1108  14
  -8   6  -3 910.817 145.708  13
  -8  -6  -3 825.476 136.640  14
  -8   6  -3 982.817 142.671  14
  -8  -6  -3 611.288 118.386  13
  -8   6  -3 584.221 106.322   3
   8   6  -3 826.821 143.225   7
   8   6  -3 698.466 111.031   8
   8  -6  -3 618.875 126.267   5
  -8   6  -2 1654.14 391.296  16
   8  -6  -2 2490.28 251.888   5
  -8   6  -2 2536.46 220.123   3
   8   6  -2 1720.65 371.956  18
   8   6  -2 2791.32 267.711   7
   8  -6  -2 2315.81 230.995  19
   8  -6  -2 2098.02 205.365   7
  -8   6  -2 2295.85 227.177   6
  -8   6  -1 2416.14 253.618   6
   8  -6  -1 3185.65 248.443   7
   8  -6  -1 3020.94 487.406  15
   8   6  -1 2375.41 423.383  15
   8  -6  -1 2423.25 471.842  18
   8   6  -1 2519.33 478.891  18
  -8  -6  -1 2899.56 266.129   6
  -8   6  -1 3138.45 523.247  11
   8  -6  -1 2643.52 269.861  19
   8  -6   0 2996.75 443.717  15
   8   6   0 2789.10 416.676  15
   8  -6   0 2410.17 481.379  18
   8   6   0 2728.29 500.393  18
  -8   6   0 3132.71 286.599   6
  -8  -6   0 2837.48 277.876   6
   8  -6   0 3637.42 317.491  19
  -8   6   0 3288.87 554.407  11
  -8  -6   0 3210.82 257.884  20
   8  -6   1 2482.23 264.174  19
   8  -6   1 2482.13 332.384  15
   8   6   1 2022.27 302.664  15
   8  -6   1 2555.50 485.559  18
   8   6   1 1758.90 410.058  18
  -8   6   1 2656.83 262.595   6
  -8  -6   1 2908.43 229.790  20
  -8   6   1 3501.03 583.369  11
  -8  -6   1 2648.32 259.968   6
   8   6   2 1759.24 254.577  15
   8  -6   2 1857.52 258.221  15
  -8   6   2 2288.90 232.132   6
  -8  -6   2 2471.23 208.299  20
   8  -6   2 1967.71 210.590  19
   8   7  -4 1479.46 141.722   7
  -8   7  -4 1637.95 144.164  13
  -8  -7  -4 1437.60 127.152  14
  -8   7  -4 1297.53 119.954  14
  -8   7  -3 236.830 92.2573  13
  -8  -7  -3 194.857 84.4591  14
  -8   7  -3 326.610 91.2267  14
  -8  -7  -3 416.001 99.8308  13
   8   7  -3 380.367 104.555   7
  -8   7  -3 357.468 88.5049   3
   8   7  -3 341.378 87.8925   8
   8  -7  -3 276.283 101.836   5
  -8   7  -2 3947.91 582.360  16
   8  -7  -2 4244.83 346.391   5
  -8   7  -2 3758.73 303.899   6
   8  -7  -2 4443.86 325.430  19
   8   7  -2 4845.18 360.975   7
   8   7  -2 3888.34 554.738  18
  -8   7  -2 4441.45 304.661   3
  -8  -7  -2 3516.07 287.887   2
   8  -7  -1 830.201 309.875  18
   8   7  -1 730.649 271.770  18
  -8   7  -1 1239.41 175.716   6
  -8  -7  -1 1046.77 163.160   6
   8  -7  -1 1307.46 311.039  15
   8   7  -1 944.136 265.289  15
   8  -7  -1 1231.69 181.598  19
  -8   7  -1 501.429 229.525  11
  -8  -7   0 25608.0 1294.78   6
   8  -7   0 29784.6 1663.30  15
   8   7   0 27424.7 1593.80  15
  -8   7   0 28152.5 1318.98   6
  -8   7   0 27071.4 1858.45  11
   8  -7   0 26705.5 1321.33  19
  -8  -7   0 26489.3 1252.38  20
   8  -7   0 26143.8 1835.28  18
   8   7   0 25685.0 1784.84  18
   8  -7   1 928.657 315.232  18
   8   7   1 790.355 275.543  18
  -8  -7   1 1280.59 158.644  20
   8  -7   1 1467.43 260.480  15
   8   7   1 779.330 192.415  15
  -8   7   1 590.365 245.444  11
   8  -7   1 1145.84 179.218  19
  -8   7   1 1008.14 159.940   6
  -8  -7   1 1233.42 176.322   6
  -8  -7   2 5030.73 312.225  20
  -8   7   2 4384.50 331.743   6
  -8  -7   2 3754.62 289.656   2
   8  -7   2 3654.25 302.368  19
   8  -7   2 4330.91 407.607  15
   8   7   2 4073.96 395.845  15
   8   8  -4 1105.41 115.434   7
  -8   8  -4 1050.55 96.2786  14
  -8   8  -4 1247.11 119.370  13
  -8   8  -3 115.021 58.6445   3
   8   8  -3 17.2168 61.6270   7
  -8   8  -3 205.045 79.7911  13
  -8  -8  -3 119.712 71.5468  14
  -8   8  -3 71.1140 65.2421  14
  -8  -8  -3 73.6600 59.7993  13
   8   8  -3 86.6148 64.7649   8
  -8   8  -2 6961.91 783.248  16
   8  -8  -2 6670.88 452.405   5
   8   8  -2 6156.11 729.434   4
  -8   8  -2 5856.02 417.451  13
  -8   8  -2 6377.87 413.404   6
   8  -8  -2 6099.91 411.064  19
   8   8  -2 7115.80 455.136   7
  -8   8  -2 6942.22 405.279   3
  -8  -8  -2 5608.82 388.022   2
  -8   8  -1 20.1722 86.1629   6
  -8  -8  -1-20.0326 76.5332   6
   8   8  -1 81.0644 173.127  18
  -8   8  -1-84.5787 139.918  11
   8  -8  -1-66.8016 127.605  15
   8   8  -1-59.5189 139.246  15
   8  -8  -1 63.7122 95.1403  19
  -8   8   0 986.506 174.082   6
  -8  -8   0 1148.02 173.663   6
   8   8   0 1124.32 319.671  18
  -8   8   0 879.029 328.485  11
   8  -8   0 1380.70 304.540  15
   8   8   0 1304.03 285.650  15
   8  -8   0 1485.41 199.016  19
  -8  -8   0 1070.03 148.492  20
  -8   8   1-20.3497 77.7444   6
  -8  -8   1 40.3293 74.5911   6
   8  -8   1-82.6188 96.6439  15
   8   8   1 38.2801 109.684  15
   8   8   1 78.2054 149.388  18
  -8  -8   1 120.869 79.0381  20
   8  -8   1-64.7149 92.1400  19
  -8   8   1 85.3653 182.312  11
  -8  -8   2 7141.49 404.664  20
  -8   8   2 6580.70 426.924   6
  -8  -8   2 5584.17 382.343   2
   8  -8   2 6271.70 409.219  19
   8   9  -4 16.3100 33.9573   7
  -8   9  -3 158.582 70.6609  13
  -8  -9  -3 226.163 75.5936  14
  -8   9  -3 214.069 75.5299  14
   8   9  -3 160.534 77.0765   7
   8   9  -3 260.146 82.0516   8
  -8   9  -3 182.930 65.3402   3
  -8   9  -2 456.456 109.500  13
   8   9  -2 447.086 118.191   7
   8  -9  -2 234.166 85.5999  19
  -8  -9  -2 359.406 91.7782   2
  -8   9  -2 358.615 87.4298   3
   8  -9  -2 375.672 113.564   5
  -8   9  -2 231.811 86.2231   6
  -8   9  -1 1055.79 171.912   6
   8  -9  -1 1032.42 173.335  19
   8  -9  -1 1242.73 142.454  10
  -8   9  -1 1451.77 367.636  11
   8  -9  -1 895.769 263.293  15
   8   9  -1 1226.99 280.562  15
   8   9  -1 1210.09 356.054  18
  -8  -9   0 791.659 152.838   6
  -8   9   0 833.220 156.607   6
  -8  -9   0 690.369 126.792  20
   8  -9   0 831.670 160.307  19
  -8   9   0 627.809 258.517  11
   8  -9   0 564.615 97.5514  10
   8  -9   0 757.706 224.444  15
   8   9   0 931.393 233.507  15
   8   9   0 485.310 233.463  18
  -8   9   1 1188.47 178.585   6
  -8  -9   1 1281.64 161.422  20
   8  -9   1 1366.96 195.336  19
  -8   9   1 1207.12 343.619  11
   8   9   1 1314.24 326.145  18
   8  -9   1 1547.71 271.289  15
   8   9   1 1344.72 247.564  15
  -8  -9   2 444.743 97.6166   2
   8  -9   2 257.616 88.7376  19
  -8  -9   2 538.855 105.496  20
  -8   9   2 630.079 126.314   6
  -8  -9   3 227.118 61.4262  20
   8  10  -3 3602.61 268.728   8
  -8  10  -3 3169.45 246.866  13
  -8  10  -3 3046.22 229.354  14
   8  10  -3 3498.84 265.107   7
  -8  10  -3 3565.06 247.109   3
   8 -10  -3 3635.67 280.655   5
   8  10  -2 1782.46 209.990   7
  -8 -10  -2 2123.87 207.704  14
  -8  10  -2 1702.83 185.688  14
  -8  10  -2 1695.95 189.250   6
  -8  10  -2 2002.81 201.860  13
  -8  10  -2 1936.89 183.541   3
  -8 -10  -2 1777.84 190.163   2
  -8  10  -1 15850.8 1314.48  11
  -8  10  -1 16325.8 836.167   6
   8  10  -1 14079.1 1223.01  18
   8 -10  -1 15846.0 834.293  19
   8 -10  -1 15028.4 754.758  10
  -8 -10  -1 13957.2 789.146   2
   8  10   0 1056.63 324.277  18
  -8  10   0 1366.85 190.260   6
   8 -10   0 1573.05 323.863  15
  -8  10   0 1097.53 342.298  11
   8 -10   0 1165.24 136.989  10
  -8 -10   0 1529.25 182.008  20
   8 -10   0 1244.01 189.020  19
   8 -10   1 15612.7 827.387  19
   8  10   1 12832.5 1175.83  18
  -8 -10   1 13463.4 774.273   2
  -8  10   1 14774.1 814.906   6
   8 -10   1 15752.2 1022.89  15
  -8  10   1 13924.3 1266.01  11
   8 -10   1 14659.2 706.512  10
  -8 -10   1 16415.4 779.746  20
  -8  10   2 1827.45 204.967   6
  -8 -10   2 1576.91 180.642   2
  -8 -10   3 3514.08 230.135  20
   8 -11  -3 147.948 71.0100   5
   8  11  -3 131.526 58.0045   7
  -8  11  -3 162.647 62.5436  13
   8  11  -3 136.900 64.4496   8
  -8  11  -3 381.139 79.9379   3
   8  11  -2 85.7819 71.5702   7
  -8  11  -2 238.718 76.0309   3
  -8 -11  -2 46.6751 72.9401   2
  -8  11  -2 104.200 63.7449  13
  -8  11  -2 125.555 75.0866   6
  -8 -11  -1 5352.83 381.798   2
  -8  11  -1 6235.65 422.040   6
   8  11  -1 4004.08 633.613  18
   8 -11  -1 5547.71 356.646  10
  -8  11  -1 5259.84 743.208  11
   8  11  -1 5574.50 685.396   4
   8 -11  -1 5854.14 418.187  19
  -8 -11   0 298.337 99.6476   2
  -8  11   0 285.859 113.530   6
   8  11   0-81.2115 110.139  18
  -8  11   0 185.818 198.670  11
   8 -11   0 264.931 73.9573  10
   8 -11   0 368.067 120.983  19
  -8 -11   0 327.143 99.3006  20
   8 -11   1 5540.93 408.695  19
  -8 -11   1 6318.29 386.606  20
   8  11   1 3904.31 620.562  18
  -8  11   1 4097.42 691.473  11
   8 -11   1 5574.75 325.496  10
  -8 -11   1 4943.27 371.646   2
  -8  11   1 5643.60 410.189   6
  -8 -11   2 104.039 68.3273   2
   8 -11   2 163.932 51.9824  10
  -8  11   2 98.0633 76.6948   6
  -8 -11   2 211.654 85.4331  20
  -8 -11   3 150.155 56.2859  20
   8  12  -3 1612.46 156.981   7
   8 -12  -3 1576.41 167.466   5
  -8  12  -3 1912.75 157.190   3
   8  12  -3 1592.30 166.178   8
  -8  12  -2 3595.93 278.946   6
   8  12  -2 3491.84 280.388   7
   8 -12  -2 3879.61 311.621   5
  -8 -12  -2 3621.06 282.388   2
  -8  12  -2 3932.70 263.534   3
   8 -12  -1 521.399 111.655  10
  -8  12  -1 686.956 147.748   6
  -8 -12  -1 613.770 132.828   2
   8  12  -1 657.536 123.904   7
  -8 -12   0 495.191 119.170   2
   8  12   0 403.743 232.736  18
  -8  12   0 883.109 161.180   6
  -8  12   0 561.793 254.193  11
   8 -12   0 679.909 111.745  10
   8 -12   0 617.767 141.741  19
  -8  12   1 776.990 145.630   6
   8 -12   1 544.071 92.7689  10
  -8 -12   1 651.055 134.066   2
  -8 -12   1 594.120 123.816  20
  -8 -12   2 4084.33 283.580  20
  -8  12   2 3777.57 288.939   6
  -8 -12   2 3381.86 269.696   2
   8 -12   2 3496.72 224.246  10
  -8 -12   3 1448.47 131.516  20
   8 -13  -3 496.196 87.1323   5
   8  13  -3 554.163 95.3153   8
   8  13  -3 362.683 74.6307   7
   8  13  -2 198.395 88.0861   8
  -8  13  -2 84.5777 55.5724   3
  -8 -13  -2 172.430 72.8235   2
   8  13  -2 157.221 67.0967   7
   8 -13  -2 158.602 82.6345   5
  -8  13  -2 98.2867 69.8945   6
  -8  13  -1 1129.14 181.122   6
   8 -13  -1 1354.59 161.030  10
  -8 -13  -1 1375.75 184.925   2
   8  13  -1 1661.93 183.011   7
  -8 -13   0 5628.54 405.320   2
   8 -13   0 5946.81 368.137  10
  -8  13   0 6179.54 438.996   6
  -8 -13   1 1187.09 174.340   2
   8 -13   1 1220.10 136.836  10
  -8  13   1 1161.75 174.230   6
  -8 -13   1 1431.75 168.135  20
  -8 -13   2 199.448 77.5087  20
  -8 -13   2 122.577 66.6322   2
   8 -13   2 190.428 55.1533  10
  -8  13   2 116.459 64.0308   6
  -8 -13   3 460.784 86.1472   1
  -8 -13   3 477.190 76.8061  20
   8 -14  -3 886.594 107.040   5
   8  14  -3 691.289 99.0011   8
  -8 -14  -2 2214.64 201.222   2
   8  14  -2 2066.48 189.323   7
   8 -14  -2 2269.00 215.662   5
  -8  14  -1 5252.81 380.408   6
   8  14  -1 5339.31 351.937   7
   8 -14  -1 5049.52 342.432  10
  -8 -14  -1 5316.32 355.062   1
  -8 -14  -1 5077.70 373.499   2
  -8 -14   0 2176.12 208.018  20
  -8  14   0 2096.99 246.636   6
   8 -14   0 2009.25 189.578  10
  -8 -14   0 1830.81 214.788   2
  -8 -14   1 5237.66 350.754  20
  -8  14   1 5591.84 390.609   6
   8 -14   1 5288.39 322.105  10
  -8 -14   1 4294.33 351.457   2
  -8 -14   2 2573.82 213.977  20
  -8  14   2 2690.60 219.265   6
  -8 -14   2 2413.40 207.312   2
   8 -14   2 2561.60 182.011  10
  -8 -14   3 737.092 88.7804  20
   8  15  -3 108.427 49.0142   8
   8 -15  -2 1328.41 158.108   5
   8  15  -2 1162.59 128.893   7
   8  15  -1 7225.98 431.752   7
  -8 -15  -1 7488.82 475.875   2
  -8 -15  -1 7408.82 445.127   1
  -8  15  -1 7664.10 478.884   6
   8 -15  -1 7743.56 444.892  10
  -8  15   0 41.8210 91.5400   6
  -8 -15   0 177.973 80.1514  20
   8 -15   0 228.518 74.8844  10
  -8  15   1 8337.83 511.776   6
  -8 -15   1 7141.75 484.001   2
  -8 -15   1 8501.03 478.304  20
   8 -15   1 8230.90 445.380  10
  -8  15   2 1167.81 137.400   6
  -8 -15   2 1071.16 126.332   2
   8 -15   2 1048.27 110.567  10
  -8 -15   3 90.8427 47.3405  20
   8 -16  -2 1758.27 173.588   5
   8 -16  -1 5294.61 346.151  10
  -8  16  -1 5275.20 376.864   6
  -8 -16  -1 5891.59 386.188   2
  -8  16   0 3611.50 305.891   6
   8 -16   0 3286.22 250.240  10
  -8 -16   0 3195.61 252.426  20
  -8 -16   0 2808.68 267.820   2
   8 -16   1 5724.71 348.934  10
  -8  16   1 5764.72 398.846   6
  -8 -16   1 6336.11 404.916   2
   8 -16   2 1682.85 140.375  10
  -8 -16   2 1778.24 160.651  20
  -8 -16   2 1573.50 171.362   1
  -8 -16   3 247.955 50.3737  20
   8 -17  -2 2746.27 207.211   5
   8  17  -2 2548.58 203.156   8
  -8  17  -1 2516.85 229.731   6
  -8 -17  -1 2526.14 228.023   2
  -8  17   0 350.073 105.437   6
  -8 -17   0 464.437 106.183   1
  -8 -17   0 394.526 106.222   2
  -8 -17   0 343.213 86.6083  20
   8 -17   0 546.514 105.049  10
  -8  17   1 2540.78 236.941   6
  -8 -17   1 2797.93 241.480   2
   8 -17   1 2746.09 208.681  10
  -8 -17   2 2692.21 200.315  20
  -8 -17   2 2993.19 228.811   1
   8 -17   2 2694.92 181.620  10
  -8 -17   3 1618.24 109.071  20
   8 -18  -2 2075.12 158.718   5
   8  18  -2 1794.69 156.616   8
  -8  18  -1 2201.96 206.968   6
  -8 -18  -1 2525.40 214.732   2
   8 -18   0 83.6576 61.4829  10
  -8  18   0-16.7300 87.5299   6
  -8 -18   0 43.5372 63.5318   1
  -8 -18   0 31.3927 59.9808   2
  -8  18   1 2119.34 207.540   6
  -8 -18   1 2225.78 205.284   2
   8 -18   1 2578.74 190.161  10
  -8 -18   2 2382.43 169.552  20
  -8 -18   2 1904.12 172.793   1
   8 -18   2 2098.92 149.289  10
   8  19  -2 443.137 69.5179   8
  -8  19  -1 3676.91 257.836   6
  -8 -19   0 502.714 101.092   2
  -8 -19   0 549.663 99.1290   1
   8 -19   0 513.543 89.7743  10
  -8  19   0 501.273 102.706   6
   8 -19   1 3840.70 251.148  10
  -8 -19   1 3986.84 254.395  20
  -8  19   1 4287.50 284.225   6
  -8 -19   2 391.283 64.9095  20
   8  20  -1 2487.15 182.954   8
   8 -20  -1 2467.65 179.572   5
  -8  20  -1 2269.82 181.029   6
  -8 -20   0 87.0421 49.8384   1
   8 -20   0-38.5469 48.7046  10
  -8  20   0-12.6064 51.0845   6
   8 -20   1 2570.49 179.682  10
  -8 -20   1 2460.65 177.013  20
  -8  20   1 2585.86 198.491   6
  -8 -20   2 292.577 51.8030  20
   8 -21   0 1088.11 111.143  10
  -8  21   0 1301.21 130.519   6
  -9   0  -4-24.6308 45.0578  14
   9   0  -3 15.2978 58.4473   7
  -9   0  -3 16.6383 69.2714  14
   9   0  -2 31.1198 64.8170   5
   9   0  -2 19.2230 73.4733   7
   9   0  -2-167.057 128.658  19
   9   0  -1 156.919 224.813  15
   9   0  -1-14.7463 67.5550   5
  -9   0  -1-40.4050 107.438   6
   9   0  -1-65.4174 147.272  19
   9   0   0 61.9651 132.341  15
   9   0   0-68.1989 116.929  19
  -9   0   0-42.1528 83.0046   6
   9   0   0 91.2430 174.296  18
  -9   0   1-40.8104 104.966   6
   9   0   1-44.4410 94.9266  15
   9   0   2-87.2495 124.811  19
  -9   0   2-135.663 122.374   6
  -9  -1  -4 599.020 84.9997  13
  -9   1  -4 626.681 86.9504  14
   9   1  -3 348.940 99.0985   7
  -9   1  -3 149.168 84.8449  14
  -9   1  -3 344.614 102.342  13
  -9   1  -2 2548.58 236.560   6
  -9  -1  -2 2360.24 232.880   6
   9  -1  -2 2362.51 227.949   5
   9   1  -2 2623.91 228.508   5
   9   1  -2 3037.00 270.678   7
   9  -1  -2 2883.45 256.084   7
   9  -1  -2 2653.13 248.044  19
   9   1  -2 2286.14 234.070  19
   9   1  -1 21246.0 1514.66  15
  -9   1  -1 20499.8 1035.95   6
  -9  -1  -1 19818.8 1032.70   6
   9   1  -1 22487.5 1073.26  19
   9  -1  -1 21543.8 1064.91  19
   9  -1  -1 19768.3 983.293   5
   9   1  -1 19576.9 970.734   5
   9  -1  -1 19259.6 1555.31  18
   9   1  -1 18347.9 1529.96  18
   9   1   0 555.992 237.171  15
   9  -1   0 275.909 249.550  18
   9   1   0 362.751 246.103  18
   9   1   0 587.796 152.950  19
   9  -1   0 1025.01 176.952  19
  -9   1   0 486.388 137.499   6
  -9  -1   0 568.319 133.892   6
   9  -1   1 17473.3 1537.26  18
   9   1   1 17923.2 1532.61  18
  -9   1   1 20926.3 1043.18   6
  -9  -1   1 19795.9 1034.87   6
   9   1   1 19777.2 1235.69  15
   9   1   1 20444.3 1059.57  19
   9  -1   1 21962.0 1072.30  19
   9  -1   2 2633.06 250.581  19
   9   1   2 2312.54 243.056  19
  -9  -1   2 2713.56 251.566   6
  -9   1   2 2861.17 255.811   6
  -9   2  -4 1986.58 157.878  13
  -9  -2  -4 1909.36 150.720  13
  -9  -2  -4 1789.26 146.463  14
  -9   2  -4 2039.18 155.609  14
   9   2  -3 681.721 119.871   7
   9  -2  -3 327.359 89.8160   7
   9  -2  -3 598.428 107.270   5
  -9   2  -3 589.301 121.867  14
  -9   2  -3 667.315 122.958  13
  -9  -2  -3 400.994 104.262  13
  -9   2  -2 4108.37 316.952   6
  -9  -2  -2 4690.65 333.214   6
   9  -2  -2 3769.10 306.050   5
   9   2  -2 4432.91 312.095   5
   9   2  -2 5021.89 364.497   7
   9  -2  -2 4731.41 337.884   7
   9  -2  -2 4232.63 326.934  19
   9   2  -2 3889.00 317.240  19
  -9   2  -1 7509.67 506.273   6
  -9  -2  -1 8189.03 518.097   6
   9  -2  -1 7705.86 935.493  18
   9   2  -1 8329.73 537.655  19
   9  -2  -1 8325.79 537.595  19
   9   2  -1 8952.99 893.803  15
  -9   2   0 3397.58 299.231   6
  -9  -2   0 2667.67 268.743   6
   9  -2   0 3129.97 561.928  18
   9   2   0 1890.81 462.534  18
   9  -2   0 3129.64 299.925  19
   9   2   0 3320.86 474.037  15
  -9   2   1 8503.93 516.438   6
  -9  -2   1 7621.60 501.490   6
   9  -2   1 6094.05 875.872  18
   9   2   1 8803.89 542.030  19
   9  -2   1 8154.21 531.287  19
   9   2   1 6662.72 627.584  15
  -9   2   2 4301.83 333.894   6
  -9  -2   2 4606.31 339.430   6
   9  -2   2 4445.94 340.532  19
   9   2   2 4599.66 343.774  19
  -9   3  -4 958.957 102.734  13
  -9  -3  -4 851.099 92.5306  13
  -9  -3  -4 886.730 95.4530  14
  -9   3  -4 876.394 97.1039  14
  -9   3  -3 1899.54 212.535  13
  -9  -3  -3 2713.46 233.557  13
   9   3  -3 2558.75 227.482   7
   9  -3  -3 2474.58 202.684   7
   9  -3  -3 2086.36 205.778   5
  -9  -3  -3 2092.41 216.124  14
  -9   3  -3 2085.80 213.947  14
  -9   3  -2 1671.39 188.643   6
   9  -3  -2 1640.53 188.028   5
   9   3  -2 1435.86 162.838   5
  -9  -3  -2 1364.77 175.967   6
   9   3  -2 1836.26 218.632   7
   9  -3  -2 1672.94 185.207   7
   9   3  -2 1437.37 176.573  19
   9  -3  -2 1524.43 184.324  19
  -9  -3  -1 8055.80 528.023   6
  -9   3  -1 8648.95 537.692   6
   9  -3  -1 8882.99 562.115  19
   9  -3  -1 9160.39 907.856  15
   9   3  -1 7226.15 815.471  15
   9  -3  -1 8111.08 950.335  18
   9   3  -1 8870.82 964.491  18
   9  -3   0 1006.26 269.692  15
   9   3   0 616.041 221.445  15
   9  -3   0 646.524 293.546  18
   9   3   0 711.461 282.725  18
   9  -3   0 547.197 134.597  19
  -9   3   0 615.693 141.054   6
  -9  -3   0 483.296 124.394   6
  -9  -3   1 8663.92 543.613   6
  -9   3   1 9182.15 554.607   6
   9  -3   1 8890.47 568.242  19
   9  -3   1 7352.13 681.842  15
   9   3   1 8631.04 711.710  15
   9  -3   1 8064.00 940.214  18
   9   3   1 7917.86 926.867  18
   9  -3   2 1654.67 195.677  19
   9   3   2 1833.11 202.817  19
  -9   3   2 1671.90 196.372   6
  -9  -3   2 1563.91 189.442   6
  -9  -4  -4 170.781 47.7122  13
  -9   4  -4 304.396 63.1998  13
  -9  -4  -4 216.976 55.2278  14
  -9   4  -4 190.462 52.6665  14
   9  -4  -3 1223.80 150.221   5
  -9  -4  -3 1177.42 153.745  14
  -9   4  -3 845.799 137.061  14
  -9   4  -3 862.777 142.677  13
  -9  -4  -3 1124.22 147.509  13
  -9   4  -2 2039.48 212.337   6
   9  -4  -2 2015.87 218.860   5
  -9  -4  -2 2401.76 226.220   6
   9  -4  -2 2706.70 229.326   7
   9   4  -2 2324.97 223.056  19
   9  -4  -2 2183.14 220.091  19
   9  -4  -1 14031.4 1296.44  18
   9   4  -1 15112.0 1313.19  18
  -9   4  -1 15334.9 859.139   6
  -9  -4  -1 16706.8 869.721   6
   9  -4  -1 17786.1 1324.09  15
   9   4  -1 15457.4 1248.54  15
   9  -4  -1 17452.9 847.123   7
   9  -4  -1 16256.0 882.679  19
   9  -4   0 1008.06 284.628  15
   9   4   0 853.762 249.831  15
   9  -4   0 643.838 266.092  18
   9   4   0 968.784 338.470  18
   9  -4   0 730.844 153.996  19
  -9   4   0 1130.43 169.529   6
  -9  -4   0 987.671 162.255   6
  -9  -4   1 15694.0 835.358   6
  -9   4   1 14880.3 833.148   6
   9  -4   1 14867.4 1305.42  18
   9   4   1 16349.0 1332.66  18
   9  -4   1 17163.6 874.470  19
   9  -4   1 14550.4 1031.47  15
   9   4   1 13532.1 996.548  15
  -9   4   2 2122.45 220.249   6
  -9  -4   2 2357.14 225.064   6
   9   4   2 2341.75 226.821  19
   9  -4   2 2197.22 223.832  19
  -9  -5  -4 666.780 75.0097  14
  -9   5  -4 711.645 77.0192  14
  -9   5  -4 824.696 89.9522  13
   9  -5  -3 588.753 109.748   5
  -9   5  -3 559.356 110.883  13
  -9  -5  -3 398.127 95.5500  14
  -9   5  -3 596.637 112.128  14
  -9  -5  -3 400.969 100.297  13
   9  -5  -2 961.418 131.265   7
   9  -5  -2 929.851 147.251   5
  -9   5  -2 954.683 136.722   6
   9   5  -2 703.704 112.360   8
   9   5  -2 744.460 130.601  19
   9  -5  -2 1158.52 152.412  19
   9  -5  -1 881.321 272.543  15
   9   5  -1 633.553 252.506  15
   9  -5  -1 630.814 117.723   7
   9  -5  -1 518.714 248.666  18
   9   5  -1 342.499 201.498  18
  -9   5  -1 346.801 108.914   6
  -9  -5  -1 683.198 138.773   6
   9  -5  -1 562.841 144.888  19
  -9  -5   0 2735.25 267.797   6
  -9   5   0 2393.28 259.585   6
   9  -5   0 2491.55 269.627  19
   9  -5   0 2926.54 454.341  15
   9   5   0 2425.87 402.142  15
   9  -5   0 2653.95 520.089  18
   9   5   0 2612.11 495.854  18
   9  -5   1 617.629 188.218  15
   9   5   1 449.931 178.369  15
  -9   5   1 700.042 143.287   6
  -9  -5   1 365.135 113.178   6
   9  -5   1 400.340 129.100  19
   9  -5   1 976.192 339.663  18
   9   5   1 756.492 278.858  18
  -9   5   2 857.498 139.420   6
   9   5   2 889.313 140.990  19
   9  -5   2 1028.57 146.030  19
  -9   6  -4 1631.34 125.516  13
   9   6  -3 759.727 128.264   7
  -9   6  -3 846.173 126.795  13
  -9  -6  -3 923.135 130.688  14
  -9   6  -3 932.377 129.014  14
  -9  -6  -3 1011.67 131.391  13
   9  -6  -3 937.701 133.004   5
  -9   6  -2 1988.42 197.577   6
  -9  -6  -2 1539.70 171.439   2
   9   6  -2 1944.59 195.797  19
   9  -6  -2 1668.53 187.220  19
   9  -6  -2 1778.32 205.154   5
   9   6  -2 2292.07 231.840   7
   9   6  -2 1851.80 184.749   8
   9  -6  -1 1516.59 164.508   7
   9  -6  -1 924.821 277.056  15
   9   6  -1 933.615 275.527  15
   9  -6  -1 1104.52 338.879  18
   9   6  -1 1355.57 356.796  18
   9  -6  -1 1398.50 195.869  19
  -9   6  -1 1486.26 194.118   6
  -9  -6  -1 1307.22 177.966   6
   9  -6   0 63.4986 148.557  15
   9   6   0 178.306 160.562  15
  -9   6   0 21.4109 84.3187   6
  -9  -6   0-42.1769 75.3663   6
   9  -6   0-90.2343 149.275  18
   9   6   0-86.0539 142.359  18
   9  -6   0 22.6589 89.2331  19
   9  -6   1 1589.29 295.794  15
   9   6   1 910.442 223.876  15
  -9  -6   1 1623.68 175.425  20
  -9   6   1 1068.73 170.482   6
  -9  -6   1 1380.07 191.515   6
   9  -6   1 1306.45 356.959  18
   9   6   1 1400.66 381.169  18
   9  -6   1 1434.77 203.790  19
  -9  -6   2 1962.71 175.563  20
  -9   6   2 1918.00 198.399   6
   9   6   2 1833.94 197.986  19
   9  -6   2 2015.59 202.064  19
  -9  -6   2 1512.83 169.753   2
   9   7  -3 558.515 104.599   7
  -9   7  -3 604.046 104.958  13
  -9  -7  -3 564.282 99.0968  14
  -9   7  -3 453.000 93.2791  14
  -9  -7  -3 541.976 98.1147  13
   9  -7  -3 623.051 108.610   5
   9  -7  -2 2785.54 247.507   5
  -9   7  -2 2061.68 220.029  13
  -9  -7  -2 2335.73 207.840   2
   9   7  -2 2211.43 210.300  19
   9  -7  -2 2108.52 208.741  19
   9   7  -2 2249.80 238.090   7
   9   7  -2 2498.96 221.218   8
  -9   7  -2 2319.55 216.162   6
  -9  -7  -1 2790.71 267.833   6
  -9   7  -1 2868.65 273.315   6
   9   7  -1 2339.32 465.466  18
   9  -7  -1 2939.09 281.745  19
   9  -7   0 1587.68 343.331  15
   9   7   0 1340.10 300.890  15
  -9   7   0 1413.98 197.469   6
  -9  -7   0 1394.88 201.235   6
   9  -7   0 2184.49 242.652  19
   9   7   0 1185.66 348.704  18
  -9  -7   1 2868.16 238.561  20
  -9   7   1 2244.07 245.536   6
  -9  -7   1 3159.70 281.821   6
   9  -7   1 2273.97 257.886  19
   9   7   1 3062.08 532.715  18
  -9  -7   2 2333.12 194.045  20
  -9   7   2 2351.21 219.174   6
  -9  -7   2 1900.33 187.571   2
   9   7   2 2252.26 214.242  19
   9  -7   2 1869.07 198.650  19
   9   8  -3 832.120 124.142   7
  -9   8  -3 983.662 122.747  13
  -9  -8  -3 862.013 112.055  14
  -9   8  -3 847.005 112.170  14
   9  -8  -3 691.934 115.677   5
   9  -8  -2 270.929 94.0138   5
  -9   8  -2 395.740 95.0106   6
  -9   8  -2 366.016 100.278  13
   9   8  -2 295.009 99.1062   7
  -9  -8  -2 348.533 89.4957   2
   9  -8  -2 455.610 99.3149  19
   9   8  -2 307.228 87.3364  19
   9   8  -2 437.344 96.6275   8
   9  -8  -1 2015.34 232.707  19
  -9   8  -1 2217.11 235.228   6
  -9   8   0-86.1863 89.7265   6
  -9  -8   0-42.2367 83.1896   6
   9  -8   0 314.627 180.312  15
   9   8   0-57.0090 108.918  15
   9   8   0-83.6009 112.940  18
   9  -8   0-44.4805 95.0184  19
  -9   8   0-90.2502 172.409  11
   9  -8   1 2421.74 257.572  19
  -9   8   1 2542.93 253.205   6
  -9  -8   1 2209.10 215.166  20
  -9  -8   2 287.624 81.9109   2
   9   8   2 397.045 97.8103  19
   9  -8   2 337.370 88.6636  19
  -9  -8   2 456.607 92.4240  20
  -9   8   2 326.071 96.0408   6
   9   9  -3 86.6916 60.6735   7
  -9   9  -3 186.166 61.2498  13
  -9   9  -3 221.236 63.0291  14
  -9  -9  -2 574.069 108.763  14
  -9   9  -2 307.083 90.3781  14
  -9   9  -2 213.107 78.0317  13
   9   9  -2 397.476 103.902   7
   9   9  -2 302.008 88.6956   8
  -9  -9  -2 341.514 87.5260   2
   9  -9  -2 282.662 90.2352   5
  -9   9  -2 309.074 81.5614   6
  -9  -9  -1 104.591 70.9224   2
   9  -9  -1 324.436 111.436  19
  -9   9  -1 137.455 84.1147   6
  -9   9   0 4806.92 370.452   6
   9  -9   0 4412.91 359.468  19
  -9  -9   1 273.589 89.8766  20
   9  -9   1 289.772 113.868  19
  -9   9   1 178.706 100.698   6
  -9  -9   1 139.723 75.0658   2
  -9  -9   2 234.724 82.5937  20
  -9  -9   2 347.788 85.5624   2
  -9   9   2 297.359 88.3283   6
   9  10  -3 131.175 59.4703   7
   9  10  -3 174.768 53.8940   8
  -9  10  -3 208.268 57.2483  13
   9  10  -2 430.129 100.508   8
  -9  10  -2 430.495 92.3223  13
  -9  10  -2 322.036 81.4001  14
  -9 -10  -2 359.894 86.9602   2
   9  10  -2 572.965 109.788   7
   9 -10  -2 408.325 104.070   5
  -9 -10  -1 4251.81 340.631   2
   9 -10  -1 5419.65 387.132  19
   9  10  -1 5704.01 382.511   7
  -9  10  -1 5541.02 386.924   6
  -9 -10   0 109.654 76.2535   2
   9 -10   0 127.216 103.383  19
  -9  10   0 148.759 95.3369   6
  -9  10   1 5941.02 409.102   6
  -9 -10   1 5572.90 368.156  20
  -9 -10   1 4905.86 366.842   2
   9 -10   1 5863.84 410.750  19
  -9  10   2 349.547 87.2411   6
  -9 -10   2 365.586 86.4822  20
   9 -11  -3 181.493 59.9344   5
   9  11  -3 130.221 50.8192   7
   9  11  -3 272.079 60.4449   8
   9 -11  -2 499.615 109.453   5
   9  11  -2 728.313 119.888   8
   9  11  -2 621.702 109.763   7
   9 -11  -1 2656.70 262.088  19
   9  11  -1 2866.09 251.935   7
  -9 -11  -1 2704.72 249.143   2
  -9  11  -1 3102.47 274.285   6
  -9 -11   0 7213.06 480.012   2
  -9  11   0 8736.10 535.463   6
   9 -11   0 8286.39 522.046  19
  -9  11   1 2974.77 277.453   6
  -9 -11   1 3661.06 267.305  20
  -9 -11   1 2638.47 254.831   2
   9 -11   1 3221.82 283.113  19
  -9 -11   2 543.363 97.6714   2
  -9 -11   2 768.746 111.816  20
  -9  11   2 598.105 103.250   6
   9 -12  -3 74.4226 42.7175   5
   9  12  -2 297.414 83.5437   8
   9  12  -2 297.447 80.9448   7
  -9 -12  -1 508.657 113.262   2
  -9  12  -1 593.666 124.737   6
   9  12  -1 569.917 111.384   7
  -9  12   0 2669.66 264.737   6
  -9 -12   0 2265.00 233.697   2
  -9 -12   1 848.476 136.541   2
  -9  12   1 511.555 121.602   6
  -9 -12   1 760.397 131.547  20
  -9 -12   2 341.316 76.2334   2
  -9 -12   2 304.538 77.8618  20
  -9  12   2 249.118 73.5325   6
   9  13  -2 4542.50 306.185   8
   9  13  -2 4848.91 302.560   7
  -9 -13  -1-33.0031 75.5899   2
  -9  13  -1 17.0622 69.1436   6
   9  13  -1 69.6294 60.9567   7
   9 -13   0 5076.87 320.200  10
  -9  13   0 6116.27 416.383   6
  -9 -13   0 5623.12 386.859   2
  -9 -13   1-16.5054 83.4170   2
  -9 -13   1 27.3532 73.8932  20
  -9  13   1 17.3755 68.4249   6
  -9 -13   2 5932.02 325.602  20
  -9  13   2 4627.56 307.947   6
   9  14  -2 566.793 96.2662   8
   9  14  -2 563.927 85.3296   7
   9 -14  -2 711.900 106.359   5
  -9  14  -1 158.990 82.1332   6
   9  14  -1 221.476 67.9431   7
  -9 -14  -1 172.257 86.2608   2
   9 -14   0 2016.05 177.363  10
  -9  14   0 2622.87 248.067   6
  -9 -14   0 2478.90 232.735   2
  -9 -14   1 78.2633 70.3511   2
  -9 -14   1 192.271 76.6659  20
  -9  14   1 178.823 85.2331   6
  -9 -14   2 580.593 93.0811  20
   9  15  -2 301.189 68.0237   8
   9 -15  -2 450.223 81.2895   5
  -9  15  -1 609.132 113.784   6
  -9 -15  -1 505.481 106.397   2
   9  15  -1 523.652 85.3152   7
   9 -15   0 453.851 82.9996  10
  -9 -15   0 391.477 98.8261   2
   9  15   0 475.258 86.6739   7
  -9  15   0 366.476 101.499   6
  -9 -15   1 447.097 100.551   2
  -9 -15   1 542.764 97.8642  20
  -9  15   1 566.889 113.213   6
  -9 -15   2 553.917 87.9971  20
   9  16  -2 2175.02 169.603   8
   9 -16  -2 2513.70 179.812   5
  -9 -16  -1 949.466 130.610   2
  -9  16  -1 1154.10 138.258   6
   9 -16   0 2866.56 208.414  10
  -9  16   0 3543.99 272.446   6
  -9 -16   0 3020.55 250.463   2
  -9 -16   0 3108.79 243.195   1
  -9 -16   1 998.674 132.149   2
  -9 -16   1 1029.26 122.304  20
  -9  16   1 1150.42 140.016   6
  -9 -16   2 2027.32 175.944   1
  -9 -16   2 2548.41 168.900  20
  -9  17  -1 1595.16 154.972   6
  -9 -17  -1 1596.54 157.461   2
  -9 -17   0 200.214 68.9243   1
  -9 -17   0 281.488 84.3606   2
   9 -17   0 163.305 55.0827  10
  -9  17   0 240.686 82.6714   6
  -9  17   1 1817.21 168.496   6
  -9 -17   1 1713.26 163.690   2
  -9 -17   2 87.5047 41.5100  20
   9 -18  -1 420.720 72.9219   5
  -9  18  -1 341.956 70.4799   6
   9  18  -1 334.770 64.6465   8
  -9  18   0 2091.09 195.195   6
  -9 -18   0 2758.59 211.923   2
  -9 -18   0 2392.62 186.369   1
  -9  18   1 514.753 88.6079   6
  -9  19   0 120.763 50.1816   6
  10   0  -3 5092.53 319.157   7
 -10   0  -3 6271.50 359.094  14
  10   0  -2 707.435 117.465  19
 -10   0  -2 677.646 118.337   6
  10   0  -2 862.652 117.267   5
  10   0  -2 831.402 129.986   7
  10   0  -1 4864.92 393.597  19
 -10   0  -1 5621.38 398.296   6
 -10   0   0 244.788 106.913   6
  10   0   0 86.5741 105.607  19
  10   0   1 5525.73 402.855  19
 -10   0   1 4793.33 371.277   6
 -10   0   2 797.041 128.423   6
  10   0   2 747.166 124.392  19
 -10   1  -3 209.313 74.3228  13
 -10   1  -3 287.884 82.3213  14
  10   1  -3 192.806 62.7083   7
  10  -1  -3 139.538 55.3132   7
  10  -1  -2 890.321 132.246  19
  10   1  -2 852.218 126.245  19
  10   1  -2 1098.88 126.272   5
  10  -1  -2 796.345 117.412   5
 -10  -1  -2 971.530 134.248   6
  10   1  -2 1217.99 154.649   7
  10  -1  -2 1133.68 144.309   7
  10   1  -1 200.662 115.208  19
  10  -1  -1-20.1841 123.640  19
  10  -1  -1 318.806 79.5451   5
 -10   1  -1 170.272 95.8759   6
 -10  -1  -1 113.385 90.5211   6
  10  -1  -1 278.660 88.3031   7
  10   1   0 10169.5 624.093  19
  10  -1   0 10210.4 623.200  19
 -10  -1   0 10150.3 611.937   6
 -10   1   0 9984.21 610.663   6
 -10   1   1 133.631 91.3144   6
 -10  -1   1 286.000 113.845   6
  10   1   1 120.414 108.556  19
  10  -1   1 20.4354 110.533  19
 -10   1   2 920.536 140.210   6
 -10  -1   2 967.733 138.861   6
  10  -1   2 1022.70 142.008  19
  10   1   2 985.038 134.776  19
 -10   2  -3 102.807 62.6408  13
 -10  -2  -3-12.1522 63.6271  14
 -10   2  -3 73.1553 66.9484  14
 -10  -2  -3 88.5058 55.4024  13
  10   2  -3 66.7077 49.8767   7
  10   2  -2 408.585 91.0226  19
  10  -2  -2 461.889 104.149  19
  10  -2  -2 510.080 93.7448   5
  10   2  -2 533.092 111.864   7
  10  -2  -2 463.031 97.5757   7
  10  -2  -1 5040.07 334.576   7
  10   2  -1 3654.45 330.631  19
  10  -2  -1 4093.03 342.679  19
  10  -2  -1 3602.18 281.180   5
 -10   2  -1 4491.80 342.379   6
 -10  -2  -1 4483.43 340.946   6
 -10   2   0 20.4242 89.3968   6
 -10  -2   0-40.6250 97.0057   6
  10   2   0-42.5906 111.405  19
  10  -2   0 21.7577 103.907  19
  10   2   1 4241.62 339.882  19
  10  -2   1 4202.78 347.574  19
 -10   2   1 3896.87 327.218   6
 -10  -2   1 3879.67 321.229   6
 -10   2   2 406.374 103.916   6
 -10  -2   2 410.021 100.386   6
  10   2   2 276.261 85.8274  19
  10  -2   2 455.588 104.097  19
 -10   3  -3 247.782 71.9734  13
 -10  -3  -3 222.132 73.3237  14
 -10   3  -3 328.538 80.8990  14
 -10  -3  -3 423.084 89.4653  13
  10   3  -3 293.310 76.3423   7
  10  -3  -2 789.062 116.830  19
  10  -3  -2 955.545 128.400   5
  10   3  -2 927.629 140.390   7
  10  -3  -2 908.010 121.626   7
  10   3  -1 1108.34 176.601  19
  10  -3  -1 1421.68 202.477  19
  10  -3  -1 1349.96 158.313   5
 -10   3  -1 1387.01 182.768   6
 -10  -3  -1 1294.21 180.235   6
  10  -3  -1 1528.52 172.658   7
  10  -3   0 389.083 128.777  19
  10   3   0 526.351 136.321  19
 -10   3   0 489.721 129.303   6
 -10  -3   0 546.373 126.792   6
  10   3   1 915.715 168.607  19
  10  -3   1 1316.91 195.083  19
 -10   3   1 1267.68 181.131   6
 -10  -3   1 1116.60 173.810   6
  10   3   2 962.803 129.960  19
  10  -3   2 867.327 124.617  19
 -10   3   2 840.993 128.636   6
  10   4  -3 3140.00 233.723   7
 -10   4  -3 3578.42 247.814  13
 -10  -4  -3 3351.62 239.951  13
 -10  -4  -3 3413.22 238.424  14
 -10   4  -3 3500.26 240.736  14
  10   4  -2 269.336 84.3211   7
  10  -4  -2 288.926 77.4712   5
 -10   4  -2 292.512 96.5061  13
  10  -4  -1 2121.94 198.594   7
 -10   4  -1 1952.60 214.751   6
  10  -4  -1 1845.32 192.501   5
 -10  -4  -1 2330.36 232.212   6
  10   4  -1 2029.94 229.877  19
  10  -4  -1 2760.33 257.950  19
 -10   4   0 162.620 104.969   6
 -10  -4   0 281.700 105.676   6
  10   4   0 207.302 108.848  19
  10  -4   0 277.951 110.367  19
 -10   4   1 2084.51 226.390   6
 -10  -4   1 2200.51 234.381   6
  10   4   1 2458.13 244.612  19
  10  -4   1 1894.45 225.502  19
 -10   4   2 309.462 86.0065   6
  10  -4   2 210.031 80.1153  19
  10   4   2 343.293 87.2085  19
 -10   5  -3 324.936 77.5966  13
 -10  -5  -3 239.018 65.3679  13
 -10  -5  -3 311.137 71.3968  14
 -10   5  -3 293.091 71.8808  14
 -10   5  -2 964.424 141.190  13
  10  -5  -2 766.774 117.280   5
  10   5  -1 4006.58 318.627  19
  10  -5  -1 3477.35 302.780  19
  10  -5  -1 3095.86 259.852   5
 -10  -5  -1 3583.09 296.958   6
 -10   5  -1 3484.36 298.101   6
  10  -5   0 5152.18 390.090  19
 -10  -5   0 5176.14 382.597   6
 -10   5   0 4808.18 380.236   6
  10   5   1 3546.81 294.091  19
  10  -5   1 3142.44 290.371  19
 -10  -5   1 3242.93 285.678   6
 -10   5   1 3005.27 279.621   6
 -10  -5   2 652.769 103.342   2
 -10   5   2 924.599 124.341   6
  10  -5   2 973.485 125.152  19
  10   5   2 1056.79 131.711  19
 -10   6  -3 618.961 88.4990  13
 -10  -6  -3 594.421 84.9514  13
 -10  -6  -3 618.337 84.8487  14
 -10   6  -3 552.354 87.6072  14
  10   6  -2 335.777 86.8143   7
 -10   6  -2 534.681 105.661  13
  10  -6  -2 474.731 99.5514   5
  10   6  -1 711.294 139.327  19
  10  -6  -1 982.484 156.953  19
 -10  -6  -1 1056.06 165.898   6
 -10   6  -1 1014.93 155.840   6
  10   6  -1 1147.51 161.863   7
 -10   6   0 280.282 101.490   6
 -10  -6   0 138.559 89.0276   6
  10  -6   0 187.778 97.9452  19
 -10  -6   1 974.574 157.753   6
 -10   6   1 989.551 156.266   6
  10   6   1 774.557 141.744  19
  10  -6   1 1083.30 166.521  19
 -10  -6   2 247.505 75.3152   2
  10   6   2 391.170 84.8396  19
  10  -6   2 505.841 94.0571  19
 -10   6   2 486.238 91.2596   6
  10   7  -3 315.553 65.6913   7
 -10   7  -3 397.373 71.0089  13
 -10   7  -3 413.484 66.0006  14
  10   7  -2 518.029 108.128   7
 -10  -7  -2 730.532 119.093  14
 -10   7  -2 624.357 116.939  14
 -10   7  -2 545.313 103.283  13
  10  -7  -2 897.056 124.291   5
  10  -7  -1 36.6559 76.3189  19
 -10   7  -1 70.8462 82.8876   6
  10   7  -1 17.7809 70.0385   7
  10  -7   0 4538.88 364.637  19
 -10  -7   0 4271.21 347.643   6
 -10   7   0 5057.00 373.926   6
 -10   7   1 17.9240 80.2997   6
  10  -7   1 18.7638 76.0375  19
 -10  -7   2 601.177 97.6354   2
  10   7   2 657.336 100.317  19
 -10   7   2 565.738 97.9691   6
  10   8  -3 411.724 69.6142   7
 -10   8  -3 405.428 60.3963  13
 -10   8  -3 306.633 52.2619  14
  10   8  -2 326.843 85.1095   7
 -10  -8  -2 162.151 72.8726  14
 -10   8  -2 161.123 63.1101  13
 -10   8  -2 334.193 83.1100  14
 -10  -8  -2 106.791 60.2940  13
  10  -8  -2 175.103 68.5076   5
 -10  -8  -1 4747.80 336.994   2
 -10   8  -1 5293.39 362.883   6
  10   8  -1 5658.76 366.364   7
  10  -8   0 1354.04 189.359  19
 -10   8   0 1286.14 183.483   6
 -10   8   1 4857.86 350.047   6
 -10  -8   1 4828.10 335.092   2
  10  -8   1 4552.94 352.066  19
 -10   8   2 153.934 61.6312   6
  10   8   2 194.171 64.7195  19
 -10   9  -2 2738.72 205.044  13
 -10   9  -2 2743.79 205.073  14
  10   9  -2 2517.79 213.433   7
  10  -9  -2 2705.12 218.576   5
  10  -9  -1 436.033 109.716  19
  10   9  -1 488.403 104.297   7
 -10   9  -1 315.551 93.7575   6
 -10  -9  -1 324.069 89.1922   2
 -10   9   0 2259.46 234.542   6
 -10  -9   0 1955.25 204.030   2
  10  -9   0 2048.60 219.639  19
 -10  -9   1 486.312 103.077   2
 -10   9   1 404.381 102.094   6
  10  -9   1 445.909 111.343  19
  10   9   2 2616.77 196.140  19
 -10  10  -2 353.007 65.9106  14
  10  10  -2 347.508 72.3404   8
  10  10  -2 223.010 71.1678   7
  10 -10  -2 342.301 80.2179   5
 -10 -10  -1 854.689 129.642   2
  10  10  -1 1060.89 141.597   7
 -10  10  -1 1042.43 144.559   6
 -10 -10   0 406.898 103.857   2
  10 -10   0 357.757 109.367  19
 -10  10   0 516.095 125.624   6
 -10 -10   1 1090.46 142.038   2
 -10  10   1 979.246 146.627   6
  10  10   2 407.537 72.6831  19
  10  11  -2 1587.10 137.743   8
  10  11  -2 1422.53 139.802   7
  10 -11  -2 1608.55 154.081   5
 -10 -11  -1 516.888 99.3498   2
  10  11  -1 541.176 96.7869   7
 -10  11  -1 551.082 109.555   6
 -10 -11   0 624.963 115.388   2
 -10  11   0 877.265 147.053   6
 -10 -11   1 487.829 104.440   2
 -10  11   1 743.634 121.061   6
  10  11   2 1356.90 120.754  19
  10  12  -2 639.667 86.2573   8
  10 -12  -2 832.759 104.588   5
  10  12  -2 691.556 90.3014   7
 -10  12  -1 2292.77 208.832   6
 -10 -12  -1 2447.99 213.958   2
  10  12  -1 2493.46 199.155   7
 -10  12   0 49.7991 69.1109   6
 -10 -12   0-45.5605 64.8716   2
 -10 -12   1 2254.38 207.469   2
 -10  12   1 2471.66 216.583   6
 -10  13  -1 727.503 110.205   6
 -10 -13  -1 927.678 123.058   2
  10  13  -1 693.106 97.3655   7
 -10  13   0 216.052 87.7720   6
 -10 -13   0 215.244 83.9649   2
  10  13   0 301.396 78.9256   7
 -10  13   1 825.200 123.413   6
 -10 -13   1 950.222 127.482   2
  10 -14  -1 502.605 89.0829   5
 -10  14  -1 565.586 94.6134   6
  10  14  -1 526.322 77.5434   7
 -10 -14  -1 448.409 89.3941   2
 -10  14   0 4184.68 296.179   6
 -10 -14   0 4222.68 289.607   2
  10  14   0 4000.36 260.632   7
 -10  14   1 562.993 99.8000   6
 -10 -14   1 368.236 83.1510   2
  10 -15  -1 156.943 56.3867   5
 -10  15  -1 104.552 51.5449   6
 -10 -15  -1 77.7465 51.0336   2
 -10  15   0 1729.55 174.094   6
 -10 -15   0 1872.87 175.039   2
 -10 -15   0 1872.66 159.952   1
 -10  15   1-9.91604 53.6164   6
 -10 -15   1 114.076 56.9382   1
 -10 -15   1 77.1373 50.4850   2
 -10  16   0-32.2230 47.0130   6
 -10 -16   0 10.2081 43.6038   2
  10  17  -1 102.021 35.7359  19
  10  17   1 66.7338 40.9008  19
 -11   0  -3-20.6507 37.2003  14
 -11   0  -2-41.9058 68.0433  13
  11   0  -2-30.9192 42.9313   7
  11   0  -1-47.0231 87.3123  19
 -11   0  -1-105.386 99.6391   6
  11   0  -1-13.6404 56.8172   7
 -11   0   0-203.604 105.153   6
  11   0   0-34.8741 105.461  19
 -11   0   1-15.1989 87.1038   6
  11   0   1-30.9101 84.8012  19
 -11   1  -3 86.2613 40.6947  13
 -11   1  -3 40.7229 37.8811  14
 -11   1  -2 537.691 108.899  13
 -11  -1  -2 529.791 105.137  13
  11   1  -2 488.568 82.8652   7
  11  -1  -2 488.254 80.7363   7
  11  -1  -1 719.011 135.163  19
  11   1  -1 952.549 146.115  19
 -11   1  -1 509.571 113.002   6
 -11  -1  -1 692.614 129.650   6
  11   1  -1 888.668 127.011   7
  11  -1  -1 766.534 114.234   7
  11  -1   0 11195.0 621.320  19
  11   1   0 10538.4 607.792  19
 -11  -1   0 10578.6 606.470   6
 -11   1   0 10742.1 607.856   6
 -11   1   1 620.966 126.136   6
 -11  -1   1 668.609 124.856   6
  11  -1   1 821.584 137.183  19
  11   1   1 795.683 134.702  19
  11  -1   2 434.529 78.6870  19
  11   1   2 254.715 70.6135  19
 -11   2  -3 150.969 43.2627  13
 -11  -2  -3 114.798 40.0653  13
 -11  -2  -3 126.962 41.4188  14
 -11   2  -3 102.684 39.5596  14
  11   2  -2 3103.23 223.736   7
 -11   2  -2 2866.29 232.097  13
  11  -2  -1 2733.88 212.636   7
  11   2  -1 2795.59 229.842   7
 -11   2  -1 2317.70 221.886   6
 -11  -2  -1 2458.84 227.564   6
  11  -2  -1 2880.16 246.012  19
  11   2  -1 2287.09 225.516  19
 -11   2   0 388.064 116.162   6
 -11  -2   0 319.982 110.232   6
  11  -2   0 384.588 128.133  19
  11   2   0 496.418 126.571  19
 -11   2   1 1951.79 207.421   6
  11  -2   1 2497.14 226.127  19
  11   2   1 2768.70 235.727  19
 -11  -2   1 2481.10 226.422   6
  11  -2   2 2204.25 167.786  19
  11   2   2 2351.26 174.613  19
 -11   3  -3 206.852 46.8495  13
 -11  -3  -3 212.530 46.8965  13
 -11  -3  -3 183.368 46.9776  14
 -11   3  -3 303.642 53.3710  14
  11   3  -2 1694.87 161.873   7
  11  -3  -2 1642.75 143.638   5
 -11   3  -2 2045.72 184.320  13
 -11  -3  -2 1924.97 185.025  13
 -11  -3  -2 2391.86 194.125  14
 -11   3  -2 2169.00 188.780  14
  11   3  -1 3060.96 239.077   7
 -11   3  -1 2681.40 232.737   6
  11  -3  -1 2719.04 235.238  19
  11   3  -1 3037.89 247.722  19
 -11  -3  -1 2405.07 226.465   6
  11  -3  -1 2272.02 189.181   5
 -11   3   0 7345.96 453.338   6
  11  -3   0 7505.50 458.717  19
  11   3   0 6688.29 442.451  19
 -11  -3   0 6663.51 443.141   6
 -11   3   1 2829.94 242.419   6
 -11  -3   1 2561.55 232.961   6
  11  -3   1 2982.34 250.328  19
  11   3   1 2661.13 236.402  19
  11   3   2 1342.07 123.868  19
 -11  -4  -2 228.079 81.7296  14
 -11   4  -2 240.643 74.3091  14
 -11   4  -2 358.752 85.3345  13
 -11  -4  -2 151.630 67.9875  13
  11   4  -2 314.140 73.4103   7
  11  -4  -2 273.241 59.1546   5
  11   4  -1 733.795 117.553   7
  11   4  -1 784.924 131.932  19
  11  -4  -1 624.393 114.453  19
 -11  -4  -1 496.412 107.187   6
  11  -4  -1 595.218 91.0230   5
 -11   4  -1 502.950 104.689   6
 -11   4   0 8294.62 485.443   6
 -11  -4   0 7466.87 469.949   6
  11  -4   0 7245.27 468.715  19
  11   4   0 7747.69 473.020  19
 -11  -4   1 397.785 100.185   6
 -11   4   1 581.314 109.967   6
  11   4   1 698.874 118.657  19
  11  -4   1 687.114 120.735  19
 -11  -5  -2 121.278 57.8666  14
 -11   5  -2 121.845 60.0294  14
 -11   5  -2 174.294 64.3071  13
 -11  -5  -2 58.9033 49.2683  13
  11   5  -2 131.039 60.0966   7
  11  -5  -2 120.650 48.2222   5
  11   5  -1 14.3213 65.6171  19
  11  -5  -1 14.4032 64.5423  19
  11  -5  -1 104.699 55.6984   5
 -11   5  -1 13.9914 56.7166   6
 -11   5   0 3782.09 301.134   6
  11   5   0 4220.28 310.915  19
  11  -5   0 4112.85 308.555  19
 -11  -5   0 3964.10 305.570   6
  11   5   1-41.2321 62.9582  19
  11  -5   1 14.5110 63.5156  19
 -11   5   1-14.1793 59.0347   6
 -11   6  -2 402.635 76.7293  13
 -11  -6  -2 458.800 82.4009  14
 -11   6  -2 344.816 75.8942  14
 -11  -6  -2 470.225 84.5380  13
  11  -6  -2 385.938 69.0364   5
 -11  -6  -1 734.028 112.072   2
  11   6  -1 910.171 128.432  19
  11  -6  -1 826.591 126.272  19
  11  -6  -1 1036.63 119.554   5
 -11   6  -1 851.157 123.349   6
  11   6   0 677.794 125.569  19
  11  -6   0 461.482 115.475  19
  11  -6   0 562.069 89.4894   5
 -11   6   0 332.932 95.4523   6
 -11  -6   1 853.751 122.064   2
 -11   6   1 822.669 124.211   6
  11   6   1 845.973 125.294  19
  11  -6   1 903.926 127.239  19
  11   7  -2 369.728 70.0337   7
  11  -7  -2 200.795 56.7454   5
 -11   7  -2 311.063 62.6672  13
 -11   7  -2 356.682 66.5070  14
 -11  -7  -2 362.964 72.7387  13
  11  -7  -1 178.936 61.5420   5
 -11   7  -1 155.307 72.4099   6
  11   7  -1 217.890 73.7761   7
  11  -7  -1 156.867 69.8599  19
  11   7  -1 196.220 73.1811  19
 -11  -7  -1 139.874 60.3515   2
 -11  -7   0 241.286 78.7473   2
  11   7   0 309.300 97.1445  19
  11  -7   0 259.188 85.7081  19
 -11   7   0 385.152 99.3950   6
 -11  -7   1 69.6954 52.2819   2
  11  -7   1 171.753 75.8798  19
  11   7   1 125.615 66.9901  19
 -11   7   1 196.978 76.4589   6
  11   8  -2 717.672 88.8454   7
  11  -8  -2 569.808 78.6364   5
 -11   8  -2 578.179 69.1148  13
 -11   8  -2 725.260 80.2979  14
 -11   8  -1 383.327 73.8764  13
 -11  -8  -1 370.449 84.0281   2
  11   8  -1 442.729 85.2496   7
  11  -8  -1 318.633 82.4064  19
  11   8  -1 307.477 82.6929  19
  11  -8  -1 352.015 74.7844   5
 -11   8  -1 366.881 83.8814   6
 -11  -8   0 76.5174 54.6159   2
  11  -8   0 57.7715 66.2743  19
  11   8   0 140.083 80.3736  19
 -11   8   0 147.996 70.7865   6
 -11  -8   1 357.398 82.5968   2
  11  -8   1 396.169 91.5648  19
  11   8   1 438.006 88.4144  19
 -11   8   1 461.082 91.3753   6
 -11  -9  -1 362.930 75.1342   2
  11   9  -1 371.139 76.0406   7
  11  -9  -1 400.924 75.1375   5
 -11   9  -1 330.862 80.0820   6
  11   9  -1 465.433 88.7683  19
 -11   9   0-14.0927 60.1959   6
 -11  -9   0 12.3679 50.1182   2
  11  -9   0 27.0192 60.5218  19
  11   9   0 13.1668 58.9861  19
 -11   9   1 326.535 81.8566   6
  11   9   1 287.990 76.3744  19
 -11  -9   1 229.813 71.7670   2
 -11 -10  -1 797.251 110.761   2
  11  10  -1 976.899 108.403   7
  11  10  -1 897.834 113.899  19
  11 -10  -1 819.308 102.826   5
 -11  10  -1 835.485 110.281   6
 -11 -10   0 324.415 79.4428   2
  11  10   0 209.831 67.6149   7
  11  10   0 294.303 81.0465  19
 -11  10   0 291.051 83.5869   6
 -11 -10   1 740.725 103.872   2
  11  10   1 685.367 102.870  19
 -11  10   1 866.712 110.076   6
  11 -11  -1 1178.53 115.960   5
 -11 -11  -1 1037.96 114.995   2
 -11  11  -1 1090.54 117.211   6
  11  11  -1 1022.12 108.771   7
  11  11  -1 906.940 108.630  19
 -11 -11   0 7414.06 416.736   2
 -11  11   0 8089.59 433.778   6
  11  11   0 7587.76 406.399   7
  11  11   0 6827.26 408.497  19
 -11  11   1 1220.86 125.548   6
  11  11   1 1011.79 115.450  19
 -11 -11   1 991.747 115.550   2
  11  12  -1 118.012 46.5653  19
  11  12   0 40.6925 52.4751  19
  11  12   0 153.550 49.7189   7
 -11  12   0 142.208 58.3072   6
 -11 -12   0 62.0607 49.5550   2
  11  12   1 73.8656 49.6665  19
  11  13  -1 829.740 87.2567  19
 -11 -13   0 1191.78 118.896   2
  11  13   0 1067.61 117.507  19
 -11  13   0 1236.63 122.268   6
  11  13   1 996.457 99.7299  19
  11  14   0 53.5278 39.3899  19
  11  15   0 647.314 73.7953  19
 -12   0  -2 239.673 54.6421  14
 -12   0  -2 217.792 50.8400  13
  12   0  -1 217.532 74.1172  19
 -12   0  -1 295.184 73.4930   6
  12   0   0 1328.71 145.373  19
  12   0   0 1418.59 132.289   7
 -12   0   0 1438.52 149.651   6
  12   0   1 228.404 71.4975  19
 -12   0   1 232.169 69.7638   6
 -12   1  -2 653.157 79.3497  14
 -12   1  -2 729.555 83.0371  13
 -12  -1  -2 775.803 86.0515  13
  12   1  -1 1450.83 128.208   7
 -12   1  -1 1492.38 141.365   6
  12  -1  -1 1285.40 133.840  19
  12   1  -1 1318.24 137.214  19
  12   1   0-113.774 68.7565  19
 -12   1   0-34.9415 64.8970   6
 -12  -1   0-58.2821 73.8766   6
  12   1   0-19.3933 44.4625   7
 -12   1   1 1642.47 148.508   6
  12  -1   1 1372.59 139.139  19
  12   1   1 1379.18 137.301  19
 -12   2  -2 124.239 40.3395  13
 -12  -2  -2 156.609 46.5237  14
 -12   2  -2 118.896 41.2279  14
  12   2  -1 1199.91 111.639   7
 -12   2  -1 1140.32 117.501   6
  12   2  -1 758.493 106.081  19
  12  -2  -1 790.323 106.211  19
  12   2   0 735.350 97.5031   7
  12   2   0 738.547 110.307  19
  12  -2   0 585.175 106.095  19
 -12  -2   0 818.675 116.073   6
 -12   2   0 771.901 113.341   6
  12   2   1 1077.00 116.321  19
  12  -2   1 812.679 106.567  19
 -12   2   1 906.261 110.091   6
 -12  -3  -2 979.972 92.7524  13
 -12   3  -2 913.423 85.5005  13
 -12  -3  -2 933.872 87.7669  14
 -12   3  -2 961.578 90.5118  14
 -12  -3  -1 162.373 52.8689   2
 -12   3  -1 269.884 64.9898   6
  12   3  -1 241.171 59.5052   7
  12   3  -1 268.731 66.3929  19
  12  -3  -1 275.547 71.6552  19
 -12   3   0 2002.11 173.802   6
  12  -3   0 1548.40 159.682  19
  12   3   0 1850.72 168.205  19
  12   3   0 2127.74 168.953   7
 -12  -3   1 168.981 54.9653   2
  12   3   1 232.773 63.7819  19
  12  -3   1 155.925 59.6568  19
 -12   3   1 284.433 66.6724   6
  12   4  -1 229.986 55.9607   7
 -12   4  -1 279.401 61.7604  13
  12   4  -1 187.946 60.1292  19
  12  -4  -1 229.278 59.7776  19
  12   4   0 1970.66 162.486   7
 -12  -4   0 1633.40 149.574   2
 -12   4   0 1828.10 166.546   6
  12  -4   0 1850.02 163.849  19
  12   4   0 1961.02 167.845  19
  12   4   1 214.308 57.8456  19
  12  -4   1 174.204 57.1209  19
  12   5  -1 840.037 93.6585   7
 -12   5  -1 843.367 89.3387  13
  12  -5  -1 852.487 98.9009  19
  12   5  -1 669.204 89.6403  19
 -12   5   0 308.082 73.8759   6
  12   5   0 152.963 51.8529   7
 -12  -5   0 240.932 58.2588   2
  12  -5   0 354.660 76.2747  19
  12   5   0 332.118 74.5354  19
  12  -5   1 717.232 92.4428  19
  12   5   1 907.494 97.4235  19
  12   6  -1 805.175 88.1683  19
 -12   6  -1 542.666 67.5389  13
 -12   6   0 263.127 65.5366   6
 -12  -6   0 170.691 55.7608   2
  12  -6   0 257.781 66.4428  19
  12   6   0 284.098 68.9474  19
  12   6   1 579.045 78.6508  19
  12   7  -1 583.596 76.7903  19
 -12   7  -1 701.109 72.8454  14
 -12  -7   0 1854.36 153.615   2
  12   7   0 2096.10 157.622   7
 -12   7   0 1908.15 160.377   6
  12   7   0 2024.68 159.689  19
  12   7   1 560.804 74.2699  19
  12   8  -1 188.493 45.6261  19
  12   8   0 885.918 98.6958  19
  12   8   1 255.729 48.2210  19
  12   9   0 237.690 52.3671  19
  12  10   0 68.3010 36.1785  19
   0   0   0    0.00    0.00   0

TITL exp_2155_auto in Pna2(1)
REM Pna2(1) (#33, found as P2(1)nb in bca setting)
CELL 1.54184  10.233014  23.014417   4.796571  90.0000  90.0000  90.0000
ZERR    5.00   0.000141   0.000319   0.000064   0.0000   0.0000   0.0000
LATT -1
SYMM -x,-y, z+1/2
SYMM  x+1/2,-y+1/2, z
SYMM -x+1/2, y+1/2, z+1/2
SFAC C H N O
UNIT 55.00 50.00 5.00 5.00
TREF
HKLF 4
END
;
_shelx_hkl_checksum                38960
_olex2_submission_special_instructions  'No special instructions were received'
